# Supplementary material for: Sequencing depth and genotype quality: accuracy and breeding operation considerations for genomic selection applications in autopolyploid crops
Source: Theor Appl Genet. 2020 Sep 2;133(12):3345–63. doi: 10.1007/s00122-020-03673-2 (PMC7567692; doi:10.1007/s00122-020-03673-2)
Supplement: Supplementary file 4 — Supplementary material 4 (CSV 2507 kb) [file 122_2020_3673_MOESM4_ESM.csv]

chr	position	REF	ALT	CIP300046_22	CIP300048_12	CIP300054_29	CIP300055_32	CIP300056_33	CIP300063_4	CIP300063_9	CIP300065_4	CIP300066_11	CIP300072_1	CIP300093_14	CIP300099_22	CIP300101_11	CIP300135_14	CIP300135_3	CIP300137_31	CIP301023_15	CIP301024_14	CIP301024_95	CIP301026_23	CIP301029_18	CIP301037_85	CIP301040_63	CIP301041_26	CIP301044_36	CIP301045_74	CIP301055_53	CIP301056_54	CIP302428_20	CIP302476_108	CIP302476_19	CIP302498_70	CIP302499_30	CIP303381_106	CIP303381_30	CIP304330_34	CIP304345_102	CIP304345_47	CIP304347_6	CIP304349_110	CIP304349_4	CIP304349_8	CIP304350_100	CIP304350_118	CIP304350_18	CIP304350_78
ST4.03ch00	3597587	A	G	0	0	1	0	0	0	0	0	0	0	0	1	0	0	0	0	0	0	0	0	1	0	0	0	0	0	0	0	0	0	0	0	0	0	0	0	0	0	0	0	0	0	0	0	0	0
ST4.03ch00	8215978	T	A	1	0	0	0	0	0	0	0	0	0	0	0	0	0	0	1	0	0	0	0	0	0	0	0	0	0	1	0	0	0	0	0	0	0	0	1	0	0	0	0	0	0	0	0	0	0
ST4.03ch00	11423946	C	T	0	0	0	1	0	0	0	NA	4	0	1	0	0	0	0	0	1	1	0	0	0	0	0	0	NA	0	0	0	1	0	0	2	0	0	0	0	0	0	0	0	0	0	0	0	0	0
ST4.03ch02	14362420	T	C	0	0	0	0	0	0	0	0	0	0	0	0	0	0	0	0	0	0	0	0	0	0	0	0	0	2	0	0	0	0	0	0	0	0	1	0	0	1	0	0	0	0	0	0	0	0
ST4.03ch02	29446225	C	T	0	1	0	0	0	0	0	0	0	0	0	0	0	0	0	0	0	0	0	0	0	1	1	0	0	0	0	1	0	0	0	0	0	0	0	0	0	0	0	0	0	0	0	0	0	0
ST4.03ch03	31095148	C	A	0	0	1	1	0	0	1	0	0	1	1	0	0	1	0	0	0	0	0	0	0	0	0	0	0	0	1	0	0	0	0	0	0	0	0	0	0	0	0	0	0	0	1	1	1	1
ST4.03ch03	50560638	C	G	0	0	0	0	0	0	0	0	0	0	0	0	0	0	0	0	0	0	0	0	0	0	0	1	0	0	1	0	0	0	0	0	0	0	0	0	0	0	0	0	0	0	0	0	1	1
ST4.03ch04	27404550	C	A	0	0	0	0	0	0	0	0	0	0	0	1	0	0	0	1	1	1	0	0	0	1	0	0	0	0	0	0	0	0	0	0	0	0	0	1	0	0	0	0	0	0	0	0	0	0
ST4.03ch04	27404559	A	C	0	0	0	0	0	0	0	0	0	0	0	1	0	0	0	1	1	1	0	0	0	1	0	0	0	0	0	0	0	0	0	0	0	0	0	1	0	0	0	0	0	0	0	0	0	0
ST4.03ch04	51026352	A	G	0	0	0	0	0	0	0	0	0	0	0	0	0	0	0	0	0	0	0	0	0	0	0	0	0	1	0	0	0	0	0	0	0	1	2	0	0	0	1	0	0	0	0	0	0	0
ST4.03ch04	64561984	G	A	0	0	0	1	0	0	0	0	0	0	0	0	0	1	0	0	0	1	0	0	0	0	0	0	0	0	0	0	0	0	0	0	0	0	0	0	1	0	1	0	0	0	1	0	0	0
ST4.03ch06	15947111	T	A	0	0	1	0	0	0	0	0	0	1	1	0	0	1	1	0	0	0	0	0	0	0	0	0	0	0	0	0	0	0	0	0	1	0	0	0	0	0	0	0	0	0	0	0	0	0
ST4.03ch06	31538662	C	T	0	0	1	0	0	0	0	0	0	1	1	0	0	1	1	0	0	0	0	0	0	0	0	0	0	0	0	0	0	0	0	0	1	0	0	0	0	0	0	0	0	0	0	0	0	0
ST4.03ch06	37258857	G	T	0	1	0	0	0	0	2	0	1	0	1	0	0	0	1	0	0	0	0	0	1	0	0	0	0	0	0	0	1	1	1	0	0	0	0	0	0	0	0	1	0	1	0	0	0	0
ST4.03ch06	37258867	C	T	0	1	0	0	0	0	2	0	1	0	1	0	0	0	1	0	0	0	0	0	1	0	0	0	0	0	0	0	1	1	1	0	0	0	0	0	0	0	0	1	0	1	0	0	0	0
ST4.03ch08	37529384	A	T	0	0	0	0	0	0	1	0	0	0	0	0	0	0	1	0	0	0	0	0	0	0	0	0	0	0	0	0	0	0	0	0	1	1	1	1	1	1	0	0	0	0	1	0	0	1
ST4.03ch08	37529390	T	G	0	0	0	0	0	0	1	0	0	0	0	0	0	0	1	0	0	0	0	0	0	0	0	0	0	0	0	0	0	0	0	0	1	1	1	1	1	1	0	0	0	0	1	0	0	1
ST4.03ch08	55742822	A	G	0	0	0	0	0	0	0	0	0	0	0	0	0	0	0	0	0	0	0	1	0	0	0	0	0	0	0	0	0	0	0	0	0	0	0	0	0	0	0	0	0	0	0	0	0	0
ST4.03ch09	5370219	C	T	4	4	4	4	4	4	4	3	2	NA	4	4	4	4	4	4	4	4	4	4	4	4	4	4	3	4	4	4	3	4	4	4	4	4	4	3	4	4	4	4	4	4	4	4	4	4
ST4.03ch09	17954454	T	G	0	0	0	0	1	0	0	1	0	0	0	1	1	1	0	1	1	0	1	0	0	0	0	0	0	0	0	0	0	0	0	0	0	0	0	0	0	0	0	0	0	0	0	0	0	0
ST4.03ch09	19640801	A	C	0	0	0	0	0	1	0	1	0	0	0	0	1	0	0	0	0	1	1	0	0	0	0	0	0	0	0	0	0	0	0	0	0	0	0	0	0	0	0	0	0	0	0	0	0	0
ST4.03ch09	55200107	A	T	0	0	0	0	0	0	0	0	0	0	0	0	0	0	0	0	0	0	0	0	0	0	0	0	0	0	0	0	0	0	0	0	0	0	0	0	0	0	0	0	0	0	0	0	0	0
ST4.03ch09	55200115	T	C	0	0	0	0	0	0	0	0	0	0	0	0	0	0	0	0	0	0	0	0	0	0	0	0	0	0	0	0	0	0	0	0	0	0	0	0	0	0	0	0	0	0	0	0	0	0
ST4.03ch11	26299024	A	G	0	0	1	0	0	0	0	0	0	0	0	0	0	0	0	0	0	0	0	0	0	0	0	0	0	0	0	0	0	0	0	0	0	0	0	0	0	0	0	0	0	0	0	0	0	0
ST4.03ch12	43392004	T	A	0	0	0	0	0	0	0	0	0	0	0	0	0	1	0	0	0	0	0	0	0	0	0	0	0	0	0	0	0	0	0	0	0	0	0	0	0	0	0	0	0	0	0	0	0	0
ST4.03ch12	58976693	T	C	0	0	0	0	0	2	0	0	0	0	0	0	0	0	0	1	2	1	0	0	0	0	0	0	0	0	0	0	0	0	0	0	0	0	0	0	0	0	0	0	0	0	0	0	0	0
ST4.03ch00	270874	T	G	0	0	1	1	0	0	1	0	0	1	1	0	0	1	0	0	0	0	0	0	0	0	0	0	0	0	1	0	0	0	0	0	0	0	0	0	0	0	0	0	0	0	1	1	1	1
ST4.03ch00	7138965	G	A	0	0	0	0	1	0	0	0	0	0	0	1	1	0	0	0	1	0	0	0	0	0	1	0	0	1	0	0	0	0	0	0	0	0	0	0	0	0	0	0	0	0	0	0	0	0
ST4.03ch00	35499778	T	C	0	0	0	0	0	0	0	0	0	0	0	0	0	0	0	0	1	0	0	0	0	0	0	0	0	0	0	1	0	1	0	0	0	1	0	0	0	0	0	1	0	1	0	0	0	0
ST4.03ch00	39743023	G	C	0	1	0	0	0	0	1	0	1	0	1	0	0	1	0	0	0	0	0	0	1	0	0	0	0	0	0	0	1	1	1	0	0	0	0	0	0	0	0	1	1	1	0	0	0	1
ST4.03ch03	8285290	T	A	0	0	1	1	0	0	1	0	0	1	1	0	0	1	0	0	0	0	0	0	1	0	0	0	0	0	1	0	0	0	0	0	0	0	0	0	0	0	0	0	0	0	1	1	1	1
ST4.03ch03	22472661	A	T	0	1	0	0	0	0	0	0	0	0	0	0	0	0	0	1	0	0	0	0	1	0	0	0	0	0	0	0	0	0	0	0	0	1	0	0	0	0	0	0	0	0	0	0	0	0
ST4.03ch04	37579664	A	G	1	0	0	1	0	0	0	0	0	0	0	0	0	0	0	0	0	0	0	0	1	0	0	0	1	1	0	0	0	0	0	0	0	1	1	0	0	0	1	0	0	0	0	0	0	0
ST4.03ch04	49610160	C	T	1	0	0	1	0	0	0	0	0	0	0	0	0	0	0	0	0	0	0	0	0	0	0	0	0	1	0	0	0	0	0	0	0	1	1	0	0	0	1	0	0	0	0	0	0	0
ST4.03ch04	64529615	C	T	0	0	0	0	0	0	0	0	0	0	0	0	1	0	0	0	0	0	0	0	0	0	0	0	0	0	0	0	0	0	0	1	0	0	0	0	0	0	0	0	0	0	0	0	0	0
ST4.03ch05	12163563	T	A	0	0	1	0	0	0	1	0	0	0	1	0	0	0	0	0	0	0	0	0	0	0	0	0	0	0	1	0	0	0	0	0	1	0	0	0	0	0	0	0	0	0	0	0	0	0
ST4.03ch05	12163580	T	C	0	0	1	0	0	0	1	0	0	0	1	0	0	0	0	0	0	0	0	0	0	0	0	0	0	0	1	0	0	0	0	0	1	0	0	0	0	0	0	0	0	0	0	0	0	0
ST4.03ch06	10806550	T	A	0	0	1	0	0	0	2	0	0	0	0	0	0	0	1	0	0	0	0	0	0	0	0	0	0	0	0	0	0	0	0	0	0	0	0	0	0	0	0	0	0	0	1	1	1	2
ST4.03ch06	13939493	C	G	0	1	0	0	0	0	1	0	1	0	1	0	0	1	0	0	0	0	0	0	1	0	0	0	0	0	0	0	1	1	1	0	0	0	0	0	0	0	0	1	1	1	0	0	0	1
ST4.03ch06	17122170	C	T	0	0	1	0	0	0	0	0	0	1	1	0	0	1	1	0	0	0	0	0	0	0	0	0	0	0	0	0	0	0	0	0	1	0	0	0	0	0	0	0	0	0	0	0	0	0
ST4.03ch06	20211025	T	G	0	0	1	0	0	0	0	0	0	1	1	0	0	1	1	0	0	0	0	0	0	0	0	0	0	0	0	0	0	0	0	0	1	0	0	0	0	0	0	0	0	0	0	0	0	0
ST4.03ch07	38129652	G	A	0	0	1	1	0	0	1	0	0	1	1	0	0	1	0	0	0	0	0	0	0	0	1	0	0	0	1	0	0	0	0	0	0	0	0	0	0	0	0	0	0	0	1	1	1	1
ST4.03ch09	18592541	G	A	0	0	1	0	0	0	0	0	0	0	0	1	0	0	0	0	0	0	0	0	1	0	0	0	0	0	0	0	0	0	0	0	0	0	0	0	0	0	0	0	0	0	0	0	0	0
ST4.03ch09	33430298	T	C	0	0	0	0	0	0	0	0	0	0	0	0	0	1	1	0	0	0	0	0	0	0	0	0	0	0	0	0	0	0	0	0	1	0	0	0	0	0	0	1	0	0	1	0	0	1
ST4.03ch09	35660524	A	G	0	0	0	0	0	0	0	0	0	0	0	0	0	2	2	0	0	0	0	0	0	0	0	0	0	0	0	0	0	0	0	0	2	0	0	0	0	0	0	1	0	0	1	0	0	1
ST4.03ch09	43245189	G	A	0	0	0	0	0	0	0	0	0	0	0	0	0	0	0	0	0	0	0	0	1	0	0	0	1	1	0	0	0	0	0	0	0	1	1	0	1	0	0	0	0	0	0	0	0	0
ST4.03ch09	53426493	C	T	0	0	0	0	0	0	0	0	0	0	0	0	0	0	0	0	0	0	0	0	0	0	0	0	0	0	0	0	0	0	0	0	0	0	0	0	0	0	0	0	0	0	0	0	0	0
ST4.03ch10	10200904	T	A	0	0	0	1	0	0	0	0	0	1	0	0	0	0	0	0	0	0	0	0	1	0	0	0	0	0	0	0	0	0	0	0	0	0	0	0	0	0	0	0	0	0	0	0	0	0
ST4.03ch10	15781095	T	A	0	0	0	0	1	0	0	0	0	0	0	0	1	0	0	1	0	1	1	0	0	0	0	0	0	0	0	0	0	0	0	0	0	0	0	0	0	0	0	0	0	0	0	0	0	0
ST4.03ch10	23102009	A	G	0	0	0	0	0	0	0	0	0	0	0	0	0	0	0	0	0	0	0	1	0	1	0	0	1	0	0	0	0	0	0	0	0	0	0	0	0	0	0	0	0	0	0	0	0	0
ST4.03ch10	56497861	A	C	0	0	0	0	0	0	0	0	0	1	0	0	0	0	0	0	0	0	0	0	0	0	0	0	0	0	1	0	0	0	0	0	0	0	0	0	0	0	0	0	0	0	0	0	0	0
ST4.03ch10	57726811	G	A	0	0	0	0	1	0	0	0	0	0	0	0	0	0	0	0	0	0	0	0	0	1	1	1	1	0	0	0	0	0	0	1	0	0	0	0	0	0	0	0	0	0	0	0	0	0
ST4.03ch12	25556291	G	A	0	0	0	0	0	0	0	0	0	0	0	0	0	1	0	0	0	0	0	0	0	0	0	0	0	0	0	0	0	0	0	0	0	0	0	0	0	0	0	0	0	0	0	0	0	0
ST4.03ch12	35308808	T	A	0	0	0	1	0	0	0	1	1	0	0	0	0	0	0	0	0	0	0	0	0	0	0	0	0	0	0	1	0	1	1	0	0	0	0	0	0	0	0	0	0	0	0	0	0	0
ST4.03ch00	212304	C	T	0	0	1	0	0	0	0	0	0	1	1	0	0	2	1	0	0	0	0	0	0	0	0	0	0	0	0	0	0	0	0	0	1	0	0	0	0	0	0	0	0	0	0	0	0	0
ST4.03ch00	212313	G	T	0	0	1	0	0	0	0	0	0	1	1	0	0	2	1	0	0	0	0	0	0	0	0	0	0	0	0	0	0	0	0	0	1	0	0	0	0	0	0	0	0	0	0	0	0	0
ST4.03ch00	212339	C	T	0	0	1	0	0	0	0	0	0	1	1	0	0	2	1	0	0	0	0	0	0	0	0	0	0	0	0	0	0	0	0	0	1	0	0	0	0	0	0	0	0	0	0	0	0	0
ST4.03ch00	361819	C	T	0	1	0	0	0	0	1	0	1	0	1	0	0	1	0	0	0	0	0	0	1	0	0	0	0	0	0	0	1	1	1	0	0	0	0	0	0	0	0	1	1	1	0	0	0	1
ST4.03ch00	39414971	T	C	0	0	0	0	0	0	0	0	0	0	0	0	0	0	0	0	0	0	0	0	0	0	0	0	0	0	0	0	0	0	0	0	0	0	0	0	0	0	0	0	0	0	0	0	0	0
ST4.03ch01	17437270	A	C	0	0	0	0	1	0	0	0	0	0	0	0	0	0	0	0	0	0	0	0	0	0	0	0	0	0	0	0	0	2	0	0	0	1	1	0	1	2	0	2	0	0	0	0	0	0
ST4.03ch01	17437284	C	A	0	0	0	0	1	0	0	0	0	0	0	0	0	0	0	0	0	0	0	0	0	0	0	0	0	0	0	0	0	2	0	0	0	1	1	0	1	2	0	2	0	0	0	0	0	0
ST4.03ch01	33050076	C	T	0	1	0	0	1	0	0	0	0	0	0	0	0	0	0	1	0	0	0	0	0	0	0	0	0	0	0	0	0	0	0	1	1	0	0	0	0	0	0	0	0	0	0	0	0	0
ST4.03ch01	47818953	G	A	0	0	0	0	0	0	0	0	0	0	0	0	0	0	0	0	0	0	0	0	0	0	0	0	0	0	0	0	0	0	0	0	0	1	0	1	1	0	0	0	0	0	0	0	0	0
ST4.03ch01	88525910	A	T	0	0	0	0	0	0	0	0	0	0	0	0	0	0	0	0	0	0	0	0	0	0	0	0	1	0	0	0	0	0	0	0	0	0	0	0	0	0	3	0	0	0	0	0	0	0
ST4.03ch02	26930951	A	G	0	0	0	0	0	0	0	0	0	0	0	0	0	0	0	0	0	0	0	0	0	2	3	1	1	0	0	0	0	0	0	0	0	0	0	0	0	0	0	0	2	1	0	0	0	1
ST4.03ch02	41706465	G	T	0	0	0	0	0	0	0	0	0	0	0	0	0	0	0	0	0	0	0	0	0	0	0	0	0	0	0	0	0	0	0	0	0	0	0	0	0	0	0	0	0	0	0	0	0	0
ST4.03ch03	6642483	C	T	0	0	0	0	0	0	0	0	0	0	0	0	0	0	0	0	0	0	0	1	0	0	0	0	0	1	1	0	0	0	0	0	0	1	0	0	1	0	1	0	0	0	0	0	0	0
ST4.03ch03	10762748	C	T	0	0	0	0	0	0	0	0	0	0	0	0	0	0	0	0	0	0	0	0	0	0	0	0	0	1	0	0	0	0	0	0	0	0	2	0	0	1	0	0	0	0	0	0	0	0
ST4.03ch03	23712365	T	C	0	0	0	0	0	0	0	0	0	0	0	0	0	0	0	0	0	0	0	0	0	1	1	0	0	0	0	1	0	0	0	0	0	0	0	1	1	0	1	0	0	0	0	0	0	0
ST4.03ch03	23712380	C	G	0	0	0	0	0	0	0	0	0	0	0	0	0	0	0	0	0	0	0	0	0	1	1	0	0	0	0	1	0	0	0	0	0	0	0	1	1	0	1	0	0	0	0	0	0	0
ST4.03ch03	24006032	A	C	0	0	0	0	0	0	1	0	0	0	0	0	0	0	1	0	0	1	1	0	1	0	0	0	0	0	1	0	0	0	0	0	1	0	0	0	0	0	0	0	0	0	1	1	0	0
ST4.03ch03	54585871	T	C	0	0	0	0	0	0	0	0	0	0	0	0	0	1	0	0	0	0	1	0	0	0	1	1	0	0	0	0	0	0	0	0	0	1	0	0	0	0	0	0	0	0	0	0	0	0
ST4.03ch03	58838278	C	T	0	0	0	0	0	0	0	0	0	0	1	0	0	0	0	0	0	0	0	0	0	0	0	0	0	0	0	0	0	0	0	0	1	0	0	0	0	0	0	0	0	0	0	0	0	0
ST4.03ch04	20866026	C	T	0	0	1	0	0	0	0	0	0	0	0	0	0	0	0	0	0	1	0	0	0	0	0	0	0	0	0	1	0	0	0	0	1	0	0	1	0	0	0	0	0	0	0	1	0	0
ST4.03ch04	23502770	T	G	0	0	0	0	0	0	0	0	0	0	0	0	0	0	0	0	0	0	0	1	0	0	1	1	1	0	0	0	0	0	0	0	0	0	0	0	0	0	0	0	0	0	0	0	0	0
ST4.03ch04	44278834	G	A	0	0	0	0	0	0	0	0	2	0	0	0	4	0	0	0	0	0	0	0	0	0	0	0	0	0	0	0	0	0	0	0	0	0	0	2	0	0	0	1	0	0	2	2	0	0
ST4.03ch04	64529617	T	G	0	0	0	0	0	0	0	0	0	0	0	0	0	0	0	0	0	0	0	0	0	1	0	1	0	0	0	1	0	0	0	0	0	0	1	0	1	1	0	0	0	0	0	0	0	0
ST4.03ch04	64561695	C	T	0	0	0	1	0	0	0	1	0	0	0	0	0	0	0	0	0	0	0	0	0	0	0	0	0	0	1	0	0	1	1	0	0	0	0	0	0	0	0	0	0	0	0	0	0	0
ST4.03ch04	71336841	G	T	0	0	0	0	0	0	0	0	0	0	0	0	0	1	1	0	0	0	0	0	0	1	0	0	0	1	0	1	0	0	0	0	0	0	0	1	1	1	1	0	0	0	0	0	0	0
ST4.03ch05	8358961	A	C	0	0	0	0	0	1	0	0	0	0	0	0	0	1	0	0	0	0	0	0	1	0	0	0	1	0	0	0	0	0	0	0	0	0	1	0	0	0	0	0	0	2	1	0	0	0
ST4.03ch05	12163558	G	A	0	0	0	0	0	0	0	0	0	0	0	0	0	0	0	0	0	0	1	1	0	0	0	1	0	0	1	0	0	0	0	1	0	0	0	0	1	0	0	0	0	0	0	0	0	0
ST4.03ch05	16573088	C	T	0	0	0	0	0	0	1	2	2	1	0	0	0	0	0	0	0	0	0	0	0	0	0	0	0	0	0	0	0	0	0	0	0	0	0	0	0	0	0	0	0	0	0	0	0	0
ST4.03ch05	42258750	G	A	0	0	0	0	0	0	0	0	0	0	0	0	0	0	0	1	2	0	0	0	0	0	1	0	0	0	0	0	0	0	0	0	0	0	0	0	0	0	0	0	0	0	0	0	0	0
ST4.03ch06	299034	A	G	0	0	0	0	0	0	0	0	0	0	0	0	0	0	0	0	0	0	0	0	0	0	0	1	0	0	1	0	0	1	0	0	0	0	0	0	0	0	1	1	0	0	0	0	0	0
ST4.03ch06	9236061	T	C	0	1	0	0	0	0	1	0	1	0	1	0	0	1	0	0	0	0	0	0	1	0	0	0	0	0	0	0	1	1	1	0	0	0	0	0	0	0	0	1	1	1	0	0	0	1
ST4.03ch06	13939510	C	G	0	1	0	0	0	0	1	0	1	0	1	0	0	1	0	0	0	0	0	0	1	0	0	0	0	0	0	0	1	1	1	0	0	0	0	0	0	0	0	1	1	1	0	0	0	1
ST4.03ch06	15954239	T	A	0	0	1	0	0	0	0	0	0	1	1	0	0	1	1	0	0	0	0	0	0	0	0	0	0	0	0	0	0	0	0	0	1	0	0	0	0	0	0	0	0	0	0	0	0	0
ST4.03ch06	23208539	T	C	0	1	0	0	0	0	1	0	1	0	1	0	0	1	0	0	0	0	0	0	1	0	0	0	0	0	0	0	1	1	1	0	0	0	0	0	0	0	0	1	1	1	0	0	0	1
ST4.03ch06	23208546	A	G	0	1	0	0	0	0	1	0	1	0	1	0	0	1	0	0	0	0	0	0	1	0	0	0	0	0	0	0	1	1	1	0	0	0	0	0	0	0	0	1	1	1	0	0	0	1
ST4.03ch07	1110518	A	C	0	0	0	0	0	0	0	0	0	0	0	0	0	0	0	0	0	0	0	0	0	1	0	0	0	0	0	0	0	0	0	1	0	0	0	1	0	0	0	0	0	0	0	0	0	0
ST4.03ch07	10856582	T	G	1	0	0	1	0	0	1	0	0	0	0	0	1	0	0	0	0	0	0	0	0	0	0	0	0	1	1	1	0	0	0	0	0	0	0	0	0	1	1	0	0	0	0	0	0	0
ST4.03ch07	12149907	G	A	0	0	0	0	0	0	0	1	1	0	0	0	0	0	0	0	1	0	0	0	0	0	0	0	1	0	0	0	0	0	0	0	0	1	0	0	0	1	0	0	0	0	0	0	1	1
ST4.03ch07	19609346	T	C	0	0	1	1	0	0	1	0	0	1	1	0	0	1	0	0	0	0	0	0	0	0	0	0	0	0	1	0	0	0	0	0	0	0	0	0	0	0	0	0	0	0	1	1	1	1
ST4.03ch07	21124248	C	T	0	0	1	1	0	0	1	0	0	1	1	0	0	1	0	0	0	0	0	0	1	0	0	0	0	0	2	0	0	0	0	0	0	0	0	0	0	0	0	0	0	0	1	1	1	1
ST4.03ch07	31834569	C	A	0	0	1	1	0	0	1	0	0	1	1	0	0	1	0	0	0	0	0	0	1	0	0	0	0	0	1	0	0	0	0	0	0	0	0	0	0	0	0	0	0	0	1	1	1	1
ST4.03ch07	32374093	A	C	0	1	0	0	0	0	0	0	0	0	0	0	1	0	0	0	0	0	0	0	0	0	0	0	0	0	0	0	0	1	0	0	0	0	0	0	0	0	0	1	1	0	0	0	0	0
ST4.03ch07	46059252	C	A	0	0	0	0	0	0	1	0	0	0	0	0	1	0	0	1	0	0	0	0	0	0	0	0	0	0	0	0	0	0	0	0	0	0	0	0	0	0	0	0	0	0	0	0	0	0
ST4.03ch07	51835107	G	A	0	0	0	0	1	0	1	0	0	1	1	1	0	1	0	0	0	0	0	0	0	0	1	0	0	0	0	0	0	0	0	0	0	0	0	0	0	0	0	0	0	0	0	1	1	0
ST4.03ch08	13643032	A	T	0	0	0	0	0	0	0	0	0	0	0	0	0	0	0	0	0	0	0	1	0	1	1	1	1	0	0	1	0	0	0	0	0	0	0	1	1	1	0	0	0	0	0	0	0	0
ST4.03ch08	19614227	G	T	0	0	0	0	0	1	0	1	0	0	0	0	1	0	0	0	0	1	1	0	0	0	0	0	1	0	0	0	0	0	0	0	0	0	0	0	0	0	0	0	0	0	0	0	0	0
ST4.03ch08	56380625	A	T	0	0	0	0	0	0	0	0	0	0	0	0	0	0	0	0	0	0	0	0	0	0	0	0	0	0	1	0	0	1	0	0	0	0	0	0	0	0	0	1	1	1	0	0	0	0
ST4.03ch09	17371484	G	A	0	0	1	0	0	0	0	0	0	0	0	1	0	0	0	0	0	0	0	0	1	0	0	0	0	0	0	0	0	0	0	0	0	0	0	0	0	0	0	0	0	0	0	0	0	0
ST4.03ch09	19016319	A	T	0	0	0	0	0	0	0	0	0	0	0	0	0	2	1	0	0	0	0	0	0	0	0	0	0	0	0	0	0	0	0	0	1	0	0	0	0	0	0	1	0	0	2	0	0	1
ST4.03ch09	19640805	C	T	0	0	0	0	0	1	0	1	0	0	0	0	1	0	0	0	0	1	1	0	0	0	0	0	1	0	0	0	0	0	0	0	0	0	0	0	0	0	0	0	0	0	0	0	0	0
ST4.03ch09	27883989	C	T	4	4	4	4	3	4	4	4	4	4	4	3	4	4	4	4	4	4	4	3	4	3	3	3	3	4	2	4	4	4	4	4	4	4	4	4	4	4	4	4	4	4	4	4	4	4
ST4.03ch09	38224968	T	C	0	0	1	0	0	0	0	0	0	0	0	1	0	0	0	0	0	0	0	0	1	0	0	0	0	0	0	0	0	0	0	0	0	0	0	0	0	0	0	0	0	0	0	0	0	0
ST4.03ch09	38993749	G	T	0	0	1	0	0	0	0	0	0	0	0	1	0	0	0	0	0	0	0	0	1	0	0	0	0	0	0	0	0	0	0	0	0	0	0	0	0	0	0	0	0	0	0	0	0	0
ST4.03ch10	656239	A	G	0	0	0	0	0	0	0	0	0	0	0	0	0	0	0	0	0	0	0	1	0	0	0	1	0	0	1	0	0	0	0	0	0	0	0	0	0	0	2	0	0	0	0	0	0	0
ST4.03ch10	656246	G	A	0	0	0	0	0	0	0	0	0	0	0	0	0	0	0	0	0	0	0	1	0	0	0	1	0	0	1	0	0	0	0	0	0	0	0	0	0	0	2	0	0	0	0	0	0	0
ST4.03ch10	1081511	A	G	0	0	0	0	0	0	0	0	0	0	0	0	0	0	0	0	0	0	0	1	0	0	0	1	0	0	1	0	0	0	0	0	0	0	0	0	0	0	1	0	0	0	0	0	0	0
ST4.03ch10	2360190	C	T	0	0	0	0	1	1	0	1	0	0	0	1	1	0	0	0	0	1	0	0	0	0	0	0	0	0	0	0	0	0	0	0	0	0	0	0	0	0	0	0	0	0	1	1	0	1
ST4.03ch10	12519691	G	A	1	0	0	0	0	0	0	0	0	0	0	2	0	0	0	0	0	0	0	0	0	2	0	0	0	0	0	0	0	0	0	1	0	0	0	2	0	0	2	0	0	0	0	0	0	0
ST4.03ch10	14232052	A	T	0	0	0	0	0	0	0	0	0	0	0	0	0	0	0	0	0	0	0	1	0	0	0	0	0	0	0	0	0	0	0	0	0	0	0	0	0	0	0	0	0	0	0	0	0	0
ST4.03ch10	14232067	G	A	0	0	0	0	0	0	0	0	0	0	0	0	0	0	0	0	0	0	0	1	0	0	0	0	0	0	0	0	0	0	0	0	0	0	0	0	0	0	0	0	0	0	0	0	0	0
ST4.03ch10	21789608	T	G	0	0	0	0	0	1	0	1	0	0	0	0	1	0	0	0	0	1	1	0	0	0	0	0	1	0	0	0	0	0	0	0	0	0	0	0	0	0	0	0	0	0	0	0	0	0
ST4.03ch10	28024514	G	A	0	0	1	0	0	0	0	0	0	0	0	0	0	1	0	0	0	0	0	0	0	0	0	0	0	0	0	0	0	0	0	0	0	0	0	0	0	0	0	0	0	0	0	0	0	0
ST4.03ch10	32831324	C	T	0	1	0	1	0	0	0	0	0	0	0	0	0	0	0	0	0	0	0	0	0	0	1	0	1	0	0	0	0	0	0	1	1	1	0	0	0	1	0	0	0	0	0	0	0	0
ST4.03ch10	38345922	C	T	0	0	0	0	0	0	0	0	0	0	0	0	0	0	0	0	0	0	0	1	0	0	0	0	0	0	0	0	0	0	0	0	0	0	0	0	0	0	0	0	0	0	0	0	0	0
ST4.03ch10	48769113	C	T	0	0	0	0	0	0	0	0	0	0	0	0	0	0	0	0	0	0	0	0	0	1	0	0	0	0	0	0	0	0	0	0	0	1	1	0	1	0	3	0	0	0	0	0	0	0
ST4.03ch10	56118711	G	A	0	0	0	0	0	0	0	0	0	0	0	0	0	0	1	0	0	0	0	0	0	1	0	1	1	0	0	0	0	0	0	0	0	0	0	0	0	0	0	0	0	0	0	0	0	0
ST4.03ch11	3155575	T	G	0	2	0	0	0	0	0	0	0	0	0	0	0	0	0	0	0	0	0	0	1	0	0	0	0	0	0	0	0	0	0	0	0	0	0	0	0	0	0	0	0	0	0	0	0	0
ST4.03ch11	22368900	G	C	0	0	0	0	0	1	0	1	0	0	0	0	0	0	0	0	0	2	0	0	0	0	0	0	0	0	0	0	0	0	0	0	0	0	0	0	0	0	0	0	0	0	0	0	0	0
ST4.03ch11	22368906	C	A	0	0	0	0	0	1	0	1	0	0	0	0	0	0	0	0	0	2	0	0	0	0	0	0	0	0	0	0	0	0	0	0	0	0	0	0	0	0	0	0	0	0	0	0	0	0
ST4.03ch11	28335669	T	G	0	0	0	0	0	1	0	1	0	0	0	0	2	0	0	0	0	2	0	0	0	0	0	0	0	0	0	0	NA	0	0	0	0	0	0	0	0	0	0	0	0	0	0	0	0	0
ST4.03ch11	31875850	G	A	0	0	0	0	0	0	0	0	0	0	0	0	0	0	0	0	0	0	0	0	0	0	1	1	1	0	0	0	0	0	0	0	0	0	1	0	0	0	0	0	0	0	0	0	0	0
ST4.03ch11	39897696	T	C	0	0	0	0	0	0	0	0	0	0	0	0	0	0	0	0	0	0	0	0	0	0	0	0	0	0	1	0	0	0	0	0	0	0	0	0	0	0	1	0	0	0	0	0	0	0
ST4.03ch12	3888498	G	A	1	1	0	1	1	0	1	0	0	0	0	0	0	0	0	0	0	0	0	0	0	0	0	0	1	0	0	1	0	0	0	0	0	0	0	0	0	0	0	0	0	0	0	0	0	0
ST4.03ch12	25633874	T	G	0	0	0	0	0	0	0	0	0	0	0	0	0	1	0	0	0	0	0	0	0	0	0	0	0	0	0	0	0	0	0	0	0	0	0	0	0	0	0	0	0	0	0	0	0	0
ST4.03ch12	55362665	A	G	0	0	0	0	0	0	0	0	0	0	0	0	0	0	0	0	0	0	0	0	0	0	0	0	0	0	1	0	0	0	0	0	0	0	0	0	0	0	0	0	0	0	0	0	0	0
ST4.03ch00	365847	C	T	0	0	1	0	0	0	0	0	0	1	1	0	0	1	1	0	0	0	0	0	0	0	0	0	0	0	0	0	0	0	0	0	1	0	0	0	0	0	0	0	0	0	0	0	0	0
ST4.03ch00	8236541	C	A	0	0	0	0	0	0	0	0	0	0	0	1	0	0	0	0	1	0	0	0	0	0	0	0	0	0	0	0	0	0	0	0	0	0	0	0	0	0	0	1	0	0	1	0	0	0
ST4.03ch01	88173570	C	A	0	0	0	0	0	0	0	0	0	0	0	0	0	0	0	0	0	0	0	0	0	1	0	0	1	0	0	0	0	0	0	0	0	0	0	0	0	0	2	0	0	0	0	0	0	0
ST4.03ch02	6708295	T	C	0	0	0	0	0	0	0	0	0	0	0	0	0	0	0	0	1	0	1	0	0	0	0	0	0	0	1	0	0	0	0	1	0	0	0	0	1	1	0	0	0	0	0	0	0	0
ST4.03ch02	26676725	C	A	0	0	1	0	0	0	0	0	0	0	0	0	0	0	0	0	1	0	0	0	1	0	0	0	0	0	1	0	0	0	0	0	0	1	1	0	0	0	1	0	0	0	0	0	0	0
ST4.03ch02	26676763	T	C	0	0	1	0	0	0	0	0	0	0	0	0	0	0	0	0	1	0	0	0	1	0	0	1	0	0	1	0	0	0	0	0	0	1	1	0	0	0	1	0	0	0	0	0	0	0
ST4.03ch04	48616058	A	G	1	0	0	1	0	0	0	0	0	0	0	0	0	0	0	0	0	0	0	0	0	0	0	0	0	1	0	0	0	0	0	0	0	1	0	0	0	0	1	0	0	0	0	0	0	0
ST4.03ch05	47281289	G	T	0	0	0	1	1	0	0	0	1	1	1	0	0	0	0	0	1	1	0	0	0	1	0	0	0	0	0	0	0	1	0	0	1	1	0	0	1	0	0	0	0	0	0	0	0	0
ST4.03ch05	47281290	G	A	0	0	0	1	1	0	0	0	1	1	1	0	0	0	0	0	1	1	0	0	0	1	0	0	0	0	0	0	0	1	0	0	1	1	0	0	1	0	0	0	0	0	0	0	0	0
ST4.03ch06	4452396	A	C	0	0	0	0	0	0	0	0	0	0	0	0	0	0	0	0	0	0	0	0	0	0	0	NA	2	0	2	0	0	0	0	0	0	0	0	0	0	0	1	0	0	0	0	0	0	0
ST4.03ch06	15198549	C	T	0	0	1	0	0	0	0	0	0	1	1	0	0	1	1	0	0	0	0	0	0	0	0	0	0	0	0	0	0	0	0	0	1	0	0	0	0	0	0	0	0	0	0	0	0	0
ST4.03ch06	15198570	G	A	0	0	1	0	0	0	0	0	0	1	1	0	0	1	1	0	0	0	0	0	0	0	0	0	0	0	0	0	0	0	0	0	1	0	0	0	0	0	0	0	0	0	0	0	0	0
ST4.03ch06	22364265	C	A	0	0	1	0	0	0	0	0	0	1	1	0	0	1	1	0	0	0	0	0	0	0	0	0	0	0	0	0	0	0	0	0	1	0	0	0	0	0	0	0	0	0	0	0	0	0
ST4.03ch06	23853609	G	A	0	0	1	0	0	0	0	0	0	1	1	0	0	1	1	0	0	0	0	0	0	0	0	0	0	0	0	0	0	0	0	0	1	0	0	0	0	0	0	0	0	0	0	0	0	0
ST4.03ch07	17651907	T	C	1	0	0	1	0	0	0	0	0	0	0	0	0	0	0	0	0	0	0	0	0	0	0	0	0	0	0	0	0	0	0	0	0	0	0	0	0	0	0	0	0	0	0	0	0	0
ST4.03ch07	51868360	T	C	0	0	0	0	0	0	0	0	0	0	0	0	0	0	0	0	0	0	0	0	0	0	0	0	0	0	0	0	0	0	0	0	0	0	0	0	0	0	0	0	0	0	0	0	0	0
ST4.03ch08	3218175	T	G	0	0	0	0	1	0	0	0	0	0	0	0	0	0	0	1	0	1	0	0	0	1	1	1	1	0	0	0	0	0	0	0	0	0	0	0	0	0	0	0	0	0	0	0	0	0
ST4.03ch11	41377154	T	A	0	1	0	1	0	0	0	0	0	0	0	0	0	1	1	0	0	0	0	0	1	0	1	0	0	0	0	0	0	0	0	0	0	0	1	0	0	0	0	0	0	0	0	0	0	0
ST4.03ch12	47235318	C	T	0	0	0	0	0	0	0	0	0	0	0	0	0	0	1	0	1	0	0	1	0	0	0	0	0	1	0	0	0	0	0	1	0	0	0	0	0	0	1	0	0	0	0	0	0	0
ST4.03ch12	47235325	C	T	0	0	0	0	0	0	0	0	0	0	0	0	0	0	1	0	1	0	0	1	0	0	0	0	0	1	0	0	0	0	0	1	0	0	0	0	0	0	1	0	0	0	0	0	0	0
ST4.03ch12	60994930	T	C	4	4	4	4	4	3	4	4	2	4	3	4	4	4	4	4	4	4	4	4	4	4	4	4	3	4	4	4	2	4	4	4	4	4	4	3	4	NA	4	4	4	4	4	4	4	4
ST4.03ch00	5920937	C	T	4	4	4	4	3	4	4	4	4	4	4	2	4	4	4	4	4	4	4	3	4	3	3	3	3	4	2	4	4	4	4	4	4	4	4	4	4	4	4	4	4	4	4	4	4	4
ST4.03ch00	29489909	T	A	0	1	0	0	0	0	1	0	2	0	1	0	0	1	0	0	0	0	0	0	1	0	0	0	0	0	0	0	2	1	1	0	0	0	0	0	0	0	0	1	1	1	0	0	0	1
ST4.03ch01	38103222	T	A	0	0	0	1	0	1	0	0	0	0	0	0	0	0	0	1	1	1	0	0	0	0	0	0	0	0	0	0	0	0	0	1	0	1	0	0	1	1	1	0	0	0	1	0	1	0
ST4.03ch02	38496852	C	T	0	0	0	0	1	0	0	1	0	0	0	1	2	0	0	1	1	0	1	0	0	0	0	0	0	0	0	0	0	0	0	0	0	0	0	0	0	0	0	0	0	0	0	0	0	0
ST4.03ch03	2164857	G	A	0	0	0	0	0	0	0	0	0	0	0	0	0	0	0	0	0	0	0	1	0	1	1	2	0	0	0	0	0	0	0	0	0	0	0	0	0	0	0	0	0	0	0	0	0	0
ST4.03ch03	6150397	G	T	0	0	0	0	0	0	0	0	0	0	0	0	0	0	0	0	0	0	0	0	0	0	0	0	0	0	0	0	0	0	0	0	0	0	0	0	0	0	0	0	0	0	0	0	0	0
ST4.03ch03	11576624	A	C	0	1	0	0	0	0	0	0	0	0	0	0	0	0	0	1	0	0	0	0	1	0	0	0	0	0	0	0	0	0	0	0	0	0	0	0	0	0	0	0	0	0	0	0	0	0
ST4.03ch03	11576641	G	A	0	1	0	0	0	0	0	0	0	0	0	0	0	0	0	1	0	0	0	0	1	0	0	0	0	0	0	0	0	0	0	0	0	0	0	0	0	0	0	0	0	0	0	0	0	0
ST4.03ch03	27931564	G	A	0	0	0	0	0	0	0	0	0	0	0	0	0	0	0	0	0	0	0	0	0	0	0	0	0	1	0	0	0	0	0	0	0	0	1	0	0	1	0	0	0	0	0	0	0	0
ST4.03ch03	35998063	C	T	0	0	0	0	0	0	0	0	0	0	0	0	0	0	0	0	1	0	0	0	0	0	0	0	1	0	0	0	0	0	0	1	0	1	1	0	0	0	0	0	0	0	0	0	0	0
ST4.03ch03	51723653	G	C	0	0	0	1	0	0	0	0	0	0	0	0	0	0	0	0	1	0	0	0	0	0	0	0	0	0	1	1	0	0	0	0	0	1	0	0	0	0	0	0	0	0	0	0	0	0
ST4.03ch03	54257461	T	A	0	0	0	0	0	0	0	0	0	0	0	0	0	0	0	0	0	0	0	0	0	0	0	0	0	0	0	0	0	0	0	0	0	0	0	0	0	0	0	0	0	0	0	0	0	0
ST4.03ch04	2697672	C	A	4	4	4	4	4	4	4	4	4	4	4	4	4	4	4	3	3	4	4	4	4	4	4	4	4	4	4	4	4	4	4	4	4	4	4	4	4	4	4	4	4	4	4	4	4	4
ST4.03ch04	41569471	G	T	0	0	0	0	0	0	0	0	0	0	0	0	0	0	0	1	0	1	0	0	0	1	0	0	0	0	0	1	0	0	0	0	0	0	0	0	0	0	1	0	0	0	1	0	0	0
ST4.03ch04	55707043	T	C	1	0	0	1	0	0	0	0	1	0	0	0	0	0	0	1	0	1	1	0	0	0	0	0	0	0	1	0	0	0	0	0	0	0	0	1	0	1	0	0	0	0	0	0	0	0
ST4.03ch04	62021076	A	C	1	0	0	1	0	0	0	0	0	0	0	0	0	0	0	1	0	0	0	0	0	1	1	0	1	0	0	0	0	0	0	0	0	0	0	0	0	0	0	0	0	0	0	0	0	0
ST4.03ch04	64561689	G	A	0	0	0	1	0	0	0	1	0	0	0	0	0	0	0	0	0	0	0	0	0	0	0	0	0	0	1	0	0	1	1	0	0	0	0	0	0	0	0	0	0	0	0	0	0	0
ST4.03ch05	3614869	G	A	0	0	0	0	0	0	0	0	0	0	0	0	0	0	0	0	0	0	0	0	0	1	0	0	0	0	0	1	0	0	0	0	0	0	0	0	0	0	0	0	0	0	0	0	0	0
ST4.03ch05	5231859	T	C	0	0	0	0	1	0	0	1	0	0	0	0	1	0	0	1	1	0	0	0	0	0	0	0	0	0	0	0	0	1	0	0	0	0	0	0	0	0	0	1	1	1	0	0	0	0
ST4.03ch06	41946482	C	G	1	0	1	1	0	0	0	0	0	1	0	0	0	0	0	1	2	0	0	0	0	0	0	0	0	0	0	1	0	0	0	1	0	0	0	0	0	0	0	0	0	0	0	0	0	0
ST4.03ch07	15718407	C	T	0	0	1	1	0	0	1	0	0	1	1	0	0	1	0	0	0	0	0	0	1	0	0	0	0	0	1	0	0	0	0	0	0	0	0	0	0	0	0	0	0	0	1	1	1	1
ST4.03ch07	22899950	A	C	0	1	0	0	1	0	0	0	0	1	1	0	1	1	0	0	0	0	0	0	1	0	0	0	0	0	0	0	0	1	0	0	0	0	0	0	0	0	0	0	0	0	0	0	0	0
ST4.03ch08	13643033	G	A	0	0	0	0	0	0	0	0	0	0	0	1	0	0	0	0	0	0	0	0	0	0	0	0	0	0	0	0	1	1	0	0	0	0	0	0	0	0	0	1	1	1	0	0	0	0
ST4.03ch08	20522193	A	G	0	0	0	0	0	0	0	0	0	0	0	0	0	0	0	0	0	0	0	0	0	1	1	1	1	0	0	1	0	0	0	0	0	0	0	1	1	1	0	0	0	0	0	0	0	0
ST4.03ch08	25030569	A	T	0	0	0	0	0	0	0	0	0	0	0	0	0	0	0	0	0	0	0	0	0	0	0	0	0	0	0	0	0	0	0	0	0	0	0	0	0	0	0	0	0	0	0	0	0	0
ST4.03ch08	55742833	G	C	0	0	0	0	0	0	0	0	0	0	0	0	0	0	0	0	0	0	0	0	0	0	0	0	0	0	1	0	0	1	0	0	0	0	0	0	0	0	0	1	1	1	0	0	0	0
ST4.03ch09	5370180	A	T	0	1	2	0	0	0	0	0	1	1	1	0	0	1	0	0	0	0	0	0	0	0	0	0	0	1	0	0	0	0	0	0	1	0	0	0	0	0	0	0	0	0	1	2	1	1
ST4.03ch09	23405099	C	T	0	0	0	0	0	0	0	0	0	0	0	0	0	1	1	0	0	0	0	0	0	0	0	0	0	0	0	0	0	0	0	0	1	0	0	0	0	0	0	1	0	0	1	0	0	1
ST4.03ch09	38680503	G	T	0	0	0	0	0	0	0	0	0	0	0	1	1	0	0	1	1	1	0	0	0	0	0	0	0	0	0	0	0	0	0	0	0	1	1	0	0	0	0	0	0	0	1	0	0	0
ST4.03ch09	48116443	C	A	0	0	0	0	1	0	0	1	0	0	0	0	1	0	0	1	1	0	0	0	0	0	1	0	1	0	0	0	0	0	0	0	0	0	0	0	0	0	0	0	0	0	0	0	0	0
ST4.03ch09	53674541	T	C	0	0	1	1	2	0	0	1	0	0	0	0	1	0	0	1	0	0	0	0	0	0	1	1	1	0	0	0	0	0	0	0	0	0	0	0	0	0	0	0	0	0	0	0	0	0
ST4.03ch10	41467454	T	G	0	0	0	0	0	0	0	0	0	0	0	0	0	0	0	0	1	0	0	0	1	0	0	0	1	0	0	0	0	0	0	1	0	1	1	0	0	0	0	0	0	0	0	0	0	0
ST4.03ch10	41467462	A	T	0	0	0	0	0	0	0	0	0	0	0	0	0	0	0	0	1	0	0	0	1	0	0	0	1	0	0	0	0	0	0	1	0	1	1	0	0	0	0	0	0	0	0	0	0	0
ST4.03ch11	8255139	C	T	0	0	0	0	0	0	0	0	0	0	0	0	0	0	0	0	0	0	0	1	0	0	0	0	0	1	1	0	0	0	0	0	0	1	0	0	1	0	2	0	0	0	0	0	0	0
ST4.03ch11	24478303	A	C	0	0	0	0	0	0	0	0	0	0	0	0	0	0	0	0	0	NA	0	1	0	0	0	0	0	0	1	0	0	0	0	0	0	0	0	0	0	0	1	0	0	0	0	0	0	0
ST4.03ch11	24478308	A	T	0	0	0	0	0	0	0	0	0	0	0	0	0	0	0	0	0	NA	0	1	0	0	0	0	0	0	1	0	0	0	0	0	0	0	0	0	0	0	1	0	0	0	0	0	0	0
ST4.03ch11	26299055	T	G	0	0	0	0	0	0	0	0	0	0	1	0	0	0	0	0	0	0	0	0	1	0	1	0	0	0	0	1	0	0	0	0	0	0	1	1	1	1	1	0	0	0	0	0	0	0
ST4.03ch12	16450165	C	T	0	0	0	0	0	0	0	0	0	0	0	0	0	0	0	0	0	0	0	1	0	0	0	0	0	1	1	0	0	0	0	0	0	1	0	0	1	0	1	0	0	0	0	0	0	0
ST4.03ch01	38103224	T	C	0	0	0	1	0	1	0	0	0	0	0	0	0	0	0	1	1	1	0	0	0	0	0	0	0	0	0	0	0	0	0	1	0	1	0	0	1	1	1	0	0	0	1	0	1	0
ST4.03ch01	71132153	G	A	0	0	0	1	0	0	1	0	0	0	0	0	1	0	0	0	0	0	0	0	0	0	0	0	0	1	1	1	0	0	0	0	0	0	0	0	0	1	1	0	0	0	0	0	0	0
ST4.03ch01	77706816	G	A	0	0	0	0	0	0	1	0	0	1	0	0	0	0	0	0	0	0	0	0	0	0	0	0	0	0	0	0	1	0	1	0	1	0	0	0	0	0	0	0	0	1	0	1	1	1
ST4.03ch01	88031809	G	T	0	0	1	0	0	1	0	1	0	0	0	0	1	0	0	0	0	1	1	0	0	0	0	0	0	0	1	0	0	0	0	0	0	0	0	0	0	0	0	0	0	0	0	0	0	0
ST4.03ch02	41706480	A	G	0	0	0	0	0	1	0	1	1	0	0	0	0	0	0	1	0	1	0	0	1	0	0	0	0	0	0	0	0	0	0	1	1	0	0	2	0	0	0	0	0	0	0	0	0	0
ST4.03ch03	9442846	T	G	0	0	0	0	0	0	0	0	0	0	0	0	0	0	0	0	1	0	0	0	1	0	0	0	1	0	0	0	0	0	0	1	0	1	1	0	0	0	0	0	0	0	0	0	0	0
ST4.03ch03	42400505	A	G	0	0	0	0	0	0	0	0	1	0	0	0	0	0	0	0	0	0	0	0	1	0	1	0	0	0	0	0	0	0	0	0	0	0	0	0	1	0	0	0	0	0	0	0	0	0
ST4.03ch03	42400541	A	C	0	0	0	0	1	0	0	0	0	0	0	0	1	1	1	0	0	0	0	0	0	0	1	0	0	0	0	0	0	0	0	1	0	1	0	0	0	0	0	0	1	0	0	1	0	0
ST4.03ch03	50560725	G	T	3	0	0	NA	0	0	0	0	0	0	0	0	0	0	0	0	0	0	0	0	0	0	0	0	0	0	0	0	0	0	0	0	0	0	0	0	0	0	0	0	0	0	0	0	0	0
ST4.03ch04	9591877	T	C	0	0	0	0	0	0	0	0	1	0	0	0	0	0	1	0	0	0	0	0	0	0	0	0	0	0	0	0	0	0	0	0	0	0	0	1	0	0	0	1	1	1	1	0	1	0
ST4.03ch04	16654055	T	A	0	1	0	0	0	0	0	0	1	1	0	0	0	1	1	0	0	0	0	0	1	0	0	0	0	0	0	0	0	0	0	0	1	0	0	0	0	0	0	0	0	0	1	1	0	0
ST4.03ch04	16654069	C	A	0	1	0	0	0	0	0	0	1	1	0	0	0	1	1	0	0	0	0	0	1	0	0	0	0	0	0	0	0	0	0	0	1	0	0	0	0	0	0	0	0	0	1	1	0	0
ST4.03ch04	44034479	A	T	0	0	0	0	0	0	0	0	0	0	0	0	0	0	0	0	0	0	0	1	0	0	1	1	1	0	0	0	0	0	0	0	0	0	0	0	0	0	0	0	0	0	0	0	0	0
ST4.03ch04	65330925	A	G	0	0	0	0	0	0	1	0	0	0	0	0	0	0	0	1	0	0	0	0	1	0	0	1	1	0	0	1	0	0	0	0	0	0	0	1	1	1	0	0	0	0	0	0	0	0
ST4.03ch05	14537089	C	G	0	0	0	0	0	0	2	1	2	1	0	0	0	0	0	0	0	0	0	0	0	0	0	0	0	0	0	0	0	0	0	0	0	0	0	0	0	0	0	0	0	0	0	0	0	0
ST4.03ch09	16191833	G	A	0	0	0	0	0	0	0	0	0	1	0	0	0	0	0	1	0	0	0	0	0	0	0	0	1	0	0	0	0	1	1	0	0	0	0	0	0	0	0	0	0	0	0	0	0	0
ST4.03ch09	22538992	T	G	0	0	0	0	0	0	0	0	0	0	0	0	0	1	1	0	0	0	0	0	0	0	0	0	0	0	0	0	0	0	0	0	1	0	0	0	0	0	0	1	0	0	1	0	0	1
ST4.03ch10	9054127	T	G	0	0	0	0	0	0	0	0	0	0	0	0	0	0	0	0	0	0	0	1	0	0	0	0	0	0	0	0	0	0	0	0	0	0	0	0	0	0	0	0	0	0	0	0	0	0
ST4.03ch12	3888506	C	A	0	0	2	0	0	0	0	0	0	0	0	0	0	0	0	1	0	0	0	0	0	0	0	0	0	0	1	0	0	0	0	0	0	0	0	0	0	1	0	0	0	0	0	0	0	0
ST4.03ch12	60046028	T	C	0	0	0	0	0	2	0	0	0	0	1	0	0	1	0	1	1	0	0	0	0	0	0	0	0	0	0	0	0	0	0	0	0	0	0	0	0	0	0	0	0	0	0	0	0	0
ST4.03ch00	12850580	G	A	0	0	0	0	0	0	0	0	0	0	0	0	0	0	0	0	0	0	0	0	0	0	0	0	0	1	0	0	0	0	0	0	0	0	4	0	0	2	0	0	0	0	0	0	0	0
ST4.03ch00	26516185	C	T	0	0	0	0	0	0	0	0	0	0	0	0	0	1	1	0	0	0	0	0	0	0	0	0	0	0	0	0	0	0	0	0	0	0	0	0	0	0	1	0	0	0	0	0	0	0
ST4.03ch00	26516187	T	C	0	0	0	0	0	0	0	0	0	0	0	0	0	1	1	0	0	0	0	0	0	0	0	0	0	0	0	0	0	0	0	0	0	0	0	0	0	0	1	0	0	0	0	0	0	0
ST4.03ch00	35499739	G	A	0	0	0	1	1	1	0	0	0	0	0	1	1	0	0	0	1	1	1	0	0	0	0	0	0	0	0	0	1	0	0	0	0	0	0	0	0	0	0	0	0	0	0	0	0	0
ST4.03ch01	71175255	A	G	0	0	0	1	0	0	1	0	0	0	0	0	1	0	0	0	0	0	0	0	0	0	0	0	0	1	1	1	0	0	0	0	0	0	0	0	0	1	1	0	0	0	0	0	0	0
ST4.03ch01	71175270	G	A	0	0	0	1	0	0	1	0	0	0	0	0	1	0	0	0	0	0	0	0	0	0	0	0	0	1	1	1	0	0	0	0	0	0	0	0	0	1	1	0	0	0	0	0	0	0
ST4.03ch01	85615351	G	A	0	0	0	0	0	0	0	0	0	0	0	0	0	0	0	0	0	0	0	0	0	0	0	0	0	0	0	0	0	0	0	0	0	0	0	0	0	0	0	0	0	0	0	0	0	0
ST4.03ch03	12938458	C	T	0	0	0	0	0	0	0	0	0	0	0	0	0	0	0	0	0	0	0	0	1	0	0	0	0	1	0	0	0	0	0	0	0	1	3	0	0	0	0	0	0	0	0	0	0	0
ST4.03ch03	26018499	T	C	0	0	0	0	0	0	0	0	0	0	0	0	1	0	0	0	0	0	0	0	0	0	1	0	1	0	0	0	0	0	0	0	0	0	1	1	0	0	1	0	0	0	1	0	1	0
ST4.03ch03	27068667	A	C	0	0	0	0	0	0	0	0	2	0	0	0	0	0	0	0	0	1	1	1	0	0	0	1	0	0	2	2	0	0	0	0	0	0	0	NA	0	0	0	0	0	0	0	0	0	0
ST4.03ch03	28434421	G	A	1	0	0	1	0	0	0	0	0	0	0	0	0	0	0	0	0	0	0	0	0	0	0	0	0	0	0	0	0	0	0	0	0	0	0	0	0	0	0	0	0	0	0	0	0	0
ST4.03ch03	49332392	G	A	0	0	0	0	0	0	0	0	0	0	0	0	0	0	0	0	0	0	0	0	0	0	0	1	0	0	1	0	0	0	0	0	0	0	0	0	0	0	0	0	0	1	0	0	1	1
ST4.03ch03	49332404	C	A	0	0	0	0	0	0	0	0	0	0	0	0	0	0	0	0	0	0	0	0	0	0	0	1	0	0	1	0	0	0	0	0	0	0	0	0	0	0	0	0	0	1	0	0	1	1
ST4.03ch03	61243276	A	G	0	0	0	0	0	0	0	0	0	0	0	0	0	0	0	0	0	0	1	0	1	0	0	0	0	0	0	0	0	0	0	0	0	1	0	0	0	0	0	0	0	0	0	0	0	0
ST4.03ch04	6213143	C	T	0	0	0	0	0	0	0	0	0	0	0	0	0	0	0	0	0	0	0	0	0	1	0	0	0	0	0	1	0	0	0	0	0	0	0	0	0	0	0	0	0	0	0	0	0	0
ST4.03ch04	29939641	G	A	0	0	0	0	0	0	0	0	0	0	0	0	0	0	0	0	0	0	0	1	0	0	1	1	1	0	0	0	0	0	0	0	0	0	0	0	0	0	0	0	0	0	0	0	0	0
ST4.03ch04	31289355	C	T	1	0	0	1	0	0	0	0	0	0	0	0	0	0	0	0	0	0	0	0	1	0	0	0	0	1	0	0	0	0	0	0	0	2	2	0	0	0	2	0	0	0	0	0	0	0
ST4.03ch04	43032133	A	C	0	0	0	0	0	0	0	0	0	0	0	0	0	0	0	0	0	0	0	1	0	0	1	1	1	0	0	0	0	0	0	0	0	0	0	0	0	0	0	0	0	0	0	0	0	0
ST4.03ch04	59374082	C	T	1	0	0	1	1	0	0	0	0	1	0	1	0	0	1	0	1	0	0	0	0	0	0	0	0	0	1	1	0	0	0	1	1	0	0	0	0	0	0	0	0	0	0	1	1	1
ST4.03ch04	64831212	A	G	0	0	0	0	0	1	0	0	1	0	2	0	0	1	0	0	0	0	0	0	0	0	0	0	0	0	0	0	0	0	0	1	2	0	0	0	0	0	0	0	0	0	1	1	1	1
ST4.03ch04	64831231	G	C	0	0	0	0	0	1	0	0	1	0	2	0	0	1	0	0	0	0	0	0	0	0	0	0	0	0	0	0	0	0	0	1	2	0	0	0	0	0	0	0	0	0	1	1	1	1
ST4.03ch05	14537076	T	G	0	0	0	0	0	0	2	1	2	1	0	0	0	0	0	0	0	0	0	0	0	0	0	0	0	0	0	0	0	0	0	0	0	0	0	0	0	0	0	0	0	0	0	0	0	0
ST4.03ch05	47963682	G	A	0	0	0	0	0	0	0	0	0	0	0	0	1	0	0	0	0	0	0	0	0	0	0	0	0	1	0	0	0	0	0	0	0	0	0	0	0	0	0	0	0	0	0	0	0	0
ST4.03ch06	299036	G	A	0	0	0	0	0	0	0	0	0	0	0	0	0	0	0	0	0	0	0	0	0	0	0	1	0	0	1	0	0	1	0	0	0	0	0	0	0	0	1	1	0	0	0	0	0	0
ST4.03ch06	3247742	C	A	0	1	0	0	0	0	1	0	1	1	4	0	0	1	0	0	0	0	0	0	1	0	0	0	0	0	0	0	1	1	1	0	0	0	0	0	0	0	0	1	1	1	0	0	0	1
ST4.03ch06	15394094	T	C	0	0	0	0	0	1	0	1	0	0	0	0	0	0	0	0	1	0	0	0	0	0	1	0	0	0	0	0	0	1	0	0	0	0	0	0	0	0	0	1	0	1	0	1	0	0
ST4.03ch06	16258143	T	A	0	0	1	0	0	0	1	0	0	0	0	0	0	0	1	0	0	0	0	0	0	0	0	0	0	0	1	0	0	0	0	0	0	0	0	0	0	0	0	0	0	0	1	1	1	1
ST4.03ch06	16544588	G	T	0	0	2	0	0	0	1	0	0	0	0	0	0	0	1	0	0	0	0	0	0	2	1	0	1	0	0	0	0	0	0	0	0	0	0	0	0	0	0	0	0	0	1	0	1	2
ST4.03ch07	17651908	T	A	1	0	0	1	0	0	0	0	0	0	0	0	0	0	0	0	0	0	0	0	0	0	0	0	0	0	0	0	0	0	0	0	0	0	0	0	0	0	0	0	0	0	0	0	0	0
ST4.03ch07	31361794	G	A	0	0	1	1	0	0	1	0	0	1	1	0	0	1	0	0	0	0	0	0	1	0	0	0	0	0	1	0	0	0	0	0	0	0	0	0	0	0	0	0	0	0	1	1	2	1
ST4.03ch07	36063967	G	C	0	0	0	1	0	0	0	1	0	0	0	0	0	1	0	0	0	1	0	0	0	0	0	0	0	0	1	0	0	0	0	0	0	0	0	1	0	0	1	0	0	0	0	0	0	0
ST4.03ch07	39090555	T	A	0	0	1	1	0	0	2	0	0	2	1	0	0	1	0	0	0	0	0	0	0	0	0	0	0	0	1	0	0	0	0	0	0	0	0	0	0	0	0	0	0	0	1	1	1	1
ST4.03ch08	26998686	A	C	0	0	0	0	0	0	0	0	0	0	0	0	0	0	0	0	0	0	0	1	0	1	1	1	1	0	0	1	0	0	0	0	0	0	0	1	1	1	0	0	0	0	0	0	0	0
ST4.03ch08	27617531	G	T	0	0	0	0	0	0	0	0	0	0	0	0	0	0	0	0	0	0	0	1	0	1	1	1	1	0	0	1	0	0	0	0	0	0	0	1	1	1	0	0	0	0	0	0	0	0
ST4.03ch09	2637674	A	C	0	0	0	0	0	0	0	1	0	0	0	1	0	0	0	1	1	0	0	0	0	0	0	0	0	1	0	0	0	0	0	0	0	0	0	0	0	0	0	0	0	0	0	0	0	0
ST4.03ch09	10510198	G	A	0	0	0	0	1	0	0	1	0	0	0	0	1	0	0	1	1	0	1	1	0	0	0	0	0	0	1	0	0	0	0	0	0	0	0	0	0	0	0	0	0	0	0	0	0	0
ST4.03ch09	16103827	G	T	4	4	4	4	2	4	4	4	4	4	4	2	4	4	4	4	4	4	4	3	4	3	3	3	3	4	2	4	4	4	4	4	4	4	4	4	4	4	4	4	4	4	4	4	4	4
ST4.03ch09	22538982	C	T	0	0	0	0	0	0	0	0	0	0	0	0	0	1	1	0	0	0	0	0	0	0	0	0	0	0	0	0	0	0	0	0	1	0	0	0	0	0	0	1	0	0	1	0	0	1
ST4.03ch09	38680516	G	A	0	0	0	0	0	0	0	0	0	0	0	0	0	0	0	0	1	0	0	0	1	0	0	0	1	0	0	0	0	0	0	1	0	1	1	0	0	0	0	0	0	0	0	0	0	0
ST4.03ch10	21789612	T	C	0	0	0	1	0	0	0	1	1	0	0	0	0	0	0	0	0	0	0	0	0	0	0	0	0	0	1	1	0	0	0	0	0	0	0	0	0	0	0	0	0	0	0	0	0	0
ST4.03ch11	13567112	C	T	0	0	0	0	0	0	0	0	0	0	0	0	0	0	0	0	0	0	0	0	0	0	0	0	0	0	0	0	0	0	0	0	0	0	0	0	0	0	0	0	0	0	0	0	0	0
ST4.03ch11	26030775	C	T	0	0	0	0	0	0	0	0	0	0	0	0	0	1	0	0	1	0	0	0	0	0	0	0	0	0	0	0	0	0	0	0	0	0	0	0	0	0	0	0	0	0	0	0	0	0
ST4.03ch11	28335643	A	G	0	0	0	0	0	0	0	0	0	0	0	0	0	0	0	0	0	0	0	1	0	0	0	0	0	0	1	0	NA	0	0	0	0	0	0	0	0	0	1	0	0	0	0	0	0	0
ST4.03ch11	35748053	C	T	0	0	0	0	0	0	1	0	0	0	0	0	0	0	0	1	0	0	0	0	0	1	1	0	0	0	0	0	0	0	0	2	0	0	0	0	0	0	0	0	0	0	0	0	0	0
ST4.03ch11	42611276	C	T	0	0	0	0	0	0	0	0	0	0	0	0	0	0	0	0	0	0	0	0	0	0	0	0	0	2	0	1	0	0	0	1	1	1	0	1	1	0	0	0	0	0	0	0	0	0
ST4.03ch12	25633860	T	A	0	0	0	0	1	0	0	0	0	0	0	1	1	0	0	1	1	1	1	0	0	0	0	0	0	0	0	0	0	0	0	0	0	0	0	0	0	0	0	0	0	0	0	0	0	0
ST4.03ch12	51377052	C	T	0	0	0	0	0	1	0	0	0	0	0	0	0	1	0	0	0	0	0	0	0	0	0	0	0	0	0	0	0	0	0	0	0	0	0	0	0	0	0	0	1	0	1	0	0	0
ST4.03ch12	58608349	T	A	0	0	0	0	0	1	0	0	0	0	1	0	0	1	0	0	0	0	0	0	0	1	2	1	1	0	0	0	0	0	0	0	0	0	0	0	0	0	0	1	0	0	1	1	0	0
ST4.03ch00	14262496	A	G	0	0	0	0	0	0	0	0	0	0	0	0	0	0	0	0	1	0	0	0	1	0	0	0	1	0	0	0	0	0	0	1	0	1	1	0	0	0	0	0	0	0	0	0	0	0
ST4.03ch00	35499751	A	G	0	0	0	1	1	1	0	0	0	0	0	1	1	0	0	0	1	1	1	0	0	0	0	0	0	0	0	0	1	0	0	0	0	0	0	0	0	0	0	0	0	0	0	0	0	0
ST4.03ch00	35499754	A	T	0	0	0	1	1	1	0	0	0	0	0	1	1	0	0	0	1	1	1	0	0	0	0	0	0	0	0	0	1	0	0	0	0	0	0	0	0	0	0	0	0	0	0	0	0	0
ST4.03ch01	75034220	A	C	1	0	1	1	0	0	0	0	2	0	0	1	0	1	0	1	0	0	0	1	0	0	0	0	0	0	0	0	0	0	0	0	0	0	0	1	0	0	0	0	0	0	0	0	0	0
ST4.03ch02	8219348	C	T	0	1	1	0	0	0	1	0	1	0	0	0	0	0	0	0	0	0	0	1	1	0	0	0	0	1	0	0	0	0	0	0	1	0	0	0	0	0	0	0	0	0	0	1	1	0
ST4.03ch02	11680799	G	A	0	1	1	0	0	0	0	0	1	0	0	0	0	0	0	0	0	0	0	1	1	0	0	0	0	1	0	0	0	0	0	0	1	0	0	0	0	0	0	0	0	0	0	1	1	0
ST4.03ch02	38637082	G	A	0	0	0	0	0	0	0	0	0	0	0	0	0	0	0	0	1	0	0	0	0	0	0	0	0	0	0	0	0	0	0	1	0	0	1	0	0	0	1	0	0	0	0	0	0	0
ST4.03ch02	38637084	A	T	0	0	0	0	0	0	0	0	0	0	0	0	0	0	0	0	1	0	0	0	0	0	0	0	0	0	0	0	0	0	0	1	0	0	1	0	0	0	1	0	0	0	0	0	0	0
ST4.03ch02	41368152	G	A	0	0	0	0	0	0	0	0	0	0	0	0	0	0	0	0	0	0	0	0	0	0	0	0	0	0	0	0	0	0	0	0	0	0	0	0	0	0	0	0	0	0	0	0	0	0
ST4.03ch03	9563729	T	G	0	1	0	0	0	0	0	0	0	0	0	0	0	0	0	1	0	0	0	0	1	0	0	0	0	0	0	0	0	0	0	0	0	1	1	0	0	0	0	0	0	0	0	0	0	0
ST4.03ch03	11103882	T	C	0	0	0	0	0	0	0	0	0	0	0	0	0	0	0	0	1	0	0	0	1	0	0	0	1	0	0	0	0	0	0	1	0	1	2	0	0	0	0	0	0	0	0	0	0	0
ST4.03ch03	17664296	T	C	0	0	0	0	0	0	0	0	0	0	0	0	0	0	0	0	1	0	0	0	1	0	0	0	1	0	0	0	0	0	0	1	0	1	1	0	0	0	0	0	0	0	0	0	0	0
ST4.03ch03	22472627	G	A	0	0	0	0	1	0	0	1	0	0	0	0	0	0	1	0	1	1	0	0	0	0	0	0	0	0	0	0	0	0	0	0	0	0	0	0	0	0	0	0	0	0	0	0	0	0
ST4.03ch04	17342382	G	A	0	0	2	0	0	0	0	0	1	1	0	0	0	0	0	0	0	0	0	0	0	1	0	0	0	0	0	1	0	0	0	0	0	0	0	1	0	0	1	0	0	0	1	1	2	0
ST4.03ch07	53217812	T	C	0	0	0	1	0	0	0	1	0	0	0	0	0	0	0	0	0	0	0	0	0	0	0	0	0	0	1	0	1	0	0	0	0	0	0	1	0	0	1	0	0	0	0	0	0	0
ST4.03ch09	16277026	C	A	0	0	0	0	0	0	0	0	0	1	0	0	0	0	0	1	0	0	0	0	0	0	0	0	1	0	0	0	0	1	1	0	0	0	0	0	0	0	0	0	0	0	0	0	0	0
ST4.03ch09	27341359	C	T	0	0	0	0	0	0	0	0	0	0	0	0	0	0	0	0	0	1	1	0	0	0	0	0	0	1	0	0	0	0	0	0	0	1	1	0	1	1	1	0	0	0	0	0	0	0
ST4.03ch09	38680471	C	T	0	0	0	0	0	0	0	0	0	0	0	0	0	0	0	0	1	0	0	0	1	0	0	0	1	0	0	0	0	0	0	1	1	1	1	0	0	0	0	0	0	0	0	0	0	0
ST4.03ch09	43842755	C	T	0	0	0	0	0	0	0	0	0	0	0	0	0	0	0	0	0	0	0	0	1	0	0	0	1	1	0	0	0	0	0	0	0	1	2	0	1	0	1	0	0	0	0	0	0	0
ST4.03ch10	21789603	G	A	0	0	0	1	0	0	0	1	1	0	0	0	0	0	0	0	0	0	0	0	0	0	0	0	0	0	1	1	0	0	0	0	0	0	0	0	0	0	0	0	0	0	0	0	0	0
ST4.03ch12	35927490	G	A	0	0	0	0	1	0	0	0	0	0	0	1	1	0	0	1	1	1	1	0	0	0	0	0	0	0	0	0	0	0	0	0	0	0	0	0	0	0	0	0	0	0	0	0	0	0
ST4.03ch12	53686781	G	A	0	0	0	0	0	0	0	1	1	0	0	0	0	0	0	0	0	0	0	0	0	0	0	0	0	0	1	0	0	0	0	0	0	0	0	1	0	0	0	0	0	0	0	0	0	0
ST4.03ch12	53686782	T	C	0	0	0	0	0	0	0	1	1	0	0	0	0	0	0	0	0	0	0	0	0	0	0	0	0	0	1	0	0	0	0	0	0	0	0	1	0	0	0	0	0	0	0	0	0	0
ST4.03ch00	14933944	C	A	0	0	0	0	1	0	0	0	0	0	0	1	0	0	0	1	1	0	0	0	0	0	0	0	0	0	0	0	0	0	0	0	0	0	0	0	0	0	0	1	0	0	1	0	1	0
ST4.03ch00	37311270	G	A	0	0	1	0	0	0	0	0	0	0	0	0	0	0	0	0	0	0	0	1	0	0	1	1	1	0	1	0	0	0	0	0	0	0	0	0	0	0	0	1	0	1	0	1	1	0
ST4.03ch01	58140185	C	T	0	0	0	0	0	0	1	0	0	1	0	0	0	1	2	0	0	0	0	1	0	2	0	1	0	0	0	0	0	0	0	0	0	0	0	0	0	0	1	0	0	0	0	0	0	0
ST4.03ch01	70834026	G	T	0	1	0	0	0	0	0	1	0	0	0	0	0	0	0	0	0	1	0	0	0	0	0	1	0	0	0	0	1	0	1	0	0	0	0	1	0	0	0	0	0	0	0	0	0	0
ST4.03ch02	1895697	A	G	0	1	0	1	0	0	0	0	0	0	0	0	0	0	0	0	0	0	0	0	0	0	1	0	0	1	0	0	0	0	0	0	1	0	0	0	0	0	0	0	0	0	0	0	0	0
ST4.03ch03	12612777	C	T	1	0	0	1	0	0	0	0	1	0	0	0	0	0	0	0	1	0	0	0	0	0	0	0	0	0	0	0	0	0	0	0	0	0	0	1	0	1	0	0	0	0	0	0	0	0
ST4.03ch03	16509649	A	G	0	0	0	0	0	0	0	0	0	0	0	0	0	0	0	0	0	0	0	1	0	0	0	1	0	0	1	0	0	0	0	0	0	0	0	0	0	0	0	0	0	0	0	0	0	0
ST4.03ch03	31446165	A	G	0	0	0	0	0	0	0	0	0	0	0	0	0	0	0	0	1	0	0	0	1	0	0	0	1	0	0	0	0	0	0	1	0	1	2	0	0	0	0	0	0	0	0	0	0	0
ST4.03ch03	47751304	G	A	1	0	0	1	0	0	0	0	0	0	0	0	0	0	0	0	0	0	0	0	0	2	1	0	1	0	0	0	0	0	0	0	0	0	0	0	0	0	0	0	0	0	0	0	0	0
ST4.03ch03	54915256	A	T	0	0	0	0	0	0	0	0	0	0	0	0	0	0	0	0	0	0	0	0	0	0	0	0	0	0	0	0	0	0	0	0	0	0	0	0	0	0	0	0	0	0	0	0	0	0
ST4.03ch04	11094059	T	G	0	0	0	0	0	0	0	0	0	0	0	0	0	0	0	0	0	0	0	1	1	0	0	0	0	0	0	0	0	0	0	1	0	0	0	0	1	1	0	0	0	0	0	0	0	0
ST4.03ch04	27159818	C	T	0	0	0	0	0	0	0	0	0	0	0	0	0	0	0	0	0	0	0	0	1	0	0	0	0	0	0	1	0	0	0	0	1	0	0	0	0	0	0	0	0	0	0	0	0	0
ST4.03ch04	37579661	G	A	1	0	0	1	0	0	0	0	0	0	0	0	0	0	0	0	0	0	0	0	1	0	0	0	0	1	0	0	0	0	0	0	0	1	1	0	0	0	1	0	0	0	0	0	0	0
ST4.03ch04	41569464	C	A	0	0	0	0	0	0	1	1	0	1	0	0	0	1	1	0	0	0	0	0	0	0	0	0	0	0	0	0	0	0	0	0	1	0	0	1	0	0	0	0	0	0	0	1	1	0
ST4.03ch04	63662985	G	T	0	0	0	0	1	1	0	1	0	0	2	1	0	1	0	0	0	0	0	0	0	1	1	0	1	0	0	0	0	0	0	1	1	0	0	0	0	0	0	0	0	0	1	1	1	1
ST4.03ch05	24971895	C	T	0	0	0	0	0	0	0	0	0	0	0	0	0	0	0	0	0	0	0	1	0	0	0	0	0	0	0	0	0	0	1	0	0	0	0	0	0	0	0	0	1	1	1	0	0	0
ST4.03ch06	10015342	G	A	0	0	2	0	0	0	0	0	0	1	2	0	0	1	1	0	0	0	0	0	0	0	0	0	0	0	0	0	0	0	0	0	1	0	0	0	0	0	0	0	0	0	0	0	0	0
ST4.03ch06	11919899	G	C	0	1	0	0	0	1	0	0	0	0	0	0	0	0	0	0	0	0	0	0	0	0	0	0	0	0	0	1	0	0	0	0	0	1	0	0	0	1	0	0	0	0	0	0	0	0
ST4.03ch06	57323784	A	G	0	0	0	0	0	0	1	3	1	0	0	0	1	0	0	0	0	0	0	0	0	0	0	0	0	0	0	0	0	0	0	0	0	0	0	0	0	0	0	0	1	0	0	0	0	0
ST4.03ch07	31611740	C	T	0	0	0	0	1	0	0	0	0	0	0	0	0	0	0	0	0	0	0	0	0	1	0	0	0	0	0	0	0	0	0	0	0	0	0	0	0	0	0	0	0	0	0	0	0	0
ST4.03ch08	16009502	G	A	0	0	0	0	0	0	0	1	1	0	0	0	0	0	0	0	0	0	0	0	0	1	1	1	1	0	0	0	1	0	0	1	0	0	0	0	0	0	0	0	0	0	0	0	0	0
ST4.03ch08	18340376	A	T	0	0	0	1	0	0	0	1	0	0	0	0	0	0	0	1	0	0	0	0	0	0	0	0	0	0	0	1	0	0	0	0	0	0	0	0	0	0	0	0	0	0	0	0	0	0
ST4.03ch08	42445526	G	A	0	0	0	0	0	0	1	0	0	1	0	0	0	0	1	0	0	1	0	0	1	0	0	0	0	0	0	0	0	0	0	0	0	1	1	2	0	1	0	0	0	0	0	1	0	1
ST4.03ch08	42445549	A	G	0	0	0	0	0	0	1	0	0	1	0	0	0	0	1	0	0	1	0	0	1	0	0	0	0	0	0	0	0	0	0	0	0	1	1	2	0	1	0	0	0	0	0	1	0	1
ST4.03ch08	47193028	A	C	0	0	0	0	0	0	0	0	0	0	0	0	0	1	0	0	1	0	0	0	1	0	0	0	0	0	0	0	0	0	0	0	0	0	0	0	0	0	0	0	0	0	0	0	0	0
ST4.03ch08	52838078	G	C	0	0	0	0	0	0	0	0	0	0	0	0	2	0	0	0	0	0	0	0	0	0	0	0	0	0	0	0	0	0	0	0	0	0	0	0	0	0	0	0	0	0	0	0	0	0
ST4.03ch09	10289533	G	A	0	0	0	0	0	0	1	0	0	0	0	0	0	0	0	0	0	0	0	0	1	0	0	0	0	0	0	0	0	0	0	0	0	0	0	0	0	0	0	1	0	0	0	0	0	1
ST4.03ch09	15599838	A	G	1	0	0	1	0	0	0	0	0	0	0	0	0	0	0	0	0	0	0	0	0	0	0	0	0	0	0	0	0	0	0	0	0	0	0	0	0	0	0	0	0	0	0	0	0	0
ST4.03ch10	40183069	A	T	0	1	0	0	0	0	0	0	0	0	0	0	0	0	0	1	0	0	0	0	1	0	0	0	0	0	0	0	0	0	0	0	0	1	1	0	0	0	0	0	0	0	0	0	0	0
ST4.03ch10	40183086	T	C	0	1	0	0	0	0	0	0	0	0	0	0	0	0	0	1	0	0	0	0	1	0	0	0	0	0	0	0	0	0	0	0	0	1	1	0	0	0	0	0	0	0	0	0	0	0
ST4.03ch11	6792867	T	C	0	0	0	0	0	0	0	0	0	0	0	0	0	0	0	0	0	0	0	1	0	0	0	0	0	1	1	0	0	0	0	0	0	1	0	0	1	0	2	0	0	0	0	0	0	0
ST4.03ch11	13567108	T	C	0	0	0	0	0	0	0	0	0	0	0	0	0	0	0	0	0	0	0	2	0	0	0	0	0	0	2	1	0	0	0	0	0	0	0	0	0	0	1	0	0	0	0	0	0	0
ST4.03ch00	3475953	G	A	0	0	1	0	0	0	0	0	0	0	0	1	0	0	0	0	0	0	0	0	1	0	0	0	0	0	0	0	0	0	0	0	0	0	0	0	0	0	0	0	0	0	0	0	0	0
ST4.03ch00	6044939	G	T	0	0	0	1	0	0	0	0	0	0	0	0	0	0	0	0	0	0	0	0	0	0	0	0	0	1	0	0	0	0	0	1	0	0	0	0	0	0	0	0	0	0	0	0	0	0
ST4.03ch00	30338784	A	C	0	0	0	0	1	0	0	1	0	0	0	0	1	0	0	1	1	0	0	0	0	0	0	0	0	0	0	0	0	1	0	0	0	0	0	0	0	0	0	0	0	0	0	0	0	0
ST4.03ch01	58854888	A	G	0	0	0	0	0	0	0	0	0	0	0	0	0	1	2	1	0	0	0	1	0	1	0	1	0	0	0	0	0	0	0	0	0	0	0	0	1	1	1	0	0	0	0	0	0	0
ST4.03ch01	70834027	G	T	0	1	0	0	0	0	0	1	0	0	0	0	0	0	0	0	0	1	0	0	0	0	0	1	0	0	0	0	1	0	1	0	0	0	0	1	0	0	0	0	0	0	0	0	0	0
ST4.03ch01	72600336	C	T	2	0	0	1	1	0	0	0	0	1	0	1	0	0	0	0	2	0	0	0	0	0	0	0	0	0	1	1	0	0	0	1	1	0	0	0	0	0	0	0	0	0	0	1	1	1
ST4.03ch01	75333313	A	C	1	0	1	1	0	0	0	0	2	0	0	1	0	1	0	1	0	0	0	2	0	0	0	0	0	0	0	0	0	0	0	0	0	0	0	1	0	0	0	0	0	0	0	0	0	0
ST4.03ch02	33806198	A	G	0	0	0	0	0	0	0	0	0	0	0	0	1	0	0	0	0	0	0	0	0	0	1	0	0	0	1	1	0	0	0	0	0	1	0	0	0	0	0	0	0	0	0	0	0	0
ST4.03ch02	41368144	G	A	0	0	0	0	0	1	0	0	1	0	0	0	0	0	0	0	0	NA	0	1	0	0	0	0	1	0	NA	0	0	0	0	0	0	0	0	0	1	2	0	0	0	0	0	0	0	0
ST4.03ch03	5540891	C	T	0	0	0	0	0	0	0	0	0	0	0	0	0	0	0	0	1	0	0	0	1	0	0	0	1	0	0	0	0	0	0	1	0	1	1	0	0	0	0	0	0	0	0	0	0	0
ST4.03ch03	5613057	G	C	0	0	0	0	0	0	0	0	0	0	0	0	0	0	0	0	0	0	0	0	0	0	0	0	0	0	0	0	0	0	0	0	0	0	0	0	0	0	1	0	0	0	0	0	0	0
ST4.03ch03	10759102	G	A	0	0	0	0	0	0	0	0	0	0	0	0	0	0	0	0	1	0	0	0	1	0	0	0	1	0	0	0	0	0	0	1	0	1	1	0	0	0	0	0	0	0	0	0	0	0
ST4.03ch03	12890361	G	A	0	0	0	0	0	0	0	0	0	0	0	0	0	0	0	0	1	0	0	0	1	0	0	0	1	0	0	0	0	0	0	1	0	1	1	0	0	0	0	0	0	0	0	0	0	0
ST4.03ch03	13311664	T	A	0	0	0	0	0	0	0	0	0	0	0	0	0	0	0	0	1	0	0	0	1	0	0	0	1	0	0	0	0	0	0	1	0	1	1	0	0	0	0	0	0	0	0	0	0	0
ST4.03ch03	13589471	G	A	0	0	0	0	0	0	0	0	0	0	0	0	0	0	0	0	1	0	0	0	1	0	0	0	1	0	0	0	0	0	0	1	0	1	1	0	0	0	0	0	0	0	0	0	0	0
ST4.03ch03	22472630	G	A	0	0	0	0	0	0	0	0	0	0	0	0	0	0	0	0	1	0	0	0	1	0	0	0	1	0	0	0	0	0	0	1	0	1	1	0	0	0	0	0	0	0	0	0	0	0
ST4.03ch03	26018505	A	T	1	0	0	1	0	0	0	0	0	0	0	0	0	0	0	0	0	0	0	0	0	0	0	0	0	0	0	0	0	0	0	0	0	0	0	0	0	0	0	0	0	0	0	0	0	0
ST4.03ch03	31095179	T	A	0	1	0	0	0	0	0	0	0	0	0	0	0	0	0	1	0	0	0	0	1	0	0	0	0	0	0	0	0	0	0	0	0	1	1	0	0	0	0	0	0	0	0	0	0	0
ST4.03ch03	45085628	C	T	0	0	2	0	0	0	0	0	0	0	0	0	0	0	0	1	0	0	0	0	0	1	1	0	0	0	0	0	0	0	0	0	0	0	0	0	0	0	0	0	0	0	0	0	0	0
ST4.03ch06	25604492	G	T	0	1	0	0	0	0	1	0	1	0	1	0	0	1	0	0	0	0	0	0	1	0	0	0	0	0	0	0	1	1	1	0	0	0	0	0	0	0	0	1	1	1	0	0	0	1
ST4.03ch06	49931554	C	G	0	0	0	0	0	0	1	0	0	1	0	0	0	0	0	0	0	0	0	0	0	0	0	0	0	0	0	0	0	0	0	0	0	0	0	0	0	1	0	0	0	0	0	0	0	0
ST4.03ch07	184610	T	A	0	0	1	0	0	0	1	0	0	1	1	0	0	0	0	0	0	0	0	1	1	0	2	0	1	0	0	0	0	0	0	0	1	0	0	0	0	0	1	0	0	1	2	1	0	1
ST4.03ch08	18340379	T	G	0	0	0	0	0	0	0	0	0	0	0	0	0	0	0	0	0	1	1	0	1	0	0	0	0	1	0	0	1	0	0	0	0	1	1	0	1	1	1	0	1	0	0	0	0	0
ST4.03ch08	48340353	C	T	0	0	1	0	0	0	1	0	1	1	1	0	0	0	0	0	0	0	0	0	0	0	0	0	0	1	0	0	0	0	0	0	0	1	1	1	1	1	1	0	0	0	0	0	1	0
ST4.03ch09	16191756	T	G	0	0	0	0	0	0	0	0	0	1	0	0	0	0	0	1	0	0	0	0	0	0	0	0	1	0	0	0	0	1	1	0	0	0	0	0	0	0	0	0	0	0	0	0	0	0
ST4.03ch09	45746269	G	A	0	1	0	0	0	1	0	0	0	0	0	0	0	0	0	0	0	1	0	0	0	0	0	0	1	0	0	0	1	0	0	0	0	0	0	1	1	1	0	0	0	0	0	0	0	0
ST4.03ch09	47240047	C	T	0	0	0	1	0	0	1	1	1	0	0	0	0	1	1	0	0	0	0	0	0	0	0	0	0	0	1	0	0	0	0	0	1	0	0	0	0	0	0	0	0	0	0	0	1	1
ST4.03ch10	172899	A	G	0	0	0	0	0	0	0	0	0	0	0	0	0	0	0	0	0	0	0	1	0	0	0	1	0	0	1	0	0	0	0	0	0	0	0	0	0	0	1	0	0	0	0	0	0	0
ST4.03ch10	9017461	C	T	0	1	0	2	0	1	0	0	0	0	0	0	0	0	0	0	0	0	0	0	0	0	0	0	1	0	0	2	0	0	0	0	0	0	0	0	0	0	0	0	0	0	0	0	0	0
ST4.03ch10	17162238	A	T	0	1	0	1	0	1	0	0	0	0	0	0	0	0	0	0	0	0	0	0	0	0	0	0	0	0	0	1	0	0	0	0	0	1	0	1	0	1	0	0	0	0	0	0	0	0
ST4.03ch10	17162243	T	C	0	1	0	1	0	1	0	0	0	0	0	0	0	0	0	0	0	0	0	0	0	0	0	0	0	0	0	1	0	0	0	0	0	1	0	1	0	1	0	0	0	0	0	0	0	0
ST4.03ch10	21795193	T	C	0	0	0	0	0	0	0	0	0	0	0	0	0	0	0	0	0	0	0	0	0	0	1	0	0	0	1	0	1	0	0	0	0	0	0	0	1	0	0	0	0	0	0	0	0	0
ST4.03ch10	21795214	G	A	1	0	0	0	1	0	0	0	0	0	0	1	0	0	0	0	1	0	0	0	0	2	0	1	1	1	0	0	0	0	0	1	0	0	0	1	0	0	1	0	0	0	0	0	0	0
ST4.03ch12	3210799	G	C	0	0	1	0	1	1	0	2	0	0	1	0	1	0	0	0	0	0	0	0	0	0	1	0	0	0	0	0	0	0	0	0	0	0	0	0	0	0	0	0	0	0	0	0	0	0
ST4.03ch12	35454137	G	A	0	0	0	0	0	1	0	1	0	0	0	1	0	0	0	0	0	1	1	0	0	0	1	0	1	0	0	0	0	0	0	0	0	0	0	1	0	1	0	0	0	0	0	0	0	0
ST4.03ch01	38496255	C	T	0	0	0	0	0	0	0	0	0	0	0	0	0	0	0	0	1	0	0	0	0	0	0	0	0	0	0	1	0	1	0	0	0	1	0	0	0	0	0	1	0	1	0	0	0	0
ST4.03ch02	15799365	G	A	0	0	0	0	0	0	0	0	0	0	0	0	0	0	0	0	1	1	2	1	0	0	0	1	0	0	1	0	0	0	0	1	0	0	0	0	1	1	0	0	0	0	0	0	0	0
ST4.03ch02	38496843	T	C	0	0	0	0	0	0	0	0	0	0	0	0	0	0	0	0	1	0	0	0	0	0	0	0	0	0	0	0	0	0	0	1	0	0	1	0	0	0	1	0	0	0	0	0	0	0
ST4.03ch02	47583924	T	C	0	0	0	0	0	0	0	0	0	0	0	0	0	0	0	0	0	0	0	0	0	0	0	0	0	0	0	0	0	3	0	0	0	0	0	0	0	0	0	0	2	2	0	0	0	0
ST4.03ch03	2307776	C	A	0	0	0	0	0	0	0	2	0	0	0	0	0	0	0	0	0	0	0	0	0	0	0	0	1	3	0	0	3	1	1	0	0	0	0	2	0	0	0	0	1	1	0	0	0	0
ST4.03ch03	16816958	A	G	0	0	0	1	0	0	0	0	0	0	0	0	0	0	0	0	0	0	0	0	0	0	0	0	0	0	0	0	0	0	0	0	0	0	0	0	0	0	0	0	0	0	0	0	0	0
ST4.03ch03	23522711	C	G	0	0	0	0	0	0	0	0	0	0	0	0	0	0	0	0	1	0	0	0	1	0	0	0	1	0	0	0	0	0	0	1	0	1	1	0	0	0	0	0	0	0	0	0	0	0
ST4.03ch03	28434427	A	C	1	0	0	1	0	0	0	0	0	0	0	0	0	0	0	0	0	0	0	0	0	0	0	0	0	0	0	0	0	0	0	0	0	0	0	0	0	0	0	0	0	0	0	0	0	0
ST4.03ch03	42400535	C	T	0	0	0	1	0	0	0	0	1	0	0	0	0	0	0	0	1	0	1	0	0	1	1	0	0	0	0	1	1	0	0	0	0	0	0	1	0	0	0	0	0	1	0	0	0	0
ST4.03ch07	49237817	T	A	0	0	1	0	0	1	0	0	0	0	0	0	0	0	0	0	0	0	0	0	0	0	0	0	2	0	0	0	0	0	0	0	0	0	1	0	0	0	0	0	0	0	0	0	0	0
ST4.03ch08	42445543	A	G	0	0	0	0	0	0	1	0	0	1	0	0	0	0	1	0	0	1	0	0	1	0	0	0	0	0	0	0	0	0	0	0	0	1	1	2	0	1	0	0	0	0	0	1	0	1
ST4.03ch09	30868690	G	T	0	0	0	0	0	0	0	0	0	0	0	0	0	0	0	0	0	0	0	0	1	0	0	0	1	1	0	0	0	0	0	0	0	1	1	0	1	0	3	0	0	0	0	0	0	0
ST4.03ch09	32573045	C	T	0	0	2	0	0	0	0	0	0	0	0	1	0	0	0	0	0	0	0	0	1	0	0	0	0	0	0	0	0	0	0	0	NA	0	0	0	0	0	0	0	0	0	NA	0	0	0
ST4.03ch10	18339606	G	A	1	0	0	0	1	0	0	0	0	0	0	1	0	0	0	0	1	0	0	0	0	2	0	1	1	1	0	0	0	0	0	1	0	0	0	1	0	0	1	0	0	0	0	0	0	0
ST4.03ch10	44185701	T	G	1	0	0	1	0	1	0	0	0	0	0	0	0	0	0	0	0	0	0	0	0	0	0	0	0	0	0	1	0	0	0	0	0	1	0	0	0	1	0	0	0	0	0	0	0	0
ST4.03ch11	9282428	C	T	1	1	0	0	0	0	0	0	0	0	0	0	0	0	0	0	0	0	0	0	0	0	0	0	0	0	0	1	0	0	0	0	0	0	0	0	0	0	0	0	0	0	0	0	0	0
ST4.03ch11	9502706	A	T	0	1	1	0	0	0	0	0	0	0	0	0	0	0	0	0	0	0	0	0	0	0	0	0	0	1	0	0	0	0	1	1	1	0	0	0	0	0	0	0	0	0	0	0	0	1
ST4.03ch11	9502712	T	A	0	1	1	0	0	0	0	0	0	0	0	0	0	0	0	0	0	0	0	0	0	0	0	0	0	1	0	0	0	0	1	1	1	0	0	0	0	0	0	0	0	0	0	0	0	1
ST4.03ch11	31875856	G	A	1	0	0	0	0	1	0	0	0	0	0	0	0	0	0	0	0	1	1	1	0	0	0	0	0	0	1	0	0	0	0	0	0	0	0	0	1	1	0	0	0	0	0	0	0	0
ST4.03ch12	41248816	C	T	0	0	1	0	0	0	0	0	0	0	0	0	0	2	0	0	1	0	0	0	0	0	0	0	0	0	0	0	0	0	0	0	0	0	0	0	0	0	0	0	0	0	0	0	0	0
ST4.03ch00	14262502	A	C	0	0	0	0	0	1	0	1	0	0	0	0	1	0	0	0	1	1	0	0	0	0	0	0	0	0	0	0	0	0	0	1	0	0	0	0	0	0	0	0	0	0	0	0	0	0
ST4.03ch00	29249912	T	G	0	0	0	0	0	0	0	0	0	0	0	0	0	0	0	0	1	0	0	0	0	1	0	0	0	0	0	0	0	0	0	0	0	1	1	1	1	0	0	0	0	0	0	0	0	0
ST4.03ch01	69150174	C	T	0	0	3	0	0	0	0	0	1	0	1	0	0	1	0	0	0	0	0	0	0	0	1	0	0	0	0	0	4	0	0	0	0	0	0	0	0	0	0	0	1	1	0	0	0	0
ST4.03ch02	15799361	C	A	0	0	0	0	0	0	0	0	0	0	0	0	0	0	0	0	1	1	2	1	0	0	0	1	0	0	1	0	0	0	0	1	0	0	0	0	1	1	0	0	0	0	0	0	0	0
ST4.03ch02	16890999	A	C	0	0	0	0	0	0	0	0	0	0	0	0	0	0	0	0	1	1	2	1	0	0	0	1	0	0	1	0	0	0	0	1	0	0	0	0	1	1	0	0	0	0	0	0	0	0
ST4.03ch03	9164639	T	A	0	0	0	0	0	0	0	0	0	0	0	0	0	0	0	0	1	0	0	0	1	0	0	0	1	0	0	0	0	0	0	1	0	1	1	0	0	0	0	0	0	0	0	0	0	0
ST4.03ch03	18963099	C	A	0	1	0	0	0	0	0	0	0	0	0	0	0	0	0	1	0	0	0	0	1	0	0	0	0	0	0	0	0	0	0	0	0	1	1	0	0	0	0	0	0	0	0	0	0	0
ST4.03ch03	18963104	C	A	0	1	0	0	0	0	0	0	0	0	0	0	0	0	0	1	0	0	0	0	1	0	0	0	0	0	0	0	0	0	0	0	0	1	1	0	0	0	0	0	0	0	0	0	0	0
ST4.03ch03	28549518	C	T	0	0	0	0	0	0	0	0	0	0	0	0	0	0	0	0	1	0	0	0	1	0	0	0	1	0	0	0	0	0	0	1	0	1	2	0	0	0	0	0	0	0	0	0	0	0
ST4.03ch03	31268937	C	A	1	0	0	1	0	0	0	0	0	0	0	0	0	0	0	0	0	0	0	0	0	0	0	0	0	0	0	0	0	0	0	0	0	0	0	0	0	0	0	0	0	0	0	0	0	0
ST4.03ch03	31446144	G	C	0	1	0	0	0	0	0	0	0	0	0	0	0	0	0	1	0	0	0	0	1	0	0	0	0	0	0	0	0	0	0	0	0	1	1	0	0	0	0	0	0	0	0	0	0	0
ST4.03ch03	51553161	C	G	0	0	0	0	0	1	0	0	0	0	0	0	0	0	0	0	0	0	0	0	1	0	0	0	0	0	0	0	0	0	0	0	1	0	1	0	0	0	0	0	0	0	0	0	0	0
ST4.03ch03	54226277	C	T	0	0	0	1	0	1	0	0	0	0	0	0	0	0	0	0	0	0	1	0	0	0	0	0	0	0	0	0	0	0	0	0	0	1	1	0	0	0	0	0	0	0	0	0	0	0
ST4.03ch04	528958	C	T	4	4	4	4	4	4	4	4	4	3	3	4	4	4	3	4	NA	4	4	4	4	4	4	4	4	4	4	4	4	4	4	4	4	4	4	4	4	4	4	4	4	4	4	2	3	3
ST4.03ch04	5892136	G	A	0	1	0	2	0	1	0	0	0	0	0	0	0	0	0	0	0	0	0	0	0	0	0	0	0	0	0	1	0	0	0	0	0	1	0	0	0	1	0	0	0	0	0	0	0	0
ST4.03ch04	7568205	G	A	0	0	0	0	0	0	0	0	0	0	0	0	0	0	0	0	0	0	0	0	0	1	0	0	0	0	0	1	0	0	0	0	0	0	0	0	0	0	0	0	0	0	0	0	0	0
ST4.03ch04	26824348	G	C	0	0	0	0	1	0	0	0	0	0	0	1	1	0	0	1	1	1	1	0	0	0	0	0	0	0	0	0	0	0	0	0	0	0	0	0	0	0	0	0	0	0	0	0	0	0
ST4.03ch04	56607131	C	T	1	0	0	1	0	0	0	0	0	0	0	0	0	0	0	0	0	0	0	0	0	0	0	0	0	0	0	0	0	0	0	0	0	0	0	0	0	0	0	0	0	0	0	0	0	0
ST4.03ch05	14691349	C	T	0	0	0	0	0	0	0	0	0	0	0	0	0	0	1	0	0	0	0	0	0	1	0	0	0	2	0	2	0	0	0	0	0	1	0	1	0	1	0	0	0	0	0	0	0	0
ST4.03ch05	17633921	A	C	0	0	0	0	0	0	0	0	0	0	0	0	0	0	0	1	1	0	0	0	0	0	1	0	0	0	0	1	0	0	0	0	0	0	0	1	0	1	0	0	1	0	0	0	0	0
ST4.03ch05	17633939	A	T	0	0	0	0	0	0	0	0	0	0	0	0	0	0	0	1	1	0	0	0	0	0	1	0	0	0	0	1	0	0	0	0	0	0	0	1	0	1	0	0	1	0	0	0	0	0
ST4.03ch05	37652602	A	G	0	0	0	0	0	0	0	0	0	0	0	0	0	0	0	0	0	0	0	1	0	0	0	0	0	0	0	0	0	0	1	0	0	0	0	0	0	0	0	0	1	1	1	0	0	0
ST4.03ch08	13432959	A	T	0	0	0	0	0	0	0	0	0	0	0	0	0	0	0	0	0	0	0	1	0	1	1	1	1	0	0	1	0	0	0	0	0	0	0	1	2	2	0	0	0	0	0	0	0	0
ST4.03ch08	13643034	C	T	0	0	0	0	1	0	0	1	0	0	0	0	0	1	2	0	1	1	0	0	0	0	0	0	0	0	0	0	0	0	0	1	0	0	0	0	0	0	0	0	0	0	0	0	0	0
ST4.03ch08	28205421	T	A	0	0	0	0	0	0	0	0	0	0	0	0	0	0	0	0	1	0	1	1	0	0	0	1	0	0	1	0	0	0	0	1	0	0	0	0	1	1	0	0	0	0	0	0	0	0
ST4.03ch10	16025064	T	C	0	1	0	1	0	1	0	0	0	0	0	0	0	0	0	0	0	0	0	0	0	0	0	0	0	0	0	1	0	0	0	0	0	1	0	0	0	1	0	0	0	0	0	0	0	0
ST4.03ch10	44185687	G	T	1	0	0	1	0	0	0	0	0	0	1	0	0	0	1	0	0	0	0	0	0	0	0	0	0	0	0	1	0	0	0	0	0	0	0	0	0	0	0	0	0	0	0	0	0	0
ST4.03ch12	15101993	A	G	0	0	0	0	0	0	0	0	NA	0	0	0	0	0	0	0	0	0	0	0	0	0	0	0	0	0	0	0	0	0	0	1	0	0	0	0	0	0	0	0	0	0	0	0	0	0
ST4.03ch12	60399572	A	C	0	0	0	0	0	1	0	0	0	0	0	0	0	0	0	1	1	0	0	0	0	0	0	0	0	0	0	0	0	0	0	0	0	0	0	0	0	0	0	0	0	0	0	0	0	0
ST4.03ch12	60399590	G	A	0	0	0	0	0	1	0	0	0	0	0	0	0	0	0	1	1	0	0	0	0	0	0	0	0	0	0	0	0	0	0	0	0	0	0	0	0	0	0	0	0	0	0	0	0	0
ST4.03ch00	30338776	C	G	0	0	0	0	0	0	0	0	0	0	0	1	0	0	0	0	0	0	0	1	0	0	0	0	0	0	0	1	0	1	0	0	0	0	0	1	1	1	0	0	0	0	0	0	0	0
ST4.03ch01	28088550	C	T	0	0	0	0	0	0	0	0	0	0	0	0	0	0	0	0	0	0	0	0	0	0	1	1	1	1	0	0	0	0	0	1	1	0	1	1	0	0	1	0	0	0	0	0	0	0
ST4.03ch01	46247260	C	T	0	2	0	0	0	0	0	0	0	0	0	0	0	0	0	1	0	0	0	0	1	0	0	0	0	0	0	0	0	0	0	0	0	1	1	0	0	0	0	0	0	0	0	0	0	0
ST4.03ch02	28616265	G	T	0	0	0	0	2	0	0	2	0	0	0	4	3	0	0	1	1	4	0	0	0	0	0	0	0	0	0	0	0	0	0	0	0	0	0	2	0	0	0	0	0	0	0	0	0	0
ST4.03ch02	43444430	A	G	1	0	0	1	0	0	0	0	0	0	0	0	0	0	0	0	0	0	0	0	0	0	0	0	1	0	0	0	2	0	0	0	0	4	0	0	0	0	0	2	2	0	1	4	2	0
ST4.03ch03	8285301	G	A	0	0	0	0	0	0	0	0	0	0	0	0	0	0	0	1	0	0	0	0	1	0	0	0	0	0	0	0	0	0	0	0	0	1	1	0	0	0	0	0	0	0	0	0	0	0
ST4.03ch03	9442855	T	C	0	0	0	0	0	0	0	0	0	0	0	0	0	0	0	1	0	0	0	0	1	0	0	0	0	0	0	0	0	0	0	0	0	1	1	0	0	0	0	0	0	0	0	0	0	0
ST4.03ch03	17664286	C	G	0	1	0	0	0	0	0	0	0	0	0	0	0	0	0	1	0	0	0	0	1	0	0	0	0	0	0	0	0	0	0	0	0	1	1	0	0	0	0	0	0	0	0	0	0	0
ST4.03ch03	27959370	A	G	0	0	0	0	0	0	0	0	0	0	0	0	0	0	0	0	1	0	0	0	1	0	0	0	1	0	0	0	0	0	0	1	0	1	1	0	0	0	0	0	0	0	0	0	0	0
ST4.03ch03	28549523	T	A	0	1	0	0	0	0	0	0	0	0	0	0	0	0	0	1	0	0	0	0	1	0	0	0	0	0	0	0	0	0	0	0	0	1	1	0	0	0	0	0	0	0	0	0	0	0
ST4.03ch03	55654577	A	T	0	0	0	0	0	0	0	0	0	0	0	0	0	0	0	0	0	0	0	0	0	0	0	0	0	0	0	0	0	0	0	0	0	0	0	0	0	0	0	0	0	0	0	0	0	0
ST4.03ch04	11094029	A	G	0	0	0	0	0	0	0	0	0	0	0	0	0	0	0	0	0	1	1	0	1	0	0	0	0	0	0	0	1	0	0	0	0	1	1	0	1	0	1	0	1	1	0	0	0	0
ST4.03ch04	11094037	A	T	0	0	0	0	0	0	0	0	0	0	0	0	0	0	0	0	0	1	1	0	1	0	0	0	0	0	0	0	1	0	0	0	0	1	1	0	1	0	1	0	1	1	0	0	0	0
ST4.03ch05	35275863	A	G	0	0	0	0	0	0	0	0	0	0	0	0	0	0	0	0	0	0	0	1	0	0	0	0	0	0	0	0	0	0	1	0	0	0	0	0	0	0	0	0	1	1	1	0	0	0
ST4.03ch06	54725379	G	T	0	0	0	0	0	0	0	0	0	0	0	0	0	0	0	0	0	0	0	0	0	0	0	0	0	0	0	0	1	0	0	0	0	0	0	1	0	0	0	0	1	0	0	0	0	0
ST4.03ch08	17149534	T	C	0	0	0	0	0	0	1	0	0	1	0	0	0	0	1	0	0	1	1	0	1	0	0	0	0	0	1	0	0	0	0	0	1	1	0	0	0	0	0	0	0	0	1	1	0	1
ST4.03ch09	42187886	A	C	0	0	0	1	0	0	1	0	0	0	0	0	0	0	1	0	0	0	0	0	0	0	0	0	0	0	2	0	0	0	0	0	1	0	0	0	0	0	0	0	0	0	0	0	1	1
ST4.03ch10	18945194	G	A	0	1	0	2	0	1	0	0	0	0	0	0	0	0	0	0	0	0	0	0	0	0	0	0	0	0	0	1	0	0	0	0	0	1	0	0	0	1	0	0	0	0	0	0	0	0
ST4.03ch10	33939045	T	A	0	1	0	2	0	1	0	0	0	0	0	0	0	0	0	0	0	0	0	0	0	0	0	0	0	0	0	1	0	0	0	0	0	1	0	0	0	1	0	0	0	0	0	0	0	0
ST4.03ch10	35210818	T	A	1	0	0	0	0	1	0	0	0	0	0	0	0	0	0	0	0	0	0	0	1	0	0	0	0	0	1	0	0	0	0	0	0	0	1	0	0	0	0	0	0	0	0	0	0	0
ST4.03ch10	45090352	C	T	1	1	0	2	0	1	0	0	0	0	0	0	0	0	0	0	0	0	0	0	0	0	0	0	0	0	0	1	0	0	0	0	0	1	0	1	0	1	0	0	0	0	0	0	0	0
ST4.03ch12	29216670	C	T	0	0	1	0	0	0	0	0	0	0	0	0	0	1	0	0	0	0	0	0	0	0	0	0	0	0	0	0	0	0	0	0	0	0	0	0	0	0	0	0	0	0	0	0	0	0
ST4.03ch12	35308795	A	T	0	0	0	0	1	0	0	0	0	0	0	1	1	0	0	1	1	1	1	0	0	0	1	0	1	0	0	0	0	0	0	0	0	0	0	0	0	0	0	0	0	0	0	0	0	0
ST4.03ch12	42332653	C	G	0	0	0	1	0	0	0	1	1	0	0	0	0	0	0	0	0	0	0	0	0	0	0	0	0	0	1	1	0	1	1	0	0	0	0	1	0	0	0	0	0	0	0	0	0	0
ST4.03ch00	361838	T	A	0	1	0	0	0	0	1	0	1	0	1	0	0	1	0	0	0	0	0	0	1	0	0	0	0	0	0	0	1	1	1	0	0	0	0	0	0	0	0	1	1	1	0	0	0	1
ST4.03ch00	470002	C	A	0	0	0	1	0	0	1	0	0	1	0	0	0	0	0	0	0	0	0	0	0	1	0	0	0	0	0	2	0	0	0	0	0	1	0	1	1	1	0	1	0	0	0	0	0	0
ST4.03ch00	6044951	T	C	0	1	1	0	0	0	1	0	1	0	0	0	0	0	0	0	0	0	0	1	1	1	1	0	0	1	0	0	0	0	0	0	1	0	0	0	0	0	0	0	0	0	0	1	1	0
ST4.03ch00	6044979	C	A	0	1	1	0	0	0	1	0	1	0	0	0	0	0	0	0	0	0	0	1	1	1	1	0	0	1	0	0	0	0	0	0	1	0	0	0	0	0	0	0	0	0	0	1	1	0
ST4.03ch00	14933936	A	T	0	0	0	0	1	0	0	0	0	0	0	1	0	0	0	1	1	0	0	0	0	0	0	0	0	0	0	0	0	0	0	0	0	0	0	0	0	0	0	1	0	0	1	0	1	0
ST4.03ch01	10864782	A	G	0	0	0	0	0	0	0	1	0	0	0	0	0	0	0	0	0	0	0	0	1	0	0	0	1	0	0	0	0	0	0	0	0	0	0	1	0	0	0	0	0	0	0	0	0	0
ST4.03ch01	46915116	C	G	0	0	0	0	0	0	0	0	0	0	0	0	0	0	0	0	0	0	0	0	0	0	1	1	0	0	0	0	0	0	0	0	0	0	0	0	0	0	0	0	0	0	0	0	0	0
ST4.03ch01	46915120	G	C	0	0	0	0	0	0	0	0	0	0	0	0	0	0	0	0	0	0	0	0	0	0	1	1	0	0	0	0	0	0	0	0	0	0	0	0	0	0	0	0	0	0	0	0	0	0
ST4.03ch02	42364517	A	G	0	0	0	0	0	0	0	0	0	0	0	0	0	0	0	0	0	0	0	0	0	0	0	0	1	0	0	0	1	0	0	0	0	1	0	0	0	0	0	0	0	0	0	0	0	0
ST4.03ch03	3169632	T	G	0	0	0	0	0	0	0	0	0	0	0	0	0	0	0	0	0	0	0	0	0	0	0	0	0	0	0	0	0	0	0	0	0	0	0	0	0	0	0	0	0	0	0	0	0	0
ST4.03ch03	10759100	G	A	0	1	0	0	0	0	0	0	0	0	0	0	0	0	0	1	0	0	0	0	1	0	0	0	0	0	0	0	0	0	0	0	0	1	1	0	0	0	0	0	0	0	0	0	0	0
ST4.03ch03	12612768	T	C	1	0	0	1	0	0	0	0	0	0	0	0	0	0	0	0	1	0	1	0	0	0	0	0	0	0	1	1	0	0	0	0	0	0	0	1	0	0	0	0	0	0	0	0	0	0
ST4.03ch03	16509643	G	A	0	0	0	0	0	0	0	0	0	1	0	0	0	0	0	0	0	0	1	0	0	0	0	0	0	0	0	0	1	1	1	0	0	0	0	0	1	0	1	1	0	1	0	1	0	0
ST4.03ch03	16836367	A	G	0	0	0	0	0	0	0	0	0	0	0	0	0	0	0	0	0	0	0	1	0	0	0	1	0	0	1	0	0	0	0	0	0	0	0	0	0	0	0	0	0	0	0	0	0	0
ST4.03ch03	18707248	G	T	0	1	0	0	0	0	0	0	0	0	0	0	0	0	0	1	0	0	0	0	1	0	0	0	0	0	0	0	0	0	0	0	0	2	2	0	0	0	0	0	0	0	0	0	0	0
ST4.03ch03	22389292	A	C	0	0	0	0	0	0	0	0	0	1	0	0	0	0	0	0	0	0	0	0	0	0	0	0	0	0	0	0	1	0	0	0	0	0	NA	1	0	0	0	0	1	0	0	0	0	0
ST4.03ch03	23522734	C	A	0	0	0	0	0	0	0	0	0	0	0	0	0	0	0	0	1	0	0	0	1	0	0	0	1	0	0	0	0	0	0	1	0	1	1	0	0	0	0	0	0	0	0	0	0	0
ST4.03ch03	31095139	G	A	1	1	1	0	0	0	0	1	0	0	0	0	0	0	0	0	0	0	0	0	0	0	0	0	0	0	0	0	0	0	0	0	0	0	0	0	1	0	0	1	0	1	1	0	1	1
ST4.03ch03	31153912	C	G	1	0	0	1	0	0	0	0	0	0	0	0	0	0	0	0	0	0	0	0	0	0	0	0	0	0	0	0	0	0	0	0	0	0	0	0	0	0	0	0	0	0	0	0	0	0
ST4.03ch03	35998062	T	G	1	0	0	1	0	0	0	0	2	0	0	0	0	0	0	2	0	1	1	0	0	0	0	0	0	0	1	1	0	0	0	0	0	0	0	1	0	1	0	0	0	0	0	0	0	0
ST4.03ch03	45300740	A	C	0	0	2	0	1	0	0	1	0	0	0	0	0	0	0	1	0	1	0	0	0	0	0	0	0	0	0	0	0	0	0	0	0	0	0	0	0	0	0	0	0	0	0	0	0	0
ST4.03ch04	44298448	A	G	0	0	0	0	0	0	0	0	0	0	0	0	0	0	0	0	0	0	0	0	0	1	0	1	0	0	0	0	1	1	0	0	0	0	0	1	0	0	0	0	0	0	0	0	0	0
ST4.03ch04	55544068	C	T	0	0	0	0	0	0	0	0	0	1	0	0	0	0	1	0	0	0	0	1	0	0	0	0	0	1	0	0	0	0	1	0	0	1	1	1	1	1	1	0	0	0	0	0	0	0
ST4.03ch05	11376900	G	A	1	0	0	0	0	0	0	0	0	0	1	0	1	0	0	0	0	1	0	1	1	0	0	0	0	0	0	0	0	0	0	1	0	0	0	0	1	0	0	0	0	1	1	0	0	0
ST4.03ch05	30800511	G	A	0	0	0	0	0	0	0	0	0	0	0	0	0	0	0	0	0	0	0	1	0	0	0	0	0	0	0	0	0	0	1	0	0	0	0	0	0	0	0	0	1	1	1	0	0	0
ST4.03ch05	32088137	T	C	0	0	0	0	0	0	0	0	0	0	0	1	1	0	0	0	0	0	1	0	0	0	0	0	0	0	1	0	1	0	0	0	0	0	0	1	0	0	0	0	0	0	0	0	0	0
ST4.03ch05	37652648	G	A	1	0	1	0	0	0	0	0	0	0	0	0	0	0	0	0	0	0	0	0	0	0	0	0	0	0	0	0	0	0	0	0	0	0	0	0	0	0	0	1	0	0	1	0	1	2
ST4.03ch05	40553977	A	G	1	0	0	0	1	0	0	0	0	0	0	1	0	0	0	0	1	0	0	0	0	2	0	1	1	1	0	0	0	0	0	1	0	0	0	1	0	0	1	0	0	0	0	0	0	0
ST4.03ch06	8910818	C	T	0	1	0	0	0	0	1	0	1	0	1	0	0	1	0	0	0	0	0	0	1	0	0	0	0	0	0	0	1	1	1	0	0	0	0	0	0	0	0	1	1	1	0	0	0	1
ST4.03ch06	19905024	C	T	0	1	0	0	0	0	1	0	1	0	1	0	0	1	0	0	0	0	0	0	1	0	0	0	0	0	0	0	1	1	1	0	0	0	0	0	0	0	0	1	1	1	0	0	0	1
ST4.03ch06	54689364	C	T	0	0	0	0	0	0	0	0	0	0	0	0	0	0	0	0	0	0	0	0	0	0	0	0	0	0	0	0	1	0	0	0	0	0	0	1	0	0	0	0	1	0	0	0	0	0
ST4.03ch07	31611727	T	C	0	0	2	1	0	0	1	0	0	1	1	0	0	2	0	0	0	0	0	0	2	0	0	0	0	0	2	0	0	0	0	0	0	0	0	0	0	0	0	0	0	0	1	1	1	2
ST4.03ch07	49670708	T	C	0	0	0	0	0	0	0	0	0	0	0	0	0	0	0	0	0	0	0	0	0	1	0	0	0	0	0	1	0	0	0	0	0	1	0	0	0	1	1	0	0	0	0	0	0	0
ST4.03ch08	12460540	C	T	0	0	0	0	0	0	0	0	0	0	0	0	0	0	0	0	0	0	0	0	0	0	0	0	0	0	0	1	0	0	0	0	0	0	0	1	2	1	0	0	0	0	0	0	0	0
ST4.03ch08	32661116	G	A	0	0	0	0	0	0	0	0	0	0	0	0	0	0	0	0	0	0	0	0	0	0	0	0	0	0	0	0	0	0	0	1	0	0	0	0	0	0	0	0	0	0	0	0	0	0
ST4.03ch08	42783544	A	G	4	4	4	4	3	3	4	4	4	4	4	3	4	4	4	3	4	4	4	4	4	4	4	4	4	4	4	4	4	4	4	4	4	4	4	4	4	4	4	4	4	4	4	4	4	4
ST4.03ch09	12442704	A	G	0	0	0	0	0	0	0	0	0	0	0	0	0	0	0	0	0	0	0	2	0	1	1	2	1	0	2	0	0	0	0	1	0	0	0	0	0	0	0	0	0	0	0	0	0	0
ST4.03ch09	21197836	T	A	4	4	4	4	4	4	4	4	4	3	4	4	4	3	NA	3	4	4	4	4	4	4	4	4	2	4	4	4	4	3	3	4	4	4	4	4	4	4	4	4	4	4	4	4	4	4
ST4.03ch09	35873381	A	C	0	0	0	1	0	0	0	1	1	0	0	0	0	0	0	0	0	0	0	0	0	0	0	0	0	0	1	1	0	1	1	0	0	0	0	0	0	0	0	0	0	0	0	0	0	0
ST4.03ch09	45748404	A	T	0	0	0	0	2	0	0	1	0	0	0	2	1	0	0	1	1	0	1	0	0	0	0	1	0	0	0	0	0	0	0	0	0	0	0	0	0	0	0	0	0	0	0	0	0	0
ST4.03ch09	55387542	C	T	0	0	1	1	1	0	1	0	1	0	1	0	0	1	0	0	0	0	0	0	0	0	1	1	1	0	0	0	0	0	0	0	0	0	0	0	0	0	0	0	0	0	0	1	1	0
ST4.03ch09	58779945	C	T	0	0	0	0	0	0	0	0	0	0	0	0	0	0	0	0	0	0	1	1	0	0	0	0	0	1	0	0	0	2	1	0	1	0	0	0	0	0	0	1	1	1	1	1	1	1
ST4.03ch10	4628146	A	T	1	1	2	0	0	0	0	0	0	0	0	0	1	0	1	0	0	0	0	0	0	0	0	0	0	0	0	0	0	0	0	1	1	0	0	0	0	0	0	0	0	0	0	0	0	0
ST4.03ch10	4628151	A	G	1	1	2	0	0	0	0	0	0	0	0	0	1	0	1	0	0	0	0	0	0	0	0	0	0	0	0	0	0	0	0	1	1	0	0	0	0	0	0	0	0	0	0	0	0	0
ST4.03ch10	15781115	C	A	0	0	0	0	0	0	0	0	0	0	0	1	0	1	0	0	1	0	0	0	0	0	0	0	0	0	0	0	1	0	0	0	0	0	0	0	0	0	0	1	1	1	0	0	0	0
ST4.03ch10	16150854	G	A	0	1	0	2	0	1	0	0	0	0	0	0	0	0	0	0	0	0	0	0	0	0	0	0	0	0	0	1	0	0	0	0	0	1	0	0	0	1	0	0	0	0	0	0	0	0
ST4.03ch10	16395148	A	G	0	1	0	2	0	1	0	0	0	0	0	0	0	0	0	0	0	0	0	0	0	0	0	0	0	0	0	1	0	0	0	0	0	1	0	0	0	1	0	0	0	0	0	0	0	0
ST4.03ch10	23912498	A	T	0	0	0	0	1	0	0	0	0	0	0	1	1	0	0	0	0	1	1	1	1	0	0	0	0	0	0	0	0	0	0	0	0	0	0	0	1	1	1	0	0	0	0	0	0	1
ST4.03ch10	34356772	C	A	0	1	0	2	0	1	0	0	0	0	0	0	0	0	0	0	0	0	0	0	0	0	0	0	0	0	0	1	0	0	0	0	0	1	0	0	0	1	0	0	0	0	0	0	0	0
ST4.03ch10	36661251	T	C	0	1	0	2	0	1	0	0	0	0	0	0	0	0	0	0	0	0	0	0	0	0	0	0	0	0	0	1	0	0	0	0	0	1	0	0	0	1	0	0	0	0	0	0	0	0
ST4.03ch10	44185715	G	T	1	0	0	1	0	1	0	0	0	0	0	0	0	0	0	0	0	0	0	0	0	1	0	0	0	0	0	1	0	0	0	0	0	1	0	0	0	1	0	0	0	0	0	0	0	0
ST4.03ch11	41114156	A	G	0	0	0	0	0	0	0	0	0	0	0	0	0	0	0	0	0	0	0	0	0	0	0	0	0	0	0	0	0	1	1	0	0	0	0	0	0	0	0	2	1	1	1	1	0	2
ST4.03ch12	37356755	A	T	0	0	1	0	0	0	0	0	0	0	0	0	0	1	0	0	1	0	0	0	0	0	0	0	0	0	0	0	0	0	0	0	0	0	0	0	0	0	0	0	0	0	0	0	0	0
ST4.03ch12	60399549	T	C	0	0	0	0	0	NA	0	0	0	0	1	0	0	0	0	1	1	0	0	0	0	0	0	0	0	0	0	0	0	0	0	0	0	0	0	0	0	0	0	0	0	0	0	0	0	0
ST4.03ch00	11309067	G	T	0	0	0	0	0	0	0	0	0	0	0	0	0	0	0	0	0	0	0	1	0	0	0	0	0	0	0	0	0	0	1	0	0	0	0	0	0	0	0	0	1	1	1	0	0	0
ST4.03ch02	11633591	A	G	0	1	1	0	0	0	1	0	1	0	0	0	0	0	0	0	0	0	0	1	2	0	0	0	0	1	0	0	0	0	0	0	1	0	0	0	0	0	0	0	0	0	0	1	1	0
ST4.03ch03	22472637	C	A	0	0	0	1	0	0	0	1	1	0	0	0	0	0	0	0	0	0	0	0	0	0	0	0	0	0	1	1	0	1	1	0	0	0	0	0	0	0	0	0	0	0	0	0	0	0
ST4.03ch03	25971462	A	T	0	0	1	0	0	0	0	0	0	1	0	0	0	0	0	0	0	0	0	0	1	0	0	0	0	0	1	0	0	0	0	0	0	1	0	0	0	0	0	0	0	0	0	1	0	1
ST4.03ch03	26906782	A	T	0	0	0	0	0	0	0	0	0	0	0	1	1	0	0	0	0	1	1	0	0	0	0	0	0	0	0	0	0	0	0	1	0	0	0	0	0	0	0	0	0	0	0	0	0	0
ST4.03ch03	28317189	C	T	1	0	0	1	0	0	0	0	0	0	0	0	0	0	0	0	0	0	0	0	0	0	0	0	0	0	0	0	0	0	0	0	0	0	NA	0	0	0	0	0	0	0	0	0	0	0
ST4.03ch03	43127707	G	A	1	0	0	0	0	0	0	0	1	0	0	0	0	0	0	1	0	1	1	0	0	0	0	0	0	0	1	1	0	0	0	1	0	1	1	1	0	1	0	0	0	0	0	0	0	0
ST4.03ch03	46297151	G	A	0	0	0	1	0	0	0	0	2	0	0	0	0	0	0	0	1	0	0	0	0	0	0	0	0	0	0	0	0	0	0	1	0	1	1	1	0	0	0	0	0	0	0	0	0	0
ST4.03ch03	51592324	A	T	0	0	0	0	0	0	0	0	0	0	0	0	0	0	0	0	0	0	0	0	0	1	2	1	1	0	0	0	0	0	0	0	0	0	0	0	0	0	0	1	1	0	1	0	1	1
ST4.03ch04	65629259	G	A	1	0	1	1	0	0	0	0	0	0	0	0	1	0	0	0	0	1	0	0	0	0	0	0	0	0	1	1	0	0	0	1	0	0	0	0	1	0	0	0	0	0	0	0	0	0
ST4.03ch05	16397085	G	A	0	0	0	0	0	0	0	0	0	0	0	0	0	0	0	0	0	0	0	1	0	0	0	0	0	0	0	0	0	0	1	0	0	0	0	0	0	0	0	1	1	2	1	0	0	0
ST4.03ch06	38162069	G	A	0	0	0	0	0	0	0	0	0	0	0	0	0	0	0	0	0	0	1	0	0	2	0	0	0	0	0	0	1	0	0	1	1	0	1	1	1	1	0	1	1	1	0	1	1	1
ST4.03ch06	40906655	A	C	0	0	0	0	0	0	0	0	0	0	0	0	0	0	0	0	0	0	0	0	0	0	0	0	0	1	0	0	0	0	0	0	1	1	0	0	0	0	1	0	0	0	0	0	0	0
ST4.03ch07	52674862	T	C	0	0	0	0	0	0	0	0	0	0	0	0	0	0	0	0	0	0	0	0	0	0	0	0	0	1	0	0	0	1	1	0	0	0	0	0	0	0	0	0	0	0	0	0	0	0
ST4.03ch08	26973259	G	A	0	0	0	0	1	0	0	1	0	0	0	0	0	1	1	0	1	1	0	0	0	0	0	0	0	0	0	0	0	0	0	1	0	0	0	0	0	0	0	0	0	0	0	0	0	0
ST4.03ch09	15233481	A	G	0	0	1	0	0	0	1	0	0	0	0	0	0	1	1	0	0	0	0	0	0	0	0	0	0	0	1	0	0	0	0	0	1	0	0	0	0	0	0	0	0	0	0	0	1	1
ST4.03ch09	43245170	A	G	0	0	0	0	0	0	0	0	0	0	0	0	0	0	0	0	0	0	0	0	1	0	0	0	1	1	0	0	1	0	0	0	0	1	1	0	1	0	1	0	1	1	0	0	0	0
ST4.03ch09	47138926	G	A	0	0	0	0	0	0	1	0	0	0	0	0	0	0	0	1	0	1	0	0	0	0	0	0	0	0	0	0	1	1	0	0	0	0	0	0	0	0	0	1	1	1	0	0	1	1
ST4.03ch10	19374226	C	A	0	1	0	2	0	1	0	0	0	0	0	0	0	0	0	0	0	0	0	0	0	0	0	0	0	0	0	2	0	0	0	0	0	1	0	0	0	2	0	0	0	0	0	0	0	0
ST4.03ch10	31716847	T	C	0	0	0	0	0	0	0	0	0	0	0	0	0	0	0	0	1	0	0	0	0	0	0	0	0	0	0	0	0	0	0	1	0	0	0	0	0	0	0	0	0	1	0	0	1	0
ST4.03ch10	34376328	C	T	0	1	0	2	0	1	0	0	0	0	0	0	0	0	0	0	0	0	0	0	0	0	0	0	0	0	0	1	0	0	0	0	0	1	0	0	0	1	0	0	0	0	0	0	0	0
ST4.03ch10	41377864	G	A	0	0	0	1	0	0	0	0	0	0	0	0	0	0	0	0	0	0	0	0	0	1	0	0	0	0	0	0	0	0	0	0	0	0	0	0	0	1	0	0	0	0	0	0	0	0
ST4.03ch10	41444020	C	T	1	0	0	0	1	0	0	0	0	0	0	1	0	0	0	0	1	0	0	0	0	1	0	1	1	1	0	0	0	0	0	1	0	0	0	1	0	0	1	0	0	0	0	0	0	0
ST4.03ch10	43306183	G	A	0	1	0	2	0	1	0	0	0	0	0	0	0	0	0	0	0	0	0	0	0	0	0	0	0	0	0	1	0	0	0	0	0	1	0	1	0	2	0	0	0	0	0	0	0	0
ST4.03ch11	13567097	G	T	0	0	0	0	0	2	0	2	1	0	0	0	1	0	0	0	0	1	0	0	0	0	0	0	1	0	0	0	0	0	0	0	0	0	0	1	0	0	0	0	0	0	0	0	0	0
ST4.03ch12	13776374	G	A	0	0	0	1	0	0	0	1	1	0	0	0	0	0	0	0	0	0	0	0	0	0	0	0	0	0	1	1	0	1	0	0	0	0	0	0	0	0	0	0	0	0	0	0	0	0
ST4.03ch12	37356767	C	A	0	0	0	1	0	0	0	1	1	0	0	0	0	0	0	0	0	0	0	0	0	0	0	0	0	0	1	1	0	1	0	0	0	0	0	0	0	0	0	0	0	0	0	0	0	0
ST4.03ch12	45928796	T	A	0	0	0	0	1	0	0	0	0	0	0	1	1	0	0	1	1	1	1	0	0	0	0	0	0	0	0	0	0	0	0	0	0	0	0	0	0	0	0	0	0	0	0	0	0	0
ST4.03ch12	53686753	C	T	0	0	0	0	0	1	0	1	1	0	0	0	1	0	0	0	0	0	0	1	0	0	1	0	0	0	1	0	1	0	1	0	0	0	0	0	0	0	1	0	1	1	0	0	0	0
ST4.03ch00	9638907	G	A	0	0	0	0	0	0	0	0	0	0	0	0	0	0	0	0	0	1	1	0	1	0	0	0	0	1	0	0	1	0	0	0	0	1	2	0	1	0	1	0	1	1	0	0	0	0
ST4.03ch01	12714880	A	G	0	0	0	0	2	1	0	1	0	0	0	0	0	0	0	0	2	0	1	0	0	0	1	0	0	1	0	0	0	1	0	0	0	0	0	0	1	1	0	2	0	2	0	1	0	0
ST4.03ch01	88525915	T	G	0	0	0	0	0	0	0	0	0	0	0	0	0	0	0	0	0	0	0	0	0	0	0	0	0	0	0	0	0	0	0	0	0	0	0	0	0	0	0	0	0	0	0	0	0	0
ST4.03ch02	1895694	A	G	0	0	1	0	0	1	0	0	0	0	0	0	0	0	0	0	0	0	1	0	0	1	1	0	0	1	0	0	0	0	0	0	0	0	1	1	1	0	0	1	0	0	1	0	1	0
ST4.03ch02	23408983	T	C	1	0	0	0	0	0	0	0	0	0	0	0	0	0	0	0	0	0	0	0	0	0	0	0	0	0	0	0	0	0	0	0	0	0	1	0	0	1	1	0	0	0	0	0	0	0
ST4.03ch02	29124126	G	A	0	0	2	0	0	0	0	0	0	0	0	0	0	2	1	0	1	0	0	0	1	0	0	0	0	0	0	0	0	0	0	1	0	0	1	0	0	0	0	0	0	0	0	0	0	0
ST4.03ch03	10762751	C	T	0	1	0	0	0	0	0	0	0	0	0	0	0	0	0	1	0	0	0	0	2	0	0	0	0	0	0	0	0	0	0	0	0	1	1	0	0	0	0	0	0	0	0	0	0	0
ST4.03ch03	17585294	A	G	0	1	0	0	0	0	0	0	0	0	0	0	0	0	0	1	0	0	0	0	1	0	0	0	0	0	0	0	0	0	0	0	0	1	2	0	0	0	0	0	0	0	0	0	0	0
ST4.03ch03	20462149	C	A	0	0	0	0	0	0	0	0	0	0	0	0	0	0	0	0	1	0	0	0	1	0	0	0	1	0	0	0	0	0	0	1	0	2	2	0	0	0	0	0	0	0	0	0	0	0
ST4.03ch03	23063301	A	T	0	0	0	0	0	0	0	0	0	0	0	0	0	0	0	0	0	0	0	0	1	0	0	0	0	1	0	0	0	0	0	0	0	1	2	0	0	1	0	0	0	0	0	0	0	0
ST4.03ch03	28017724	T	C	0	1	0	0	0	0	0	0	0	0	0	0	0	0	0	1	0	0	0	0	1	0	0	0	0	0	0	0	0	0	0	0	0	1	1	0	0	0	0	0	0	0	0	0	0	0
ST4.03ch03	28017734	C	A	0	1	0	0	0	0	0	0	0	0	0	0	0	0	0	1	0	0	0	0	1	0	0	0	0	0	0	0	0	0	0	0	0	1	1	0	0	0	0	0	0	0	0	0	0	0
ST4.03ch03	31153938	T	C	0	0	0	0	0	0	0	0	0	0	0	0	0	0	0	0	1	0	0	0	2	0	0	0	1	0	0	0	0	0	0	1	0	1	3	0	0	0	0	0	0	0	0	0	0	0
ST4.03ch03	31153944	T	A	0	0	0	0	0	0	0	0	0	0	0	0	0	0	0	0	1	0	0	0	2	0	0	0	1	0	0	0	0	0	0	1	0	1	3	0	0	0	0	0	0	0	0	0	0	0
ST4.03ch03	43858887	T	G	0	0	0	1	0	0	0	0	1	0	0	0	0	0	0	1	0	1	1	0	0	0	0	0	0	0	0	0	0	0	0	1	0	1	1	1	0	1	0	0	0	0	0	0	0	0
ST4.03ch04	29939655	T	G	0	0	1	0	0	0	1	0	1	1	0	1	0	0	0	1	1	1	0	0	0	0	0	0	0	0	0	1	0	0	0	0	0	0	0	1	0	0	1	0	0	0	0	0	0	0
ST4.03ch04	65330977	T	G	0	0	0	0	0	0	0	0	0	0	0	0	0	0	1	0	0	0	1	0	0	0	1	0	0	0	1	0	0	1	1	0	1	0	0	0	0	0	0	1	0	1	1	0	1	1
ST4.03ch04	70715932	A	T	0	0	1	0	0	0	0	0	0	0	0	0	0	0	0	0	0	1	0	0	1	0	0	0	0	1	0	0	0	1	0	0	0	0	0	0	1	0	0	0	1	0	0	1	0	1
ST4.03ch05	14691344	C	T	0	0	0	0	0	0	0	0	0	0	0	0	0	0	1	0	0	0	0	0	0	1	0	0	0	2	0	2	0	0	0	0	0	1	0	1	0	1	0	0	0	0	0	0	0	0
ST4.03ch05	19484174	G	C	0	0	0	0	0	0	0	0	1	0	1	1	0	0	1	0	0	1	0	0	0	0	0	0	0	0	1	0	0	0	0	1	1	1	0	0	0	0	0	0	0	0	0	0	1	1
ST4.03ch05	51635898	T	C	0	0	0	0	0	0	0	0	0	0	0	0	1	0	0	1	1	1	0	0	0	0	0	0	0	0	0	0	0	0	0	0	0	0	0	0	0	1	1	0	0	0	0	0	0	0
ST4.03ch06	19334199	G	A	0	1	0	0	0	0	1	0	1	0	1	0	0	1	0	0	0	0	0	0	1	0	0	0	0	0	0	0	1	1	1	0	0	0	0	0	0	0	0	1	1	1	0	0	0	1
ST4.03ch06	20013815	A	G	0	0	1	0	0	0	2	0	0	0	0	0	0	0	0	0	0	0	0	0	0	0	0	0	0	1	0	0	0	0	0	0	0	0	1	0	1	0	1	0	0	0	1	1	1	1
ST4.03ch06	20211089	G	C	0	1	0	0	0	0	1	0	1	0	1	0	0	1	0	0	0	0	0	0	2	0	0	0	0	0	0	0	1	1	1	0	0	0	0	0	0	0	0	1	1	1	0	0	0	1
ST4.03ch06	26590286	G	C	0	1	0	0	0	0	1	0	1	0	1	0	0	1	0	0	0	0	0	0	1	0	0	0	0	0	0	0	1	1	1	0	0	0	0	0	0	0	0	1	1	1	0	0	0	1
ST4.03ch06	38162067	C	T	0	0	0	0	0	0	0	0	0	0	0	0	0	0	0	0	0	0	1	0	0	2	0	0	0	0	0	0	1	0	0	1	1	0	1	1	1	1	0	1	1	1	0	1	1	1
ST4.03ch08	16009465	T	C	1	1	0	0	0	0	0	0	0	0	0	0	0	0	0	0	0	0	0	1	0	0	1	0	0	0	0	0	0	0	0	0	0	0	0	0	0	0	0	0	0	0	0	0	0	0
ST4.03ch08	38175672	G	T	0	0	0	0	0	0	1	1	1	0	0	0	0	0	0	0	0	0	0	0	0	0	0	0	0	0	0	0	1	0	0	0	0	0	0	0	0	0	0	0	0	0	0	0	0	0
ST4.03ch08	38175673	A	T	0	0	0	0	0	0	1	1	1	0	0	0	0	0	0	0	0	0	0	0	0	0	0	0	0	0	0	0	1	0	0	0	0	0	0	0	0	0	0	0	0	0	0	0	0	0
ST4.03ch09	32223684	G	A	0	0	0	0	0	0	1	0	0	0	1	0	0	1	1	0	0	0	0	0	0	0	0	0	0	0	1	0	0	0	0	0	1	0	0	0	0	0	0	0	0	0	1	0	1	1
ST4.03ch09	37503336	G	T	0	0	NA	1	0	0	1	0	0	0	1	0	0	0	0	0	0	0	0	0	0	0	0	0	0	0	2	0	0	0	0	0	NA	0	0	0	0	0	0	0	0	0	NA	0	1	NA
ST4.03ch09	45748380	T	A	0	0	0	0	3	0	0	1	0	0	0	3	1	0	0	1	1	0	1	0	0	0	0	1	0	0	0	0	0	0	0	0	0	0	0	0	0	0	0	0	0	0	0	0	0	0
ST4.03ch10	10062200	T	G	0	0	1	0	0	0	0	0	0	0	0	1	0	1	1	0	0	0	0	0	1	0	0	0	0	0	0	0	0	0	0	0	1	0	0	0	0	0	0	1	0	0	1	0	0	1
ST4.03ch10	42152677	G	T	0	1	0	2	0	1	0	0	0	0	0	0	0	0	0	0	0	0	0	0	0	0	0	0	0	0	0	1	0	0	0	0	0	1	0	0	0	1	0	0	0	0	0	0	0	0
ST4.03ch10	42923921	A	G	0	1	0	2	0	1	0	0	0	0	0	0	0	0	0	0	0	0	0	0	0	0	0	0	0	0	0	1	0	0	0	0	0	1	0	0	0	1	0	0	0	0	0	0	0	0
ST4.03ch11	42451335	A	G	1	0	0	0	0	0	0	0	0	0	1	0	0	0	0	0	0	0	0	0	0	0	0	0	0	0	0	1	1	0	0	0	0	0	0	0	0	0	0	0	0	1	0	0	0	0
ST4.03ch12	33930320	G	C	0	0	0	1	0	0	0	1	1	0	0	0	0	0	0	0	0	0	0	0	0	0	0	0	0	0	1	1	0	1	1	0	0	0	0	0	0	NA	0	0	0	0	0	0	0	0
ST4.03ch00	30338785	A	G	0	0	0	0	1	0	0	0	0	0	0	1	0	0	0	0	0	0	0	1	0	0	0	0	0	0	0	1	0	1	0	0	0	0	0	1	1	1	0	0	0	0	0	0	0	0
ST4.03ch01	13739742	C	T	0	0	0	0	0	0	0	0	0	0	0	0	0	0	0	0	1	0	0	0	0	0	0	0	0	0	0	1	0	1	0	0	0	1	0	0	0	0	0	1	0	1	0	0	0	0
ST4.03ch01	33050139	A	G	1	0	0	1	0	0	0	0	0	0	0	0	0	0	0	1	1	0	0	0	0	0	0	0	0	0	1	1	0	0	0	0	0	0	0	1	0	0	0	0	0	0	0	0	0	0
ST4.03ch01	46915121	G	A	1	0	0	0	0	0	0	0	0	0	0	0	0	0	0	0	0	0	0	0	0	0	1	1	0	0	0	0	0	0	0	0	0	0	0	0	0	0	0	0	0	0	0	0	0	0
ST4.03ch02	39786325	C	A	0	0	0	0	0	0	0	0	0	0	0	0	0	0	0	0	1	0	0	0	0	0	0	0	0	0	0	0	0	0	0	1	0	0	1	0	0	0	1	0	0	0	0	0	0	0
ST4.03ch03	12242925	G	A	0	1	0	0	0	0	0	0	0	0	0	0	0	0	0	1	0	0	0	0	0	0	0	0	0	0	0	0	0	0	0	0	0	1	2	0	0	0	0	0	0	0	0	0	0	0
ST4.03ch03	18016627	C	T	1	0	0	1	0	0	0	0	0	0	0	0	0	0	0	0	0	0	0	0	0	0	0	0	0	0	0	0	0	0	0	0	0	0	0	0	0	0	0	0	0	0	0	0	0	0
ST4.03ch04	67398350	C	T	0	1	1	0	0	0	0	0	0	0	1	0	0	0	1	0	0	0	0	1	0	0	0	1	0	0	1	0	0	0	0	0	1	0	0	0	0	0	1	0	0	0	0	1	1	1
ST4.03ch05	40094427	C	T	0	0	0	0	0	0	0	0	0	0	0	0	0	0	0	0	0	0	0	1	0	0	0	0	0	0	0	0	0	0	1	0	0	0	0	0	0	0	0	0	1	1	1	0	0	0
ST4.03ch08	34352270	T	A	0	0	0	0	0	0	1	0	0	1	0	0	0	0	1	0	0	1	1	0	1	0	1	0	0	0	0	0	0	0	0	0	1	1	0	0	1	0	0	0	0	0	1	1	0	1
ST4.03ch08	44825817	G	T	0	0	0	0	1	1	0	0	0	0	0	1	0	0	0	1	0	0	0	0	0	0	0	0	0	0	0	0	0	0	0	0	0	0	0	0	0	0	0	0	0	0	0	0	0	0
ST4.03ch08	52169773	A	C	4	4	4	4	4	4	4	4	4	4	4	4	4	4	4	4	4	4	4	3	4	4	4	4	4	3	4	4	4	4	4	4	4	4	4	4	4	4	4	4	4	4	4	3	4	4
ST4.03ch11	1187587	C	G	0	0	0	0	0	0	0	1	0	0	0	0	1	0	0	0	2	1	1	0	0	0	0	0	0	0	0	0	0	0	0	0	0	0	0	0	0	0	0	0	0	0	0	0	0	0
ST4.03ch11	11476891	G	A	0	0	0	0	0	0	0	0	0	0	0	0	0	0	0	0	0	0	0	1	0	0	0	0	0	1	1	0	0	0	0	0	0	1	0	1	1	0	NA	0	0	0	0	0	0	0
ST4.03ch11	11476893	A	G	0	0	0	0	0	0	0	0	0	0	0	0	0	0	0	0	0	0	0	1	0	0	0	0	0	1	1	0	0	0	0	0	0	1	0	1	1	0	NA	0	0	0	0	0	0	0
ST4.03ch12	12616394	A	G	0	0	0	0	0	0	0	0	0	0	0	1	0	0	0	0	0	0	0	0	0	0	0	0	0	0	0	0	1	2	0	0	0	0	0	0	0	0	0	1	2	1	0	0	0	0
ST4.03ch12	12616400	A	T	0	0	0	0	0	0	0	0	0	0	0	1	0	0	0	0	0	0	0	0	0	0	0	0	0	0	0	0	1	2	0	0	0	0	0	0	0	0	0	1	2	1	0	0	0	0
ST4.03ch12	34026054	G	A	0	0	0	1	0	0	0	1	1	0	0	0	0	0	0	0	0	0	0	0	0	0	0	0	0	0	1	1	0	1	1	0	0	0	0	0	0	0	0	0	0	0	0	0	0	0
ST4.03ch00	13302099	C	A	0	0	0	0	0	0	0	0	0	0	0	1	0	1	1	0	0	0	0	0	0	0	0	0	0	0	0	0	0	0	0	0	1	0	0	0	0	0	0	1	0	0	1	0	0	1
ST4.03ch00	22992088	A	C	0	0	0	0	0	1	0	0	0	0	0	1	0	0	0	1	1	1	0	0	0	0	0	0	0	0	0	0	0	0	0	0	0	0	0	0	0	0	0	0	0	0	0	0	0	0
ST4.03ch01	2532918	G	T	0	0	0	0	0	0	0	0	0	0	0	0	0	1	0	0	1	0	0	0	1	0	0	0	0	1	0	0	0	0	1	1	0	0	0	0	0	0	0	0	1	1	1	1	0	0
ST4.03ch01	2532923	A	G	0	0	0	0	0	0	0	0	0	0	0	0	0	1	0	0	1	0	0	0	1	0	0	0	0	1	0	0	0	0	1	1	0	0	0	0	0	0	0	0	1	1	1	1	0	0
ST4.03ch01	63303186	G	A	0	0	0	0	0	0	0	0	0	0	0	0	1	0	0	0	0	0	0	0	1	0	0	0	1	1	0	0	0	0	0	0	0	0	0	1	0	0	0	0	0	0	0	0	0	0
ST4.03ch01	81908626	C	T	0	0	0	1	0	0	0	0	0	0	0	0	0	0	0	0	0	0	0	0	1	0	0	0	0	0	0	1	1	0	1	0	0	0	0	0	0	0	0	0	0	1	0	0	0	0
ST4.03ch02	29139615	A	T	0	0	1	0	1	0	0	0	0	0	0	1	0	1	1	0	2	1	0	0	0	0	0	1	0	0	0	0	0	0	0	1	0	0	1	0	0	0	0	0	0	0	0	0	0	0
ST4.03ch02	42364526	G	A	0	0	0	0	1	0	0	0	0	0	0	1	0	1	1	0	0	0	0	0	0	0	0	0	0	0	0	0	1	0	0	0	0	0	1	0	0	0	0	0	0	0	0	0	0	0
ST4.03ch02	45041223	G	A	0	0	0	0	0	1	0	0	1	0	0	0	0	0	0	0	0	0	0	1	0	0	0	1	1	0	2	0	0	0	0	0	0	0	0	0	1	2	1	0	0	0	0	0	0	0
ST4.03ch02	45041224	G	A	0	0	0	0	0	1	0	0	1	0	0	0	0	0	0	0	0	0	0	1	0	0	0	1	1	0	2	0	0	0	0	0	0	0	0	0	1	2	1	0	0	0	0	0	0	0
ST4.03ch03	22560667	C	G	0	0	1	0	0	0	0	0	0	1	0	1	0	0	0	0	0	0	0	1	0	0	0	1	0	0	0	0	0	1	0	0	0	0	0	0	1	0	1	1	1	1	0	1	0	0
ST4.03ch03	23060097	T	C	0	0	0	0	0	0	0	0	0	0	0	0	0	0	0	0	0	0	0	0	1	0	0	0	0	1	0	0	0	0	0	0	0	1	2	0	0	1	0	0	0	0	0	0	0	0
ST4.03ch03	23712375	C	T	0	0	0	0	0	0	0	0	0	0	0	0	0	0	0	0	0	0	0	1	0	1	1	0	0	0	1	1	0	0	0	0	0	0	0	1	1	0	1	0	0	0	0	0	0	0
ST4.03ch03	31446162	T	C	1	0	0	1	0	0	0	0	0	0	0	0	0	0	0	0	0	0	0	0	0	0	0	0	0	0	0	0	0	0	0	0	0	0	0	0	0	0	0	0	0	0	0	0	0	0
ST4.03ch04	55454754	T	C	0	0	0	0	0	0	0	0	0	0	0	1	0	0	0	1	1	1	0	0	0	1	0	0	0	0	0	1	0	0	0	0	0	0	0	1	0	0	1	0	0	0	0	0	0	0
ST4.03ch04	55454766	A	C	0	0	0	0	0	0	0	0	0	0	0	1	0	0	0	1	1	1	0	0	0	1	0	0	0	0	0	1	0	0	0	0	0	0	0	1	0	0	1	0	0	0	0	0	0	0
ST4.03ch05	33979149	G	T	0	0	0	0	0	0	0	0	0	0	0	0	0	0	0	1	1	0	0	0	0	0	0	0	0	0	0	0	0	0	0	0	0	0	0	0	1	0	0	0	0	0	0	0	0	0
ST4.03ch06	12117611	G	A	0	0	1	1	0	0	1	0	0	0	1	0	0	0	0	0	0	0	0	0	0	0	0	0	0	0	1	0	0	0	0	0	0	0	0	0	0	0	0	0	0	0	0	0	1	0
ST4.03ch06	36087069	C	T	0	0	0	NA	0	1	0	1	1	0	0	0	0	0	0	0	1	0	0	0	0	0	0	0	0	0	1	0	0	0	0	0	0	0	1	0	0	0	1	0	0	0	0	0	0	0
ST4.03ch06	49283787	T	C	0	0	1	0	0	0	1	0	0	1	0	0	0	0	0	0	0	0	0	1	0	1	1	1	1	0	0	0	0	0	0	0	0	0	0	0	0	1	0	0	0	0	0	0	0	0
ST4.03ch06	54462949	T	C	0	0	0	0	0	0	0	0	0	0	0	0	0	0	1	0	0	0	0	0	0	0	0	0	0	0	0	0	1	0	0	0	0	0	1	0	0	1	0	0	0	1	0	1	0	1
ST4.03ch06	56517805	C	T	0	0	0	0	0	0	1	2	1	0	0	0	2	0	0	0	0	0	0	0	0	0	0	0	0	0	0	0	0	0	0	0	0	0	0	0	0	0	0	0	1	0	0	0	0	0
ST4.03ch08	19843112	C	G	0	0	0	0	0	0	1	0	0	1	0	0	0	0	1	0	0	1	1	0	1	0	0	0	0	0	1	0	0	0	0	0	1	1	0	0	0	0	0	0	0	0	1	1	0	1
ST4.03ch09	5370191	T	A	0	0	0	0	0	0	0	0	0	0	0	0	0	0	0	0	0	0	0	0	1	0	0	0	0	0	0	0	0	0	1	1	1	1	1	0	0	0	0	1	0	1	0	0	0	0
ST4.03ch09	14044979	A	G	0	0	0	0	0	0	0	0	0	0	0	0	0	0	0	0	0	1	1	0	1	0	0	0	0	1	0	0	1	0	0	0	0	1	1	0	1	1	1	0	1	1	0	0	0	0
ST4.03ch09	38455335	T	A	0	0	0	0	0	0	0	0	0	0	0	0	0	0	0	0	0	1	1	0	1	0	0	0	0	1	0	0	1	0	0	0	0	1	1	0	1	1	1	0	1	1	0	0	0	0
ST4.03ch10	12412745	G	T	0	1	0	2	0	1	0	0	0	0	0	0	0	0	0	0	0	0	0	0	0	1	0	0	1	0	0	1	0	0	0	0	0	1	0	0	0	1	0	0	0	0	0	0	0	0
ST4.03ch10	32282917	C	T	0	1	0	0	1	0	0	0	0	0	0	0	1	0	0	0	0	0	0	0	0	1	0	0	0	0	0	0	1	0	2	0	0	0	0	0	0	0	0	0	1	1	1	1	0	1
ST4.03ch10	40183074	A	G	0	0	0	0	0	0	1	0	0	1	0	0	0	0	1	0	0	0	0	1	0	0	0	0	0	1	0	0	0	0	1	0	0	1	1	1	1	1	1	0	0	0	0	0	0	0
ST4.03ch12	22120120	A	G	0	0	0	1	0	0	0	1	1	0	0	0	0	0	0	0	0	0	0	0	0	0	0	0	0	0	1	1	0	1	1	0	0	0	0	0	0	0	0	0	0	0	0	0	0	0
ST4.03ch12	49873834	G	A	0	0	0	1	0	0	0	0	0	0	0	0	0	0	0	0	0	0	0	0	0	0	0	0	0	0	1	1	0	1	1	0	0	0	0	0	0	0	0	0	0	0	0	0	0	0
ST4.03ch12	53191345	G	A	0	0	0	0	0	1	0	0	0	0	0	0	0	0	0	1	1	1	1	0	2	0	0	0	0	0	0	0	0	0	0	1	0	0	0	0	0	0	0	0	0	0	0	0	0	0
ST4.03ch00	34991858	C	T	0	1	0	0	0	1	0	0	0	0	0	1	1	0	0	1	0	0	0	0	0	0	0	0	0	0	1	0	0	0	0	0	0	0	0	0	0	0	0	0	0	0	0	0	0	0
ST4.03ch02	9475828	G	A	1	0	0	0	0	0	1	0	0	0	0	0	0	0	0	0	0	0	0	0	0	1	0	0	0	0	0	1	0	0	1	0	0	0	0	0	0	0	0	0	0	0	0	0	0	0
ST4.03ch02	12862409	A	G	0	0	0	0	0	0	0	0	0	0	0	0	0	0	0	0	1	0	2	1	0	0	0	1	0	0	1	0	0	0	0	1	0	0	0	0	1	1	0	0	0	0	0	0	0	0
ST4.03ch04	5024366	G	T	0	0	0	0	0	0	1	0	0	2	0	2	0	0	1	0	0	0	0	0	2	2	1	0	2	0	0	0	1	0	1	2	1	0	0	0	0	0	0	1	1	0	0	0	0	0
ST4.03ch04	58800125	G	A	0	0	0	0	0	0	0	0	0	0	0	1	0	0	0	1	1	1	0	0	0	1	0	0	0	0	0	1	0	0	0	0	0	0	0	1	0	0	1	0	0	0	0	0	0	0
ST4.03ch05	27108455	G	C	0	0	0	0	0	0	0	0	0	0	0	0	0	0	0	0	0	0	0	1	0	0	0	0	0	0	0	0	0	0	1	0	0	0	0	0	0	0	0	0	1	1	1	0	0	0
ST4.03ch06	16812021	A	G	0	0	1	0	0	0	0	0	0	1	1	0	0	2	1	0	0	0	0	0	0	0	0	0	0	0	1	0	0	0	0	0	1	0	0	0	0	0	0	0	0	0	0	0	0	0
ST4.03ch06	21523488	A	T	0	NA	0	0	0	0	1	0	0	0	0	0	0	0	0	1	0	0	0	0	0	0	0	0	0	0	0	0	0	1	0	0	0	0	0	0	0	NA	0	0	0	0	0	0	0	0
ST4.03ch06	57323793	G	T	0	0	0	0	0	0	0	0	0	0	0	0	0	0	0	0	0	0	0	0	0	0	0	0	0	0	1	0	1	0	0	0	0	0	0	1	0	0	0	0	1	0	0	0	0	0
ST4.03ch06	57323796	G	C	0	0	0	0	0	0	0	0	0	0	0	0	0	0	0	0	0	0	0	0	0	0	0	0	0	0	1	0	1	0	0	0	0	0	0	1	0	0	0	0	1	0	0	0	0	0
ST4.03ch09	5370210	C	A	0	0	0	0	1	0	0	1	0	NA	0	0	1	0	0	1	1	0	1	0	0	0	0	0	0	0	0	0	0	0	0	0	0	0	0	0	0	0	0	0	0	0	0	0	0	0
ST4.03ch09	10289521	T	C	0	0	0	0	3	0	0	2	0	0	0	0	2	0	0	1	2	0	2	0	1	0	0	0	0	0	0	0	0	0	0	0	0	0	0	0	0	0	0	0	0	0	0	0	0	0
ST4.03ch09	14913538	G	T	0	0	0	0	0	0	0	0	0	0	0	0	0	0	0	0	0	1	1	0	1	0	0	0	0	1	0	0	1	0	0	0	0	1	1	0	1	1	1	0	1	1	0	0	0	0
ST4.03ch09	15599875	A	T	0	1	0	1	1	0	0	0	0	0	0	0	0	0	0	0	0	0	0	0	0	0	1	0	0	1	0	0	0	0	0	0	1	0	0	0	0	0	0	0	0	0	0	0	0	0
ST4.03ch09	16191842	G	A	0	1	0	1	0	0	0	0	0	0	0	0	0	0	0	0	0	0	0	0	0	0	1	0	0	1	0	0	0	0	0	0	1	0	0	0	0	0	0	0	0	0	0	0	0	0
ST4.03ch09	40094445	G	C	0	1	0	1	0	0	0	0	0	0	0	0	0	0	0	0	0	0	0	0	0	0	1	0	0	1	0	0	0	0	0	0	2	0	0	0	0	0	0	0	0	0	0	0	0	0
ST4.03ch12	13228671	G	C	0	0	0	0	1	0	0	0	0	0	0	1	1	0	0	1	2	1	1	1	0	0	0	0	0	1	0	0	0	0	0	2	0	0	0	0	0	0	1	0	0	0	0	0	0	0
ST4.03ch00	1006838	C	T	0	0	0	0	0	0	0	0	0	1	0	1	0	0	0	0	0	1	1	0	1	1	0	0	0	1	0	1	0	0	0	0	0	1	1	1	1	1	0	0	1	0	0	0	1	0
ST4.03ch01	69856360	A	C	0	0	0	0	1	0	0	1	0	0	0	1	1	0	0	0	0	0	0	0	0	0	1	0	0	0	0	0	0	0	0	0	0	0	0	0	0	0	0	1	1	0	0	1	1	1
ST4.03ch02	33806158	T	C	0	0	0	0	1	0	0	0	0	0	1	0	1	0	1	0	1	0	1	0	0	0	1	0	0	0	0	0	0	0	0	0	0	0	0	0	1	1	0	1	0	0	0	0	1	0
ST4.03ch02	33806204	T	C	1	1	0	0	0	0	0	0	0	0	0	0	0	0	0	1	0	0	0	0	0	0	0	0	0	0	1	1	0	0	0	0	0	0	0	1	0	0	0	0	0	0	0	0	0	0
ST4.03ch02	34113275	G	A	1	1	1	1	0	0	1	0	0	1	0	1	0	1	0	1	0	0	0	0	0	1	2	1	1	0	0	1	0	0	0	0	0	0	0	0	0	0	0	0	0	0	1	1	0	0
ST4.03ch02	37916100	A	C	0	0	1	0	1	0	0	0	1	0	0	0	0	0	0	0	0	0	0	0	0	2	1	0	1	0	0	0	1	0	0	0	0	0	1	1	0	0	0	0	1	1	0	0	0	1
ST4.03ch03	187997	G	A	1	0	0	1	0	0	0	0	0	0	0	0	0	0	0	0	0	0	0	0	0	0	0	0	0	0	0	0	0	0	0	0	0	0	0	0	0	0	0	0	0	0	0	0	0	0
ST4.03ch03	9381471	C	T	1	1	0	1	1	0	0	0	0	1	0	1	1	0	1	0	0	0	0	0	1	0	0	0	0	0	0	0	1	1	0	0	0	0	0	0	0	0	0	0	0	0	0	0	0	0
ST4.03ch03	12890371	T	G	1	0	0	1	0	0	0	0	0	0	0	0	0	0	0	0	0	0	0	0	0	0	0	0	0	0	0	0	0	0	0	0	0	0	0	0	0	0	0	0	0	0	0	0	0	0
ST4.03ch03	13589482	G	T	1	0	0	1	0	0	0	0	0	0	0	0	0	0	0	0	0	0	0	0	0	0	0	0	0	0	0	0	0	0	0	0	0	0	0	0	0	0	0	0	0	0	0	0	0	0
ST4.03ch03	25971454	G	C	0	0	1	0	0	0	0	0	0	1	0	0	1	0	0	0	0	0	0	0	1	0	0	0	0	0	1	0	0	0	0	1	1	1	0	0	0	0	0	0	0	0	0	1	0	1
ST4.03ch03	26202194	G	T	0	1	0	0	0	0	0	0	0	0	0	0	0	0	0	1	0	0	0	0	1	0	0	0	0	0	0	0	0	0	0	0	0	1	2	0	0	0	0	0	0	0	0	0	0	0
ST4.03ch04	20866050	G	A	0	0	0	0	1	0	0	0	0	0	0	1	0	0	0	1	0	0	0	0	0	1	0	0	0	0	0	1	0	0	0	0	1	0	1	1	1	0	1	0	1	0	0	0	0	0
ST4.03ch04	45362497	C	T	0	0	1	0	0	0	1	0	1	1	0	0	0	0	0	1	1	1	0	0	0	1	0	0	0	0	0	1	0	0	0	0	0	0	0	1	0	0	0	0	0	0	1	1	0	0
ST4.03ch04	45362509	T	C	0	0	1	0	0	0	1	0	1	1	0	0	0	0	0	1	1	1	0	0	0	1	0	0	0	0	0	1	0	0	0	0	0	0	0	1	0	0	0	0	0	0	1	1	0	0
ST4.03ch04	58800154	G	A	0	0	0	0	0	0	0	0	0	0	0	1	0	0	0	1	1	1	0	0	0	1	0	0	0	0	0	1	0	0	0	0	0	0	0	1	0	0	1	0	0	0	0	0	0	0
ST4.03ch06	54781419	A	T	0	0	0	0	1	1	0	0	0	0	0	0	0	0	0	0	0	1	1	0	1	1	1	0	0	1	0	0	0	0	0	0	0	1	0	1	1	0	1	0	0	0	0	0	0	0
ST4.03ch09	14044996	G	A	0	1	0	1	1	0	0	0	0	0	0	0	0	1	0	0	0	0	0	0	0	0	1	0	0	1	0	0	0	0	0	0	1	0	0	0	0	0	0	0	0	0	0	0	0	0
ST4.03ch09	38680513	T	C	0	0	0	0	1	0	0	0	0	0	0	1	1	0	0	0	0	1	1	1	0	0	0	1	0	0	1	0	0	0	0	0	0	0	0	0	1	1	0	0	1	0	1	0	1	1
ST4.03ch09	44137112	C	T	0	0	0	0	0	0	0	0	0	0	0	0	0	0	0	0	0	1	1	0	1	0	0	0	0	1	0	0	1	0	0	0	0	1	1	0	2	1	1	0	1	1	0	0	0	0
ST4.03ch09	56514255	T	A	0	0	0	0	0	1	0	0	1	0	0	0	0	0	0	0	0	0	0	0	0	0	0	0	0	0	0	0	1	0	0	0	0	0	0	0	0	0	0	1	0	1	0	0	0	0
ST4.03ch10	9054155	G	T	0	0	0	1	0	1	0	0	0	0	0	0	0	0	0	0	0	0	0	0	0	1	0	0	1	0	0	1	0	0	0	0	0	0	0	0	0	1	0	0	0	0	0	0	0	0
ST4.03ch10	10062220	A	G	0	0	1	0	0	0	0	0	0	0	0	1	0	1	1	0	0	0	0	0	1	0	0	0	0	0	0	0	0	0	0	0	1	0	0	0	0	0	0	1	0	0	1	0	0	1
ST4.03ch10	10062229	G	A	0	0	1	0	0	0	0	0	0	0	0	1	0	1	1	0	0	0	0	0	1	0	0	0	0	0	0	0	0	0	0	0	1	0	0	0	0	0	0	1	0	0	1	0	0	1
ST4.03ch10	15781100	G	A	0	0	1	0	0	0	0	0	0	0	0	1	0	1	0	0	1	0	0	0	0	0	0	0	0	0	0	0	1	0	0	0	0	0	0	0	0	0	0	1	1	1	0	0	0	0
ST4.03ch11	11267141	C	T	0	0	0	0	0	1	0	3	1	0	0	0	1	0	0	0	0	1	0	0	0	0	0	0	2	0	0	0	0	0	0	0	0	0	0	2	0	0	0	0	0	0	0	0	0	0
ST4.03ch11	31875829	G	A	0	1	1	0	0	0	1	1	1	0	0	0	0	1	1	0	1	0	0	0	1	0	0	0	0	0	0	0	0	0	0	0	0	0	0	0	0	0	0	0	0	0	0	0	0	0
ST4.03ch12	10909881	G	A	0	0	0	1	0	0	0	1	1	0	0	0	0	0	0	0	0	0	0	0	0	0	0	0	0	0	1	1	0	1	1	0	0	0	0	1	0	0	0	0	0	0	0	0	0	0
ST4.03ch12	41235249	C	T	0	0	2	0	0	0	0	0	0	0	0	0	0	1	0	0	1	0	0	0	0	0	0	0	0	0	0	0	0	0	0	0	0	0	0	0	0	0	0	0	0	0	0	0	0	0
ST4.03ch12	41248814	C	T	0	0	0	0	1	0	0	0	0	0	0	1	1	0	0	1	1	1	1	0	0	0	1	0	1	0	0	0	0	0	0	0	0	0	0	0	0	0	0	0	0	0	0	0	0	0
ST4.03ch06	27922027	C	T	4	4	3	4	4	4	4	4	2	3	3	4	4	3	3	4	4	4	4	4	4	3	3	2	3	4	4	4	3	4	4	4	3	4	4	2	4	4	4	4	4	4	4	4	4	4
ST4.03ch08	29957570	A	G	4	4	4	4	4	4	4	3	3	4	4	3	4	4	NA	4	3	4	4	4	3	4	4	4	4	4	4	4	3	4	4	3	4	4	4	3	4	4	4	4	4	4	4	4	4	4
ST4.03ch00	1063682	C	A	0	1	0	0	0	0	1	0	1	1	1	0	0	0	0	0	0	0	0	1	1	0	0	0	0	0	1	1	0	0	0	0	0	0	0	0	0	0	0	0	0	0	0	0	0	0
ST4.03ch00	22991726	T	C	0	0	0	0	0	0	0	0	0	0	0	0	0	0	0	1	0	0	0	1	0	NA	0	NA	1	0	0	0	1	1	0	0	0	0	1	1	0	0	0	0	0	0	0	0	0	0
ST4.03ch02	45041221	G	A	0	0	1	0	0	0	0	0	0	0	0	0	0	0	0	0	0	0	0	0	0	0	0	0	0	0	0	0	0	0	0	1	1	0	0	0	0	0	0	0	1	0	0	0	0	0
ST4.03ch03	5593721	G	A	0	0	0	0	0	0	0	0	0	0	0	0	0	0	0	1	0	0	0	0	1	0	0	0	0	0	0	0	0	0	0	0	0	1	1	0	0	0	0	0	0	0	0	0	0	0
ST4.03ch03	40972485	T	C	0	0	0	0	0	0	0	0	0	0	0	0	0	0	0	0	0	0	0	1	0	0	0	1	0	0	1	0	0	0	0	0	0	0	0	0	0	0	0	0	0	0	0	0	0	0
ST4.03ch05	14092782	T	A	0	0	0	0	0	1	0	0	0	1	1	0	1	0	0	0	0	0	0	1	1	0	0	0	1	0	0	0	1	0	0	1	0	0	0	0	0	0	0	0	0	0	0	0	0	0
ST4.03ch05	19855346	A	G	0	1	0	0	0	0	1	0	1	1	1	0	0	0	0	0	0	0	0	1	1	0	0	0	0	0	1	1	0	1	0	0	1	0	0	0	0	0	0	0	0	0	0	1	1	0
ST4.03ch06	15298616	T	C	0	0	1	0	0	0	0	0	0	0	0	1	0	1	1	0	0	0	0	0	1	0	0	0	0	0	0	0	0	0	0	0	1	0	0	0	0	0	0	1	0	0	1	0	0	1
ST4.03ch06	15298632	G	A	0	0	1	0	0	0	0	0	0	0	0	1	0	1	1	0	0	0	0	0	1	0	0	0	0	0	0	0	0	0	0	0	1	0	0	0	0	0	0	1	0	0	1	0	0	1
ST4.03ch06	50229046	A	T	0	0	0	0	0	0	0	0	0	0	0	1	0	0	0	0	0	0	1	0	0	0	0	0	0	0	0	0	0	0	0	0	0	0	0	0	1	0	0	0	0	0	0	0	0	0
ST4.03ch08	38869495	A	G	0	0	0	0	0	0	0	0	0	0	0	0	0	1	1	0	0	0	0	0	0	NA	1	1	2	0	0	0	1	0	1	0	0	0	0	0	0	0	0	0	1	1	0	0	0	0
ST4.03ch09	11169640	C	T	0	0	0	0	0	0	0	0	0	0	0	0	1	0	0	0	0	1	1	0	1	0	0	0	0	1	0	0	1	0	0	0	0	1	1	0	1	0	1	0	1	1	0	0	0	0
ST4.03ch09	14913564	G	C	0	0	0	0	0	0	0	0	0	0	0	0	0	0	0	0	0	1	1	0	1	0	0	0	0	1	0	0	1	0	0	0	0	1	1	0	1	1	1	0	1	1	0	0	0	0
ST4.03ch09	19640791	T	G	0	0	0	0	0	0	0	0	0	0	0	0	0	0	0	0	0	1	1	0	1	0	0	0	0	1	0	0	1	0	0	0	0	1	2	0	2	1	1	0	1	1	0	0	0	0
ST4.03ch09	34948011	A	T	0	0	0	0	0	0	0	0	0	0	0	0	0	0	0	0	0	1	1	0	2	0	0	0	0	1	0	0	1	0	0	0	0	1	1	0	2	1	1	0	1	1	0	0	0	0
ST4.03ch09	44334399	T	C	0	0	0	0	0	0	0	0	0	0	0	0	0	1	1	0	0	0	0	1	1	0	0	0	1	1	0	0	0	0	0	0	1	1	2	0	1	0	1	1	0	0	1	0	0	1
ST4.03ch09	56754227	C	G	0	0	0	0	0	1	0	0	1	0	0	0	0	0	0	0	0	0	0	0	0	0	0	0	0	0	0	0	1	0	0	0	0	0	0	0	0	0	0	1	0	1	0	0	0	0
ST4.03ch12	19070339	C	T	0	0	0	0	1	0	0	0	0	0	0	1	2	0	0	1	1	1	1	0	0	0	0	0	0	0	0	0	0	0	0	0	0	0	0	0	0	0	0	0	0	0	0	0	0	0
ST4.03ch12	41499827	G	A	0	0	0	1	0	0	0	1	1	0	0	0	0	0	0	0	0	0	0	0	0	0	0	0	0	0	1	1	0	1	1	0	0	0	0	1	0	0	0	0	0	0	0	0	0	0
ST4.03ch01	10864772	T	G	0	0	0	0	0	0	0	0	0	0	0	0	0	1	2	0	0	0	0	0	0	1	1	3	0	1	0	0	0	0	0	0	0	1	0	1	1	1	2	0	0	0	0	0	0	0
ST4.03ch01	88031794	G	A	0	0	0	0	0	0	0	0	0	0	0	0	0	0	0	0	0	0	0	0	0	1	1	1	1	1	0	1	0	0	0	0	0	1	0	1	1	1	0	0	0	0	0	0	0	0
ST4.03ch02	20088903	A	G	0	0	0	0	0	0	0	0	0	0	0	0	0	0	0	0	0	0	0	0	0	1	0	0	0	0	0	1	0	0	0	0	0	0	0	1	1	1	1	0	0	0	0	0	0	0
ST4.03ch02	22888052	G	C	0	0	1	0	0	1	0	0	0	0	0	0	0	0	0	0	1	1	2	1	1	0	0	1	0	0	1	0	0	0	0	1	0	1	1	0	0	1	1	0	0	0	0	0	0	0
ST4.03ch03	6642508	C	T	0	0	0	0	0	0	0	0	0	0	0	0	0	0	0	0	0	0	0	1	0	0	0	0	0	1	1	0	1	1	0	0	0	1	0	0	1	0	1	0	0	1	0	0	0	0
ST4.03ch03	44389664	T	C	1	0	0	1	0	0	0	0	1	0	0	0	0	0	0	1	0	1	0	0	0	1	1	0	0	0	0	0	0	0	0	1	0	1	1	1	0	1	0	0	0	0	0	0	0	0
ST4.03ch04	55495460	A	G	0	0	0	0	0	0	0	0	0	0	0	1	0	0	0	1	1	1	0	0	0	1	0	0	0	0	0	1	0	0	0	0	0	0	0	1	0	0	1	0	0	0	0	0	0	0
ST4.03ch04	65629228	G	A	1	0	1	1	0	0	0	0	0	0	0	0	1	0	0	0	0	1	1	0	0	0	0	0	1	0	1	1	1	0	0	1	0	0	0	0	1	0	0	0	0	0	0	0	0	0
ST4.03ch05	5231855	C	T	0	1	0	0	0	0	0	0	0	0	1	0	0	0	0	0	0	0	0	0	0	0	0	1	1	0	1	0	1	0	0	0	0	0	0	1	0	0	0	1	0	0	0	0	0	0
ST4.03ch05	11376918	G	A	1	0	0	0	0	0	0	0	0	0	1	0	1	1	1	0	0	1	0	1	1	0	0	0	0	0	0	0	0	0	0	1	0	0	0	0	1	0	0	0	0	1	1	0	0	0
ST4.03ch05	50653583	T	G	0	0	2	0	0	0	0	1	NA	0	0	1	0	0	0	0	0	0	0	0	0	2	1	1	3	0	0	2	0	0	0	2	0	0	0	2	0	0	0	0	1	1	0	1	2	1
ST4.03ch06	10057832	T	C	0	0	0	0	0	0	0	0	0	0	0	0	0	0	0	0	0	0	0	0	0	1	0	0	0	1	1	0	0	1	1	0	0	1	1	0	1	0	1	0	0	0	0	0	0	0
ST4.03ch06	15947115	A	T	0	0	1	0	0	0	1	0	0	0	0	0	0	0	1	0	0	0	0	0	0	0	0	0	0	1	1	0	0	0	0	0	0	0	1	0	1	0	1	0	0	0	1	1	1	1
ST4.03ch06	54261725	A	T	0	0	0	0	0	0	0	0	0	0	0	0	0	0	0	0	0	0	0	0	0	2	0	3	1	0	2	0	0	0	0	0	0	0	0	0	0	0	0	0	0	0	0	0	0	0
ST4.03ch06	54725370	A	G	0	0	0	0	0	0	0	0	0	0	0	0	0	0	0	0	0	0	0	0	0	2	0	3	1	0	2	0	0	0	0	0	0	0	0	0	0	0	0	0	0	0	0	0	0	0
ST4.03ch06	57703748	A	G	0	0	0	0	0	0	0	0	0	0	0	0	0	0	0	0	0	0	0	0	0	0	0	0	0	0	2	0	1	0	0	0	0	0	0	1	0	0	0	0	1	0	0	0	0	0
ST4.03ch07	51988786	G	A	0	0	0	0	0	0	1	0	0	0	0	0	1	0	0	0	0	0	0	0	0	0	0	0	0	1	0	0	0	0	0	0	0	0	1	1	0	0	1	0	0	0	0	0	0	0
ST4.03ch08	11658956	T	C	0	0	0	0	0	1	0	0	1	0	0	1	0	0	0	0	1	0	0	0	0	1	0	1	1	1	0	1	1	0	0	0	0	0	1	1	0	0	0	0	1	1	0	0	0	0
ST4.03ch08	30377736	C	T	0	0	0	0	0	0	1	0	0	1	0	0	0	0	1	0	0	1	1	0	1	0	0	0	0	0	1	0	0	0	0	0	1	1	0	0	0	0	0	0	0	0	0	1	0	1
ST4.03ch08	36504053	A	G	0	0	0	0	0	0	1	0	0	1	0	0	0	0	0	0	0	0	0	0	0	0	1	0	0	0	0	0	0	0	0	0	1	1	2	0	1	0	0	0	0	0	1	1	0	1
ST4.03ch08	56823034	C	A	0	0	0	0	0	0	0	0	0	0	0	0	0	0	0	0	0	0	0	1	1	0	0	0	0	0	0	0	0	0	0	0	0	1	1	0	0	0	0	1	1	1	0	1	0	1
ST4.03ch09	15982111	C	T	0	1	0	2	0	0	0	0	0	0	0	0	0	0	0	0	0	0	0	0	0	0	1	0	0	1	0	0	0	0	0	0	1	0	0	0	0	0	0	0	0	0	0	0	0	0
ST4.03ch09	16190922	C	T	0	0	0	0	0	0	0	0	0	0	0	0	0	0	0	0	0	1	1	0	1	0	0	0	0	1	0	0	1	0	0	0	0	1	2	0	2	1	1	0	1	1	0	0	0	0
ST4.03ch09	17809929	T	C	0	0	0	0	0	0	0	0	0	0	0	0	0	0	0	0	0	1	1	0	1	0	0	0	0	1	0	0	1	0	0	0	0	1	2	0	2	1	1	0	1	1	0	0	0	0
ST4.03ch09	21076653	T	C	0	0	0	0	0	0	0	0	0	0	0	0	0	0	0	0	0	1	1	0	1	0	0	0	0	1	0	0	1	0	0	0	0	1	2	0	2	1	1	0	1	1	0	0	0	0
ST4.03ch09	21076658	G	A	0	0	0	0	0	0	0	0	0	0	0	0	0	0	0	0	0	1	1	0	1	0	0	0	0	1	0	0	1	0	0	0	0	1	2	0	2	1	1	0	1	1	0	0	0	0
ST4.03ch09	21218209	A	T	0	0	0	0	0	0	0	0	0	0	0	0	0	0	0	0	0	1	1	0	2	0	0	0	0	1	0	0	1	0	0	0	0	1	2	0	2	1	1	0	1	1	0	0	0	0
ST4.03ch09	30918218	G	A	0	0	0	1	0	0	1	0	0	0	0	0	0	0	0	1	0	0	0	0	0	0	0	0	1	0	0	0	0	1	1	0	0	0	0	1	0	0	0	0	0	0	0	0	0	0
ST4.03ch10	656205	A	G	0	0	0	0	0	0	0	0	0	0	0	0	0	0	0	0	0	0	0	1	0	0	0	1	0	0	1	0	0	0	0	0	0	0	0	0	0	0	2	0	0	0	0	0	0	0
ST4.03ch10	12938555	C	A	0	1	0	1	0	0	0	0	0	0	0	0	0	0	0	0	0	0	0	0	0	1	0	0	1	0	0	1	0	0	0	0	0	1	0	0	0	1	0	0	0	0	0	0	0	0
ST4.03ch10	52385804	G	A	0	0	0	0	0	0	0	0	0	0	0	0	1	0	0	0	0	0	0	0	0	0	1	0	0	1	0	0	0	1	1	1	1	0	0	1	0	1	0	0	0	0	0	0	0	0
ST4.03ch11	9502709	G	A	0	1	1	0	0	1	0	0	0	0	0	0	0	0	0	0	0	0	0	0	0	1	0	0	0	1	0	1	0	0	1	1	1	0	0	0	0	0	0	0	0	0	0	0	0	1
ST4.03ch11	27325513	G	C	0	1	0	0	0	0	1	0	0	2	0	0	0	0	0	0	0	0	0	0	0	2	1	0	0	0	0	0	0	0	0	0	0	1	2	0	0	0	1	0	0	0	0	0	0	0
ST4.03ch12	2344300	G	A	0	0	0	0	0	0	1	1	1	1	0	0	0	0	0	1	0	0	0	0	0	0	0	0	0	0	0	0	1	0	0	1	1	0	0	1	0	0	0	0	0	0	0	0	0	0
ST4.03ch00	5686917	C	T	0	0	0	0	0	0	0	0	0	0	0	0	0	0	0	0	0	2	1	0	1	0	0	0	0	1	0	0	1	0	0	0	0	1	2	0	2	1	1	0	1	1	0	0	0	0
ST4.03ch02	26524135	G	T	0	0	0	1	0	0	0	0	0	0	0	0	0	0	0	0	1	0	0	0	0	0	0	0	0	0	0	1	1	0	0	0	0	0	0	0	0	0	1	1	0	1	0	0	0	0
ST4.03ch02	46672943	G	T	0	0	0	0	0	0	0	0	1	0	0	0	0	0	0	0	0	0	0	0	0	0	0	0	0	0	0	0	0	0	0	0	0	0	0	1	0	0	0	0	0	0	0	0	0	0
ST4.03ch03	50560643	T	A	0	0	0	0	0	0	0	0	0	0	0	1	0	0	0	0	0	0	0	0	1	0	0	1	0	0	1	0	0	0	0	0	0	0	0	0	0	0	0	0	0	0	0	0	1	1
ST4.03ch03	50899667	A	G	0	0	0	0	1	0	0	0	0	0	0	1	0	0	1	0	0	0	0	0	0	0	0	1	0	0	1	0	0	0	0	0	0	0	0	0	0	0	0	0	0	1	0	0	1	1
ST4.03ch03	50899706	C	T	0	0	0	0	1	0	0	0	0	0	0	1	0	0	1	0	0	0	0	0	0	0	0	1	0	0	1	0	0	0	0	0	0	0	0	0	0	0	0	0	0	1	0	0	1	1
ST4.03ch03	61492521	C	T	1	0	0	0	0	0	0	0	0	0	0	0	0	0	0	0	0	0	0	0	0	0	0	0	0	0	0	1	0	0	0	0	0	0	0	0	0	0	0	0	0	0	0	0	0	0
ST4.03ch04	65330930	G	A	0	0	0	0	0	0	1	0	0	0	0	1	1	0	0	1	1	0	0	NA	0	0	0	1	1	0	0	0	0	0	0	1	0	0	0	0	0	0	0	0	0	0	0	0	0	0
ST4.03ch05	19278846	T	C	4	4	4	4	4	4	4	4	4	4	4	4	4	4	4	4	4	4	4	3	4	4	3	4	4	4	4	4	4	4	3	4	4	4	4	4	4	4	4	4	3	3	3	4	4	4
ST4.03ch05	23490431	G	A	1	1	0	0	0	0	0	1	1	0	0	0	0	0	0	0	0	1	0	0	0	0	0	0	0	0	0	0	0	0	0	0	0	0	0	0	0	0	0	1	0	1	0	0	1	1
ST4.03ch06	19326968	T	A	0	0	1	0	0	0	1	0	0	0	0	0	0	0	1	0	0	0	0	0	0	0	0	0	0	1	1	0	0	0	0	0	0	0	1	0	1	0	1	0	0	0	1	1	1	1
ST4.03ch08	18340349	A	G	0	0	0	0	0	0	1	1	1	0	0	0	0	0	0	1	0	0	0	0	0	0	1	1	1	0	0	0	1	0	0	0	0	0	0	1	0	0	0	0	1	0	0	1	0	1
ST4.03ch08	36504076	G	A	0	0	0	0	0	0	1	0	0	1	0	0	0	0	0	0	0	0	0	0	0	0	1	0	0	0	0	0	0	0	0	0	1	1	2	0	1	0	0	0	0	0	1	1	0	1
ST4.03ch09	19496162	G	A	0	0	0	1	0	0	1	0	0	0	1	0	0	1	1	0	0	0	0	0	0	0	0	0	0	0	1	0	0	0	0	0	1	0	0	0	0	0	0	0	0	0	1	0	1	1
ST4.03ch09	46798377	C	T	0	0	1	1	0	0	1	1	1	0	1	0	0	1	1	0	0	0	0	0	0	0	0	0	0	0	2	0	0	0	0	0	1	0	0	0	0	0	0	0	0	0	1	0	1	1
ST4.03ch12	9545949	A	T	0	0	0	1	0	0	0	1	1	0	0	0	0	0	0	0	0	0	0	0	0	0	0	0	0	0	1	1	0	1	1	0	0	0	0	1	1	1	0	0	0	0	0	0	0	0
ST4.03ch12	10909885	G	T	0	0	0	0	0	0	1	0	0	1	0	0	0	0	0	1	0	0	0	0	0	0	0	1	1	0	0	0	0	0	0	0	0	0	0	1	0	0	0	0	0	0	0	0	0	0
ST4.03ch00	141677	A	G	0	0	0	0	0	1	1	0	0	0	0	0	0	0	0	1	0	1	0	0	1	0	0	0	0	0	0	0	1	0	0	0	1	1	0	0	1	1	0	0	0	0	0	0	0	0
ST4.03ch00	5850724	C	T	0	0	0	0	0	0	0	0	0	0	0	0	0	0	0	0	0	1	1	0	1	0	0	0	0	1	0	0	1	0	0	0	0	1	2	0	2	1	1	0	1	1	0	0	0	0
ST4.03ch00	37311234	A	G	0	0	1	0	0	0	0	0	0	0	0	0	0	0	0	0	0	0	0	1	0	0	1	1	1	0	1	0	0	0	0	0	0	0	0	0	0	0	0	1	0	1	0	1	1	1
ST4.03ch02	45499596	T	G	0	0	0	0	0	1	0	0	1	0	0	0	0	0	0	0	0	0	0	2	0	0	0	1	2	0	2	0	0	0	0	0	0	0	0	0	1	2	1	0	0	0	0	0	0	0
ST4.03ch03	51936312	A	G	0	0	0	0	0	0	2	0	0	1	0	1	0	0	0	0	0	0	0	2	0	0	0	0	0	0	0	0	2	0	0	2	0	0	0	0	0	0	0	0	0	0	0	0	0	0
ST4.03ch04	51283906	C	T	0	0	1	0	0	0	1	0	1	1	0	1	0	0	0	0	1	1	0	0	0	1	0	0	0	0	0	1	0	0	0	0	0	0	0	1	0	0	1	0	0	0	0	0	1	0
ST4.03ch04	51283912	T	A	0	0	0	0	0	0	1	0	0	1	0	0	0	0	0	0	0	0	0	1	0	1	1	1	1	0	0	0	0	0	0	0	0	0	1	0	1	1	0	0	0	0	0	0	0	0
ST4.03ch04	60074862	A	T	0	0	0	0	0	0	0	0	0	0	0	0	0	0	0	0	0	0	0	0	0	2	1	1	2	0	0	0	0	0	0	0	0	0	0	0	0	0	0	0	0	0	0	0	0	0
ST4.03ch05	5231874	A	T	0	1	0	0	0	0	0	0	0	0	1	0	0	0	0	0	0	0	0	0	0	0	0	1	1	0	1	0	1	0	0	0	0	0	0	1	0	0	0	1	0	0	0	0	0	0
ST4.03ch06	12894198	A	G	0	1	0	0	0	0	2	0	1	0	1	0	0	1	0	0	0	0	0	0	1	0	0	0	0	0	0	0	1	1	1	0	0	0	0	0	0	0	0	1	1	1	0	0	0	1
ST4.03ch06	17216074	C	T	0	0	1	0	0	0	1	0	0	0	0	0	0	0	1	0	0	0	0	0	0	0	0	0	0	1	1	0	0	0	0	0	0	0	1	0	1	0	1	0	0	0	1	1	1	1
ST4.03ch06	30151604	A	G	0	1	0	0	0	0	1	0	1	0	1	0	0	1	0	0	0	0	0	0	2	0	0	0	0	0	0	0	1	2	2	0	0	0	0	0	0	0	0	1	1	1	0	0	0	1
ST4.03ch06	39053985	G	T	0	0	0	0	0	0	0	0	0	0	0	0	0	0	0	0	0	0	0	0	0	0	0	0	0	1	1	0	0	0	0	0	0	0	1	0	1	0	0	0	0	0	0	0	0	0
ST4.03ch09	14886506	A	T	0	1	0	1	1	0	0	0	0	0	0	0	0	2	0	0	0	0	0	0	0	0	1	0	0	1	0	0	0	0	0	0	1	0	0	0	0	0	0	0	0	0	0	0	0	0
ST4.03ch09	16019898	T	A	0	0	0	0	0	0	0	0	0	0	0	0	0	0	0	0	0	1	1	0	1	0	0	0	0	1	0	0	1	0	0	0	0	1	2	0	2	1	1	0	1	1	0	0	0	0
ST4.03ch09	16191759	T	A	0	0	0	0	0	0	0	0	0	0	0	0	0	0	0	0	0	1	1	0	1	0	0	0	0	1	0	0	1	0	0	0	0	1	2	0	2	1	1	0	1	1	0	0	0	0
ST4.03ch09	16341825	T	C	0	0	0	0	0	0	0	0	0	0	0	0	0	0	0	0	0	1	1	0	1	0	0	0	0	1	0	0	1	0	0	0	0	1	2	0	2	1	1	0	1	1	0	0	0	0
ST4.03ch09	20848678	T	A	0	0	0	0	0	0	0	0	0	0	0	0	0	0	0	0	0	1	1	0	1	0	0	0	0	1	0	0	1	0	0	0	0	1	2	0	2	1	1	0	1	1	0	0	0	0
ST4.03ch09	37662774	T	C	0	0	0	0	0	0	0	0	0	0	0	0	0	0	0	0	0	1	1	0	1	0	0	0	0	1	0	0	1	0	0	0	0	1	2	0	2	2	1	0	1	1	0	0	0	0
ST4.03ch09	44207079	C	A	0	0	0	0	0	0	0	0	0	0	0	0	0	0	0	0	0	1	1	0	1	0	0	0	0	1	0	0	1	0	0	0	0	1	1	0	2	1	1	0	1	1	0	0	0	0
ST4.03ch10	10200926	T	C	0	0	0	0	1	0	0	0	0	0	0	1	1	0	0	0	0	0	1	0	1	0	0	0	0	0	0	0	1	1	1	1	0	1	0	1	0	0	0	1	1	0	0	0	0	0
ST4.03ch12	56559152	G	A	0	0	0	0	0	0	0	0	0	0	0	0	0	0	0	0	1	0	0	1	0	0	0	0	0	0	0	0	0	0	0	2	0	0	0	0	0	0	1	0	0	0	0	0	0	0
ST4.03ch00	8236537	G	A	1	0	0	1	0	1	0	0	0	0	0	0	1	0	0	0	0	0	0	0	0	1	1	0	0	0	0	0	0	0	0	0	0	0	1	1	0	0	1	0	1	1	1	0	1	1
ST4.03ch01	49957469	C	T	0	0	0	1	0	1	0	1	2	0	0	0	0	0	0	0	0	0	0	0	0	0	0	0	1	0	0	0	0	0	0	1	0	0	0	1	0	0	0	0	0	1	0	1	0	1
ST4.03ch02	45499568	A	T	0	0	0	0	0	1	0	0	1	0	0	0	0	0	0	0	0	0	0	2	0	0	0	1	2	0	2	0	0	0	0	0	0	0	0	0	2	2	1	0	0	0	0	0	0	0
ST4.03ch03	50899620	A	T	0	0	0	0	0	1	0	0	0	0	0	0	0	0	0	1	0	0	0	2	0	0	0	1	0	0	0	0	0	0	0	0	0	0	0	0	0	0	1	1	1	1	0	1	0	0
ST4.03ch04	9205641	C	T	0	0	0	0	0	0	1	1	2	0	0	0	0	0	0	0	0	0	0	0	2	2	0	1	1	0	0	0	0	0	0	0	0	0	0	2	0	0	0	0	1	1	0	0	1	2
ST4.03ch04	9205642	A	G	0	0	0	0	0	0	1	1	2	0	0	0	0	0	0	0	0	0	0	0	2	2	0	1	1	0	0	0	0	0	0	0	0	0	0	2	0	0	0	0	1	1	0	0	1	2
ST4.03ch04	55454763	A	T	4	4	4	4	4	4	4	4	4	4	4	4	4	4	4	4	4	4	4	3	4	3	3	3	2	4	4	4	4	4	4	4	4	4	4	4	4	4	4	3	4	3	3	4	4	3
ST4.03ch06	11919881	C	G	0	0	0	0	1	0	0	0	0	0	0	1	1	0	0	0	0	0	0	1	1	0	0	0	0	0	1	0	0	0	0	0	0	1	1	0	1	1	1	0	1	0	0	0	1	1
ST4.03ch06	11919887	G	A	0	0	0	0	1	0	0	0	0	0	0	1	1	0	0	0	0	0	0	1	1	0	0	0	0	0	1	0	0	0	0	0	0	1	1	0	1	1	1	0	1	0	0	0	1	1
ST4.03ch06	15198578	G	A	0	0	1	0	0	0	1	0	0	0	0	0	0	0	1	0	0	0	0	0	0	0	0	0	0	1	1	0	0	0	0	0	0	0	1	0	1	0	1	0	0	0	1	1	1	1
ST4.03ch06	44689576	T	C	1	1	0	0	1	0	1	1	1	1	0	0	0	0	0	0	0	0	0	0	0	0	0	0	0	0	0	0	0	0	0	1	1	0	0	0	1	1	0	0	0	0	0	0	0	0
ST4.03ch06	54781412	A	T	0	0	0	0	1	0	0	0	0	0	0	1	1	0	0	0	0	1	1	1	1	0	0	0	0	0	1	0	0	0	0	0	0	1	0	0	1	0	1	0	0	0	0	0	0	1
ST4.03ch08	28205433	A	T	0	0	1	0	0	0	1	0	0	0	1	0	0	1	1	1	0	0	0	0	0	1	1	0	0	0	0	1	0	0	0	0	0	0	0	1	1	1	1	0	0	0	0	1	1	1
ST4.03ch08	36005760	T	C	0	0	0	0	0	0	1	1	1	1	1	0	1	1	0	1	0	0	0	1	1	0	0	0	0	0	0	0	1	0	0	0	0	0	1	1	0	0	0	0	0	0	0	0	0	0
ST4.03ch09	19640821	A	G	0	0	1	1	0	0	1	0	0	0	1	0	0	1	1	0	0	0	0	0	0	0	0	0	0	0	1	0	0	0	0	0	1	0	0	0	0	0	0	0	0	0	1	0	1	1
ST4.03ch09	27341342	G	A	0	0	1	0	0	0	0	0	0	0	0	0	0	1	1	0	0	0	0	0	1	0	0	0	0	0	0	0	0	0	0	0	1	0	0	0	0	0	0	1	0	0	1	0	0	2
ST4.03ch09	32781633	T	C	0	0	0	0	0	0	0	0	0	0	0	0	0	0	0	0	0	1	1	0	2	0	0	0	0	1	0	0	1	0	0	0	0	1	2	0	2	1	1	0	1	1	0	0	0	0
ST4.03ch09	38680504	C	A	0	0	1	1	0	0	1	0	0	0	1	0	0	1	1	0	0	0	0	0	0	0	0	0	0	0	1	0	0	0	0	0	1	0	0	0	0	0	0	0	0	0	1	0	1	1
ST4.03ch09	39070095	C	A	0	0	0	0	0	0	0	0	0	0	0	0	0	0	0	0	0	1	1	0	1	0	0	0	0	1	0	0	1	0	0	1	0	1	1	0	1	1	1	0	1	1	0	0	0	0
ST4.03ch10	12412785	C	T	1	0	0	0	1	0	0	0	0	0	0	1	0	0	0	0	1	0	0	0	0	1	0	0	1	1	0	0	0	0	0	1	0	0	0	1	0	0	1	0	0	0	0	0	0	0
ST4.03ch10	12412796	A	G	1	0	0	0	1	0	0	0	0	0	0	1	0	0	0	0	1	0	0	0	0	1	0	0	1	1	0	0	0	0	0	1	0	0	0	1	0	0	1	0	0	0	0	0	0	0
ST4.03ch11	15262709	A	T	1	1	0	0	1	0	1	1	0	3	0	1	2	0	0	0	1	1	1	0	0	0	0	0	0	0	0	0	0	0	0	0	0	1	0	0	0	0	0	0	0	0	0	0	0	0
ST4.03ch00	9588573	G	T	0	0	1	1	0	0	1	0	0	0	1	0	0	1	1	0	0	0	0	0	0	0	0	0	0	0	1	0	0	0	0	0	1	0	0	0	0	0	0	0	0	0	1	0	1	1
ST4.03ch01	53699095	A	G	0	0	0	0	1	1	0	2	0	0	0	0	0	0	0	0	1	0	1	0	0	0	1	0	0	1	0	0	0	1	0	0	0	0	0	0	1	1	0	1	1	1	0	2	0	0
ST4.03ch01	72362189	G	A	0	0	0	1	0	0	1	0	0	0	0	0	1	0	0	0	0	0	0	0	0	0	0	0	0	1	0	1	0	0	1	0	0	0	1	0	0	0	1	0	0	0	0	0	0	0
ST4.03ch02	31378709	C	T	0	0	0	0	0	0	0	0	0	0	0	0	0	1	1	0	0	0	0	0	0	0	0	0	0	0	0	0	0	0	0	0	0	0	0	0	0	0	0	0	0	0	0	0	0	0
ST4.03ch02	35205909	G	A	0	1	1	0	0	0	0	0	1	1	1	1	0	2	1	0	0	0	0	0	0	1	0	0	0	1	0	0	0	0	0	0	0	0	1	1	1	1	0	0	0	0	1	0	0	1
ST4.03ch03	16836369	C	T	1	0	0	1	0	0	0	0	0	0	0	0	0	0	0	0	0	0	0	0	0	0	0	0	0	1	0	0	0	0	0	0	0	0	1	0	0	1	0	0	0	0	0	0	0	0
ST4.03ch03	22472656	T	C	0	0	0	0	1	0	0	0	0	0	0	1	1	0	0	0	0	1	1	1	1	0	0	1	0	0	1	0	0	0	0	0	0	0	1	0	1	1	1	0	1	0	1	0	1	0
ST4.03ch03	31446111	A	T	2	0	0	0	0	0	0	0	0	0	0	0	0	0	0	0	0	0	0	0	0	0	0	0	0	0	0	0	0	0	0	0	0	0	0	0	0	0	0	0	0	0	0	0	0	0
ST4.03ch03	52403414	C	A	0	0	1	0	1	0	0	0	0	0	0	1	0	1	0	0	0	0	0	0	0	0	0	2	1	0	1	0	0	0	0	0	0	0	0	0	0	0	0	1	1	2	0	1	1	1
ST4.03ch03	53314174	G	T	0	0	0	0	0	0	0	0	0	0	0	1	0	1	0	0	0	0	0	0	0	1	0	1	1	0	0	1	1	0	0	1	0	0	0	0	0	0	0	0	1	1	0	1	0	0
ST4.03ch04	2716412	A	T	0	0	0	0	0	0	2	1	0	1	0	0	0	0	0	0	0	0	0	0	0	2	1	0	4	0	0	0	0	0	0	0	0	0	0	1	0	0	0	0	0	0	0	0	0	0
ST4.03ch04	2716414	G	A	0	0	0	0	0	0	2	1	0	1	0	0	0	0	0	0	0	0	0	0	0	2	1	0	4	0	0	0	0	0	0	0	0	0	0	1	0	0	0	0	0	0	0	0	0	0
ST4.03ch04	5892140	G	T	0	0	0	0	0	0	0	0	0	0	0	0	0	0	2	0	0	0	0	0	0	1	0	1	0	1	0	0	0	0	0	0	0	0	0	0	0	0	0	1	0	1	1	0	0	1
ST4.03ch04	6338944	T	C	1	1	0	0	0	1	0	0	1	0	0	0	1	0	0	0	0	0	0	0	0	0	0	0	0	0	0	0	0	0	0	0	0	0	0	1	0	0	0	1	1	1	0	1	1	0
ST4.03ch04	62652251	C	A	0	0	0	0	0	0	0	1	2	0	0	0	0	0	0	0	1	0	0	0	1	0	0	0	0	0	1	0	1	1	0	1	0	0	0	1	0	0	0	0	0	0	0	0	0	0
ST4.03ch05	2925818	A	G	2	0	0	2	0	0	1	1	1	1	0	0	0	0	0	0	0	0	0	0	0	0	0	0	0	0	0	0	1	0	0	0	0	0	0	0	0	0	0	0	1	1	0	0	0	0
ST4.03ch05	2925828	G	T	2	0	0	2	0	0	1	1	1	1	0	0	0	0	0	0	0	0	0	0	0	0	0	0	0	0	0	0	1	0	0	0	0	0	0	0	0	0	0	0	1	1	0	0	0	0
ST4.03ch05	3840744	G	A	0	0	0	0	1	0	0	1	0	0	0	0	2	0	0	1	1	0	0	1	0	0	0	0	0	1	0	0	0	1	0	0	0	0	0	0	0	0	0	0	0	0	0	0	0	0
ST4.03ch05	48056786	T	C	4	3	1	4	4	4	4	4	4	3	4	4	4	3	3	4	4	4	4	4	4	3	3	3	2	4	4	4	4	4	4	4	3	4	4	4	4	4	4	4	4	3	3	3	3	3
ST4.03ch06	15198566	C	A	0	0	1	0	0	0	1	0	0	0	0	0	0	0	1	0	0	0	0	0	0	0	0	0	0	1	1	0	0	0	0	0	0	0	1	0	1	0	1	0	0	0	1	1	1	1
ST4.03ch06	15394112	G	A	0	0	0	0	0	1	0	1	0	0	0	0	0	0	0	0	1	0	0	0	0	0	1	0	0	0	0	0	0	1	0	0	0	0	0	0	0	0	0	1	0	1	0	1	0	0
ST4.03ch06	38307243	T	A	2	0	1	3	0	0	0	0	0	1	0	0	0	0	0	2	1	0	0	1	0	0	0	0	0	1	0	2	0	0	0	2	0	0	0	0	0	0	0	0	0	0	0	0	0	0
ST4.03ch07	9128227	C	A	0	0	0	1	0	1	0	0	0	0	0	0	0	0	0	0	0	0	0	1	0	1	0	1	1	0	0	0	0	1	1	0	0	0	0	0	0	0	0	0	0	0	0	0	0	0
ST4.03ch07	32964979	A	T	0	0	0	0	0	0	0	0	0	0	0	0	0	0	0	0	0	0	0	0	0	0	0	0	0	0	1	0	0	0	0	0	0	0	0	0	0	0	0	0	1	1	0	0	0	1
ST4.03ch08	27473627	C	G	4	4	4	4	4	4	4	3	3	4	4	3	4	4	4	4	2	4	4	4	2	4	4	4	4	4	4	4	2	4	4	2	4	4	4	3	4	4	4	4	4	4	4	4	4	4
ST4.03ch08	28205448	C	A	0	0	0	0	1	0	0	0	0	0	0	1	1	0	0	0	0	1	0	1	1	0	0	1	0	0	0	0	0	0	0	0	0	0	1	0	0	1	1	0	1	0	1	0	0	1
ST4.03ch08	36005764	C	T	0	0	0	0	0	0	1	1	1	1	1	0	1	1	0	1	0	0	0	1	1	0	0	0	0	0	0	0	1	0	0	0	0	0	1	1	0	0	0	0	0	0	0	0	0	0
ST4.03ch09	16191853	C	T	0	0	1	1	0	0	1	0	0	0	1	0	0	1	1	0	0	0	0	0	0	0	0	0	0	0	2	0	0	0	0	0	1	0	0	0	0	0	0	0	0	0	1	0	1	1
ST4.03ch09	27883991	C	T	0	0	1	1	0	0	1	0	0	0	1	0	0	1	1	0	0	0	0	0	0	0	0	0	0	0	1	0	0	0	0	0	1	0	0	0	0	0	0	0	0	0	1	0	1	1
ST4.03ch09	42336407	T	A	0	0	1	0	0	0	0	0	0	0	0	1	0	1	1	0	0	0	0	0	1	0	0	0	0	0	0	0	0	0	0	0	1	0	0	0	0	0	0	1	0	0	1	0	0	1
ST4.03ch09	55387541	C	T	0	0	1	1	1	0	1	0	1	0	0	0	0	1	0	0	0	0	0	0	0	0	1	1	1	0	0	0	0	0	0	0	0	0	0	0	0	0	0	0	0	0	0	1	1	0
ST4.03ch10	47047331	G	A	0	0	0	0	1	0	0	0	0	0	0	1	0	0	0	0	1	0	0	0	0	0	0	0	0	0	0	1	0	0	0	1	0	0	0	0	0	0	0	0	0	0	0	0	0	0
ST4.03ch11	17342064	T	C	0	0	0	0	0	1	0	1	0	0	0	0	1	0	0	0	1	1	1	0	0	0	0	0	0	1	0	0	0	0	0	0	0	0	0	0	0	0	0	1	1	1	0	1	1	1
ST4.03ch12	22966457	T	C	0	0	0	0	0	0	0	0	0	0	0	0	0	0	0	0	0	0	0	3	0	0	0	0	0	0	1	0	0	0	0	2	0	0	0	0	1	1	0	0	0	0	0	0	0	0
ST4.03ch12	33930312	G	A	0	0	0	1	0	0	0	0	0	0	0	0	0	0	0	0	0	0	0	0	0	0	0	0	0	0	1	1	0	1	1	1	0	0	0	0	0	0	0	0	0	0	0	0	0	0
ST4.03ch12	34026061	G	A	0	0	1	1	0	0	0	0	0	0	1	0	0	1	1	1	0	0	0	0	0	0	0	0	0	0	1	1	0	1	1	0	0	0	0	0	0	0	0	0	0	0	0	1	1	1
ST4.03ch12	41499820	A	G	0	0	0	0	1	0	0	0	0	0	0	1	1	0	0	1	1	1	1	0	0	0	1	0	1	0	0	0	0	0	0	0	0	0	0	0	0	0	0	0	0	0	0	0	0	0
ST4.03ch12	41499837	G	C	0	0	0	0	1	0	0	0	0	0	0	1	1	0	0	1	1	1	1	0	0	0	1	0	1	0	0	0	0	0	0	0	0	0	0	0	0	0	0	0	0	0	0	0	0	0
ST4.03ch01	88069828	T	A	0	0	0	0	0	0	0	0	0	0	0	0	0	0	0	0	0	0	0	0	0	1	1	1	1	0	0	0	0	0	0	0	0	0	0	0	0	0	3	0	0	0	0	0	0	0
ST4.03ch02	1895713	C	A	0	0	1	0	0	0	0	0	0	0	0	0	0	1	1	0	0	0	0	0	1	1	0	0	0	0	0	0	0	0	1	0	1	0	0	0	0	0	1	0	1	0	1	0	0	0
ST4.03ch04	55495446	G	T	4	4	4	NA	4	4	4	NA	4	4	4	4	4	4	4	4	4	4	4	3	4	3	3	3	2	4	4	4	4	4	4	4	4	4	4	4	4	4	4	3	4	3	3	4	4	3
ST4.03ch06	19273806	A	G	0	0	0	0	1	1	0	1	0	0	0	0	0	0	0	0	1	0	1	0	0	0	1	0	0	1	0	0	0	1	0	0	0	0	0	0	1	1	1	1	1	1	0	1	0	0
ST4.03ch06	25972041	C	T	0	0	0	0	0	0	0	0	0	0	0	0	0	1	0	0	0	0	0	0	0	0	2	1	2	0	2	0	0	0	0	0	0	0	0	0	0	0	0	0	0	0	0	0	0	0
ST4.03ch07	27585262	A	T	0	0	0	0	0	1	0	1	0	0	0	0	0	0	0	0	1	0	1	0	0	0	1	0	0	1	0	0	0	1	0	0	0	0	0	0	1	0	1	1	1	1	0	1	0	0
ST4.03ch08	16009494	G	A	0	0	0	1	0	0	0	1	1	0	0	0	0	0	0	0	0	0	0	1	0	0	0	0	0	0	1	1	0	1	1	0	0	0	0	1	1	1	0	0	0	0	0	0	0	0
ST4.03ch08	39950821	C	T	0	1	1	0	0	0	1	1	2	2	0	0	1	2	1	0	0	0	0	0	0	0	0	0	0	0	0	0	0	1	0	0	0	0	0	0	0	0	0	0	0	0	0	0	0	0
ST4.03ch09	19016312	G	A	0	0	0	0	0	0	0	0	0	0	0	0	0	0	0	0	0	1	1	0	1	0	0	0	0	1	0	0	1	0	0	0	0	1	3	0	4	1	1	0	1	2	0	0	0	0
ST4.03ch09	32223683	T	C	0	1	0	0	1	0	0	0	0	0	1	1	1	1	0	0	0	0	0	0	0	0	0	0	0	0	0	1	0	0	0	0	1	0	0	1	1	0	0	0	0	0	1	0	1	0
ST4.03ch10	26900856	A	G	0	1	0	2	0	1	0	0	0	0	0	0	0	0	0	0	0	0	0	0	0	1	0	0	1	0	0	2	0	0	0	0	0	1	0	0	0	1	0	0	0	0	0	0	0	0
ST4.03ch10	36468005	C	T	0	1	0	2	0	0	0	0	0	0	0	0	0	0	0	0	0	0	0	0	0	1	0	0	1	0	0	2	0	0	0	0	0	1	0	0	0	2	0	0	0	0	0	0	0	0
ST4.03ch11	8255141	T	C	0	0	0	0	0	0	1	0	0	0	0	0	0	0	0	0	0	0	0	0	0	2	2	1	0	1	0	0	1	0	0	0	0	1	2	2	0	1	1	0	0	0	0	0	0	0
ST4.03ch12	13776370	G	A	0	0	0	0	1	0	0	0	0	0	0	1	1	0	0	1	1	1	1	0	0	0	1	0	1	0	0	0	0	0	0	0	0	0	0	0	0	0	0	0	0	0	0	0	0	0
ST4.03ch00	22992093	A	G	0	0	0	0	0	0	0	0	0	0	0	0	2	0	0	0	0	0	0	3	0	0	1	0	0	1	1	0	0	2	2	0	0	0	0	0	0	0	0	0	0	0	0	0	0	0
ST4.03ch00	29249932	T	C	1	0	0	0	0	0	0	0	0	1	0	0	0	0	0	0	0	0	0	1	0	1	0	0	1	0	1	0	0	0	0	0	0	0	0	0	0	0	0	0	0	0	0	0	0	0
ST4.03ch01	5096022	A	C	1	1	0	1	0	1	0	0	0	0	0	1	0	0	0	0	0	1	0	0	0	1	0	0	0	1	0	2	0	0	0	0	0	1	1	1	1	0	0	0	0	0	0	0	0	0
ST4.03ch02	4197144	G	A	0	0	0	0	0	0	0	0	0	0	1	0	0	0	0	0	0	0	0	0	1	1	1	0	0	0	0	1	0	0	0	0	0	0	2	1	1	2	1	0	0	0	0	0	0	0
ST4.03ch03	42265817	C	T	0	0	0	0	0	0	0	0	0	0	0	0	0	0	0	0	0	0	0	0	1	0	0	0	0	0	0	1	1	0	0	2	0	0	0	2	0	0	0	0	0	0	0	0	0	0
ST4.03ch03	43544686	A	G	1	0	0	0	0	0	0	0	1	0	0	0	0	0	0	1	1	1	1	0	0	0	0	0	0	0	1	0	2	1	0	NA	0	1	0	1	0	1	0	0	0	0	0	0	0	0
ST4.03ch04	3083989	G	T	0	0	0	1	1	1	0	1	0	0	0	1	1	0	0	1	0	1	1	0	0	0	0	0	0	0	0	0	1	1	1	0	0	0	0	0	0	1	0	1	0	1	1	1	0	0
ST4.03ch04	56607121	G	A	0	0	0	0	0	0	0	0	0	0	0	1	0	0	0	1	1	1	0	0	0	1	0	0	0	0	0	1	0	0	0	0	0	0	0	1	0	0	2	0	0	0	0	0	0	0
ST4.03ch05	40133996	A	T	0	0	0	1	0	0	1	1	1	1	1	0	0	1	0	0	0	0	0	0	1	0	0	0	1	0	0	0	1	0	0	1	0	0	0	0	0	0	0	0	0	0	0	1	0	0
ST4.03ch06	10981997	T	C	0	1	0	0	0	0	1	0	1	0	2	0	0	1	0	0	0	0	0	0	1	0	0	0	0	0	0	0	1	1	1	0	0	0	0	0	0	0	0	1	1	1	0	0	0	2
ST4.03ch06	15947116	C	T	0	0	1	0	0	0	1	0	0	0	0	0	0	0	1	0	0	0	0	0	0	0	0	0	0	1	1	0	0	0	0	0	0	0	2	0	1	0	1	0	0	0	1	1	1	1
ST4.03ch06	30151584	T	C	0	0	0	0	0	0	0	0	0	0	0	0	0	0	0	0	0	0	0	0	0	1	1	0	1	0	1	0	0	0	0	0	0	0	0	0	0	0	0	0	0	0	0	0	0	0
ST4.03ch08	18281463	G	A	0	0	0	0	0	0	1	0	0	1	0	0	0	0	1	0	0	1	1	0	1	0	0	0	0	0	1	0	0	0	0	0	1	1	0	0	0	0	0	0	0	0	1	1	0	1
ST4.03ch08	54798259	C	T	0	0	0	0	0	0	0	0	0	0	0	0	0	0	0	0	0	0	0	1	1	0	0	1	1	0	2	1	0	0	0	1	0	0	0	0	0	0	0	1	0	1	0	1	1	1
ST4.03ch09	18592530	G	A	0	0	1	1	0	0	1	0	0	0	1	0	0	1	1	0	0	0	0	0	0	0	0	0	0	0	1	0	0	0	0	0	1	0	0	0	0	0	0	0	0	0	1	0	1	1
ST4.03ch09	19640812	T	G	0	0	1	0	0	0	0	0	0	0	0	1	0	1	1	0	0	0	0	0	1	0	0	0	0	0	0	0	0	0	0	0	1	0	0	0	0	0	0	1	0	0	1	0	0	1
ST4.03ch09	34948002	G	A	0	0	1	1	0	0	1	0	0	0	1	0	0	1	1	0	0	0	0	0	0	0	0	0	0	0	2	0	0	0	0	0	1	0	0	0	0	0	0	0	0	0	1	0	1	1
ST4.03ch09	56754228	G	A	0	0	0	0	0	0	0	0	0	0	0	0	0	0	0	0	0	0	0	0	0	0	0	1	0	0	1	0	0	0	0	0	0	0	0	0	0	0	0	0	0	0	0	0	0	0
ST4.03ch10	1251051	G	A	0	0	0	0	0	0	0	0	0	0	0	0	0	0	0	0	0	0	0	1	0	0	0	1	0	0	1	0	0	0	0	0	0	0	0	0	0	0	1	0	0	0	0	0	0	0
ST4.03ch10	5970549	A	G	0	2	0	2	0	1	0	0	0	0	0	0	0	0	0	0	0	0	0	0	0	0	0	0	0	0	0	0	0	0	0	0	0	1	0	0	0	1	0	0	0	0	0	0	0	0
ST4.03ch10	33917132	A	T	0	1	0	2	0	1	0	0	0	0	0	0	0	0	0	0	0	0	0	0	0	1	0	0	1	0	0	1	0	0	0	0	0	1	0	0	0	1	0	0	0	0	0	0	0	0
ST4.03ch10	52543042	T	C	1	1	0	0	0	0	2	0	0	0	1	0	0	1	0	0	0	0	0	0	1	0	0	0	0	0	0	0	1	1	1	0	0	0	0	1	0	0	0	1	1	1	1	1	1	1
ST4.03ch00	6057020	C	T	0	0	1	1	0	0	1	0	0	0	1	0	0	1	1	0	0	0	0	0	0	0	0	0	0	0	2	0	0	0	0	0	1	0	0	0	0	0	0	0	0	0	1	0	1	1
ST4.03ch02	43444393	T	G	2	0	1	1	0	0	2	0	0	1	1	0	1	1	0	2	0	0	0	0	1	0	0	0	0	0	2	2	0	0	0	0	2	0	0	0	0	0	0	0	0	0	2	0	0	0
ST4.03ch03	24006053	G	T	0	0	0	0	0	1	0	0	0	1	0	0	1	1	0	0	0	0	0	0	0	1	1	0	0	0	0	0	0	0	0	0	0	0	2	1	0	0	1	0	1	1	1	0	1	1
ST4.03ch04	63525227	C	A	1	0	0	1	0	0	0	0	0	0	0	0	0	0	0	1	0	0	0	0	0	0	0	0	0	0	0	0	0	0	0	1	0	0	0	0	0	0	0	0	0	0	0	0	0	0
ST4.03ch07	39486273	G	T	1	0	0	0	0	1	0	0	0	0	0	0	0	0	0	0	0	1	0	0	1	0	0	0	0	0	1	0	0	0	0	0	0	0	2	0	0	1	0	0	0	0	0	0	0	0
ST4.03ch09	10231685	G	T	0	0	1	0	0	1	0	0	0	0	0	1	0	0	0	0	0	0	0	1	0	0	0	1	0	0	1	0	0	0	0	0	0	0	0	0	0	0	1	0	0	0	0	0	0	0
ST4.03ch09	37662771	G	A	0	0	1	1	0	0	1	0	0	0	1	0	0	1	1	0	0	0	0	0	0	0	0	0	0	0	2	0	0	0	0	0	1	0	0	0	0	0	0	0	0	0	1	0	1	1
ST4.03ch09	56514254	C	T	0	0	0	0	0	1	0	0	1	0	0	0	0	0	0	0	0	0	0	0	0	0	0	0	0	0	0	0	1	0	0	0	0	0	0	0	0	0	0	1	0	1	0	0	0	0
ST4.03ch00	272861	G	A	1	0	1	0	1	0	0	0	0	0	0	1	0	1	0	0	1	0	0	0	0	0	0	0	0	1	0	0	0	2	1	0	0	0	0	0	0	0	0	1	1	0	1	1	0	1
ST4.03ch00	13389147	A	T	0	0	0	0	0	0	0	0	0	0	0	0	0	4	4	0	0	0	0	0	0	0	0	0	0	0	0	0	0	0	0	0	2	0	0	0	0	0	0	2	0	0	2	0	0	4
ST4.03ch00	14262506	C	T	1	1	0	1	1	0	0	0	1	1	1	0	0	0	0	0	0	0	0	0	1	0	0	0	0	0	1	0	1	1	0	0	1	0	0	0	0	0	0	1	0	1	0	0	0	0
ST4.03ch01	85399393	A	C	0	0	1	0	0	0	0	0	0	0	0	0	1	0	1	0	0	0	0	0	0	0	0	0	0	0	0	0	0	0	0	0	0	1	1	1	0	1	0	0	0	0	0	0	0	0
ST4.03ch02	31448016	G	A	1	0	0	0	0	1	0	0	1	0	0	0	0	0	0	0	0	1	1	1	1	0	0	0	1	0	1	0	0	0	0	0	0	0	0	0	0	2	0	0	0	0	0	0	0	0
ST4.03ch02	48174586	G	T	0	0	0	0	1	0	0	0	0	0	0	1	0	0	0	0	0	0	0	0	0	1	0	0	0	0	0	2	1	0	0	0	0	0	0	0	0	0	0	1	1	0	0	0	0	0
ST4.03ch04	528924	G	T	0	0	0	0	0	0	0	0	0	0	0	0	0	0	0	0	0	0	0	0	2	0	0	0	2	0	1	0	0	0	0	1	0	0	1	0	0	0	0	0	0	0	1	0	1	1
ST4.03ch04	11772449	T	C	0	0	0	0	0	0	0	0	2	0	0	0	1	1	1	0	0	0	0	0	0	0	0	0	0	0	0	0	0	0	0	0	0	0	0	1	0	0	0	1	1	1	2	2	1	1
ST4.03ch05	17368752	C	T	0	2	0	0	0	0	2	0	2	1	0	0	0	0	0	0	0	2	0	0	0	0	0	0	0	0	0	0	0	0	0	1	1	0	0	0	0	0	0	0	0	0	1	0	0	1
ST4.03ch05	44440717	C	T	0	0	0	0	0	0	1	0	0	0	0	0	0	0	0	1	0	0	0	0	0	0	0	0	0	0	0	0	0	0	0	0	0	0	0	1	0	0	0	0	0	0	0	0	0	0
ST4.03ch07	36063946	A	C	0	1	0	0	1	0	0	1	0	0	0	1	0	0	1	1	0	1	0	0	0	0	0	0	0	0	1	0	0	1	1	0	1	0	0	0	0	0	0	1	1	0	1	1	1	1
ST4.03ch08	16009455	G	C	0	0	0	1	0	0	0	1	1	0	0	0	0	0	0	0	0	0	0	1	0	0	0	0	0	0	2	1	1	0	1	0	0	0	0	1	1	1	0	0	0	0	0	0	0	0
ST4.03ch08	25030543	T	A	0	0	0	0	0	0	1	0	0	1	0	0	0	0	1	0	0	1	1	0	1	0	1	0	0	0	1	0	0	0	0	0	1	1	0	1	0	1	0	0	0	0	1	1	0	1
ST4.03ch09	1227904	A	G	0	0	1	0	0	0	1	1	1	1	0	0	0	1	2	0	0	0	0	0	0	0	2	0	0	0	0	0	2	0	0	1	0	0	0	1	0	0	0	0	0	0	0	0	0	0
ST4.03ch09	16393125	C	T	0	0	1	1	0	0	1	0	0	0	1	0	0	1	1	0	0	0	0	0	0	0	0	0	0	0	1	0	0	0	0	0	1	0	0	0	0	0	0	0	0	0	1	0	1	1
ST4.03ch09	17809950	T	C	0	0	1	0	0	0	0	0	0	0	0	1	0	1	1	0	0	0	0	0	1	0	0	0	0	0	0	0	0	0	0	0	1	0	0	0	0	0	0	1	0	0	1	0	0	1
ST4.03ch09	29071735	T	C	0	0	1	0	0	0	0	0	0	0	0	1	0	1	1	0	0	0	0	0	1	0	0	0	0	0	0	0	0	0	0	0	1	0	0	0	0	0	0	1	0	0	1	0	0	1
ST4.03ch09	32836262	G	A	0	0	1	0	0	0	0	0	0	0	0	1	0	1	1	0	0	0	0	0	1	0	0	0	0	0	0	0	0	0	0	0	1	0	0	0	0	0	0	1	0	0	1	0	0	1
ST4.03ch09	40094450	C	T	0	1	0	1	0	0	0	0	0	0	0	0	0	0	0	0	0	0	0	0	0	0	1	0	0	1	0	0	0	0	0	0	1	0	0	0	0	0	0	0	0	0	0	0	0	0
ST4.03ch10	1251055	T	C	0	0	0	0	0	0	0	0	0	0	0	0	0	0	0	0	0	0	0	1	0	0	0	1	0	0	1	0	0	0	0	0	0	0	0	0	0	0	1	0	0	0	0	0	0	0
ST4.03ch10	21795178	T	G	0	1	0	2	0	1	0	0	0	0	0	0	0	0	0	0	0	0	0	0	0	1	0	0	1	0	0	2	0	0	0	0	0	1	0	0	0	1	0	0	0	0	0	0	0	0
ST4.03ch10	29521711	C	T	0	1	0	2	0	1	0	0	0	0	0	0	0	0	0	0	0	0	0	0	0	1	0	0	1	0	0	2	0	0	0	0	0	1	0	0	0	0	0	0	0	0	0	0	0	0
ST4.03ch10	41467443	C	T	0	1	0	1	0	1	0	0	0	0	0	0	0	0	0	0	0	0	0	0	0	1	0	0	1	0	0	2	0	0	0	0	0	1	0	0	0	1	0	0	0	0	0	0	0	0
ST4.03ch10	41467445	C	A	0	1	0	1	0	1	0	0	0	0	0	0	0	0	0	0	0	0	0	0	0	1	0	0	1	0	0	2	0	0	0	0	0	1	0	0	0	1	0	0	0	0	0	0	0	0
ST4.03ch11	16909245	C	T	0	1	0	0	0	0	1	0	1	1	1	0	0	0	0	0	0	0	0	1	1	0	0	0	0	0	1	1	0	1	0	0	1	0	0	0	0	0	0	0	0	0	0	1	1	0
ST4.03ch11	31518346	A	T	0	0	0	0	0	0	1	0	0	0	0	0	0	0	0	1	1	0	1	0	0	0	0	0	0	0	0	0	0	0	1	0	0	0	0	0	0	0	0	0	0	0	0	0	0	0
ST4.03ch00	13302102	A	G	0	0	1	0	0	0	0	0	0	0	0	1	0	1	1	0	0	0	0	0	2	0	0	0	0	0	0	0	0	0	0	0	1	0	0	0	0	0	0	1	0	0	1	0	0	1
ST4.03ch00	35499769	G	A	0	0	0	0	0	0	0	0	0	0	1	0	0	0	0	0	0	0	0	0	0	0	1	1	0	1	0	0	0	0	0	0	0	0	1	0	0	1	1	0	0	0	0	0	0	0
ST4.03ch01	5096024	T	G	0	0	0	0	0	1	0	1	0	0	0	0	1	0	0	0	0	1	1	0	0	0	0	0	0	0	0	0	0	0	0	0	0	0	0	0	0	0	0	0	0	0	0	0	0	0
ST4.03ch02	29446231	C	G	1	0	0	0	0	0	0	0	1	0	0	0	0	0	0	0	0	1	1	1	1	0	0	0	0	0	1	0	0	0	0	0	0	0	0	0	0	1	0	0	0	0	0	0	0	0
ST4.03ch02	38496832	A	G	0	0	0	0	0	1	0	1	0	0	0	0	0	0	0	1	0	1	0	0	0	0	0	0	0	0	0	0	0	0	0	0	0	0	0	0	0	0	0	0	0	0	0	0	0	0
ST4.03ch03	31095132	C	A	1	0	0	1	0	0	0	0	1	0	0	0	0	0	0	0	1	1	1	0	0	0	0	1	0	0	1	1	0	0	0	0	0	0	0	1	0	1	0	0	0	0	0	0	0	0
ST4.03ch04	9452490	C	G	0	0	0	0	1	1	0	0	0	0	0	2	NA	0	0	1	0	0	0	1	0	0	0	1	0	0	1	0	0	0	0	0	0	0	0	0	0	0	1	0	0	0	0	0	0	0
ST4.03ch08	9187507	T	G	1	2	0	0	0	0	0	0	0	0	1	0	0	1	1	0	0	0	0	0	0	0	0	0	0	0	0	0	0	0	0	0	1	0	0	0	0	0	0	0	0	0	1	1	1	1
ST4.03ch08	9187518	A	T	1	2	0	0	0	0	0	0	0	0	1	0	0	1	1	0	0	0	0	0	0	0	0	0	0	0	0	0	0	0	0	0	1	0	0	0	0	0	0	0	0	0	1	1	1	1
ST4.03ch09	30868666	C	T	0	0	0	0	0	0	0	0	1	0	0	0	0	0	0	0	0	0	1	1	1	1	0	0	0	1	0	0	0	0	0	0	0	1	1	0	0	0	0	0	0	0	0	0	0	0
ST4.03ch09	50101483	G	A	0	0	0	0	1	0	0	0	0	0	0	1	0	0	0	0	0	0	0	0	1	0	0	0	0	0	0	0	0	0	0	0	0	0	0	0	0	0	0	0	0	0	0	0	0	0
ST4.03ch09	50101486	A	T	0	0	0	0	1	0	0	0	0	0	0	1	0	0	0	0	0	0	0	0	1	0	0	0	0	0	0	0	0	0	0	0	0	0	0	0	0	0	0	0	0	0	0	0	0	0
ST4.03ch10	16821382	A	G	0	0	0	0	1	0	0	0	0	0	0	1	1	0	0	0	0	1	1	1	1	0	0	1	0	0	1	0	0	0	0	0	0	1	1	0	1	0	0	0	1	0	1	0	1	0
ST4.03ch10	38345910	G	A	1	0	0	0	0	1	1	0	0	1	0	0	0	0	0	1	1	0	1	0	0	0	0	0	0	0	0	0	0	0	0	0	1	1	0	1	1	0	1	0	0	0	0	0	0	0
ST4.03ch10	38345925	C	A	1	0	0	0	0	1	1	0	0	1	0	0	0	0	0	1	1	0	1	0	0	0	0	0	0	0	0	0	0	0	0	0	1	1	0	1	1	0	1	0	0	0	0	0	0	0
ST4.03ch11	9955322	A	T	0	0	0	0	1	1	0	0	0	0	0	0	0	0	0	1	0	0	0	0	0	1	0	0	0	0	0	2	0	0	0	0	0	0	0	0	0	0	0	0	0	0	0	0	0	0
ST4.03ch12	20783230	C	T	0	0	0	0	0	0	0	0	0	0	0	1	0	1	0	0	0	0	0	0	0	0	0	0	0	0	0	0	1	1	0	0	0	0	0	0	0	0	0	1	1	1	0	0	0	0
ST4.03ch00	6057016	C	A	0	0	0	0	1	1	0	1	0	0	0	0	0	0	0	0	1	0	1	0	0	0	1	0	0	1	0	0	0	1	0	0	0	0	0	0	1	2	1	1	1	1	0	1	0	0
ST4.03ch01	35629860	A	G	0	1	0	1	0	0	0	0	0	0	0	0	0	0	0	0	0	0	0	0	0	0	1	0	0	1	0	0	0	0	0	1	1	0	0	0	0	0	0	0	0	0	0	0	0	0
ST4.03ch01	38103229	G	A	0	0	0	0	0	0	0	0	0	0	0	1	1	0	0	0	0	1	1	1	1	0	0	1	0	0	1	0	0	0	0	0	0	0	0	0	0	0	1	0	1	0	1	0	0	1
ST4.03ch01	68527228	G	A	0	0	1	0	0	0	1	0	1	0	1	0	1	1	0	0	0	0	0	0	0	0	0	0	0	0	1	0	2	0	0	0	0	0	0	0	0	0	0	0	1	1	0	0	1	1
ST4.03ch01	71132161	A	G	0	0	1	0	1	0	0	1	0	0	0	1	0	0	0	0	1	1	0	0	0	0	1	2	0	0	0	0	0	0	0	0	0	0	0	0	0	1	0	0	0	0	0	0	0	0
ST4.03ch02	31901165	A	T	1	0	0	0	0	1	0	0	1	0	0	0	0	0	0	0	0	1	1	1	1	0	0	0	1	0	1	0	0	0	0	0	0	0	0	0	0	2	0	0	0	0	0	0	0	0
ST4.03ch02	31901186	A	G	1	0	0	0	0	1	0	0	1	0	0	0	0	0	0	0	0	1	1	1	1	0	0	0	1	0	1	0	0	0	0	0	0	0	0	0	0	2	0	0	0	0	0	0	0	0
ST4.03ch02	33806202	T	A	0	0	1	0	1	0	1	0	0	1	1	0	0	0	0	0	0	0	0	0	0	0	0	1	0	0	1	0	0	0	0	0	0	0	0	0	1	1	1	1	0	1	0	0	1	1
ST4.03ch03	22472649	A	T	0	0	0	0	1	0	0	0	0	0	0	1	1	0	0	0	0	1	1	1	1	0	0	1	0	0	1	0	0	0	0	0	0	0	1	0	1	1	1	0	1	0	1	0	1	1
ST4.03ch03	22472652	G	T	0	0	0	0	1	0	0	1	0	1	0	1	0	0	0	0	1	1	1	0	0	0	0	0	0	0	0	0	1	0	0	0	0	0	0	0	1	0	1	1	1	1	0	1	0	1
ST4.03ch04	55707055	C	T	1	0	0	1	0	0	0	0	1	0	0	0	0	0	0	1	1	1	1	0	0	0	0	0	0	0	1	0	0	0	0	1	0	1	1	1	0	1	0	0	0	0	0	0	0	0
ST4.03ch05	17483642	A	T	0	0	0	0	0	1	0	0	0	1	1	0	1	0	0	0	0	0	0	1	1	0	0	0	0	0	0	0	1	0	0	1	0	0	0	0	0	0	0	0	0	0	0	0	0	0
ST4.03ch05	19855358	A	G	0	0	1	0	0	0	1	0	1	1	0	1	0	0	0	1	0	1	0	0	0	1	0	0	0	0	0	1	0	0	0	0	0	0	0	1	0	0	1	0	0	0	1	1	1	0
ST4.03ch05	19855367	T	C	0	0	1	0	0	0	1	0	1	1	0	1	0	0	0	1	0	1	0	0	0	1	0	0	0	0	0	1	0	0	0	0	0	0	0	1	0	0	1	0	0	0	1	1	1	0
ST4.03ch06	57522246	G	A	1	0	1	1	0	0	0	0	0	1	0	0	0	1	1	0	0	0	0	1	1	0	1	0	0	1	0	0	0	0	0	0	0	0	0	0	0	0	0	0	0	0	0	0	0	0
ST4.03ch08	23824127	C	A	0	0	0	0	1	2	0	1	0	0	0	0	0	0	0	0	1	0	1	0	0	0	1	0	0	1	0	0	0	1	0	0	0	0	0	0	1	1	1	1	1	1	0	1	0	0
ST4.03ch08	26973274	A	T	0	0	0	0	0	0	1	0	0	1	0	0	0	0	1	0	0	1	1	0	1	0	0	0	0	0	1	0	0	0	0	0	1	1	0	0	0	0	0	0	0	0	1	1	0	1
ST4.03ch09	15982115	A	G	0	0	1	0	0	0	0	0	0	0	0	1	0	2	0	0	0	0	0	0	2	0	0	0	0	0	0	0	0	0	0	0	1	0	0	0	0	0	0	1	0	0	1	0	0	1
ST4.03ch09	30868700	C	T	0	0	0	0	0	0	0	0	1	0	0	0	0	0	0	0	0	0	1	1	1	1	0	0	0	1	0	0	0	0	0	0	0	1	0	0	0	0	0	0	0	0	0	0	0	0
ST4.03ch09	38680490	C	G	0	1	0	1	0	0	0	0	0	0	0	0	0	0	0	0	0	0	0	0	0	0	1	0	0	1	0	0	0	0	0	0	1	0	0	0	0	0	0	0	0	0	0	0	0	0
ST4.03ch10	19479176	C	T	0	1	0	2	0	1	0	0	0	0	0	0	0	0	0	0	0	0	0	0	0	1	0	0	1	0	0	2	0	0	0	0	0	1	0	0	0	1	0	0	0	0	0	0	0	0
ST4.03ch10	31155554	T	A	0	1	0	2	0	1	0	0	0	0	0	0	0	0	0	0	0	0	0	0	0	1	0	0	1	0	0	2	0	0	0	0	0	1	0	0	0	1	0	0	0	0	0	0	0	0
ST4.03ch10	33700340	A	G	0	1	0	2	0	1	0	0	0	0	0	0	0	0	0	0	0	0	0	0	0	1	0	0	1	0	0	2	0	0	0	0	0	1	0	0	0	1	0	0	0	0	0	0	0	0
ST4.03ch10	35129205	C	G	0	1	0	2	0	1	0	0	0	0	0	0	0	0	0	0	0	0	0	0	0	1	0	0	1	0	0	2	0	0	0	0	0	1	0	0	0	1	0	0	0	0	0	0	0	0
ST4.03ch11	16517665	C	T	1	1	0	0	1	0	1	1	0	2	0	1	1	0	0	0	0	0	1	0	0	0	0	0	0	0	0	0	0	0	0	0	0	1	1	0	0	0	0	0	0	0	0	0	0	0
ST4.03ch11	16909241	C	T	0	1	0	0	0	0	1	0	1	1	1	0	0	0	0	0	0	0	0	1	1	0	0	0	0	0	1	1	0	1	0	0	1	0	0	0	0	0	0	0	0	0	0	1	1	0
ST4.03ch01	2169799	G	A	0	0	0	0	0	0	0	1	0	0	0	0	1	0	0	0	1	0	0	0	0	1	1	0	0	1	0	0	0	0	0	1	0	0	0	1	0	0	1	0	0	0	0	0	0	0
ST4.03ch01	49105664	T	C	0	0	0	0	0	0	0	0	0	0	0	0	0	0	0	0	0	0	0	0	0	0	2	1	0	1	0	0	0	0	0	0	0	0	1	0	0	1	1	0	0	0	0	0	0	0
ST4.03ch02	30343862	G	A	1	0	0	0	0	1	0	0	1	0	0	0	0	0	0	0	0	1	1	1	1	0	0	0	1	0	1	0	0	0	0	0	0	0	0	0	0	1	0	0	0	0	0	0	0	0
ST4.03ch03	13268803	A	G	4	3	4	4	3	4	4	3	4	4	4	4	4	4	4	3	4	4	4	4	4	3	4	3	3	4	4	4	4	4	4	3	3	4	4	4	4	4	4	4	4	4	4	4	4	4
ST4.03ch04	58164313	A	G	0	0	0	0	0	0	0	0	0	0	0	1	0	0	0	1	1	1	0	0	0	2	1	0	1	0	0	1	0	0	0	0	0	0	0	1	0	0	1	0	0	0	0	0	0	0
ST4.03ch06	17660279	C	T	0	0	1	0	0	0	1	0	1	1	0	1	0	0	0	1	1	1	0	0	0	1	0	0	0	0	0	1	0	0	0	0	0	0	0	1	0	0	1	0	0	0	1	1	1	0
ST4.03ch06	17660286	T	A	0	0	1	0	0	0	1	0	1	1	0	1	0	0	0	1	1	1	0	0	0	1	0	0	0	0	0	1	0	0	0	0	0	0	0	1	0	0	1	0	0	0	1	1	1	0
ST4.03ch06	17660288	C	T	0	0	1	0	0	0	1	0	1	1	0	1	0	0	0	1	1	1	0	0	0	1	0	0	0	0	0	1	0	0	0	0	0	0	0	1	0	0	1	0	0	0	1	1	1	0
ST4.03ch06	28443612	T	A	0	0	0	0	0	0	0	0	0	0	0	0	0	1	1	0	1	0	0	0	0	2	1	0	1	0	1	0	0	0	0	0	0	1	0	1	0	0	NA	0	0	0	0	0	0	0
ST4.03ch09	7355242	T	C	0	0	1	0	0	1	0	0	0	0	0	1	1	0	0	0	0	0	0	1	1	0	0	2	0	0	1	0	0	0	0	0	0	0	0	0	0	0	0	0	0	0	0	0	0	0
ST4.03ch09	15982127	T	G	0	0	1	0	0	0	0	0	0	0	0	1	0	2	0	0	0	0	0	0	2	0	0	0	0	0	0	0	0	0	0	0	1	0	0	0	0	0	0	1	0	0	1	0	0	1
ST4.03ch11	17099994	T	G	0	0	0	0	1	0	0	0	0	0	0	0	1	0	0	0	0	1	1	1	1	0	0	1	0	0	1	0	0	0	0	0	0	1	1	0	1	1	1	0	0	0	1	0	1	1
ST4.03ch11	17099995	G	A	0	0	0	0	1	0	0	0	0	0	0	0	1	0	0	0	0	1	1	1	1	0	0	1	0	0	1	0	0	0	0	0	0	1	1	0	1	1	1	0	0	0	1	0	1	1
ST4.03ch00	1006841	G	A	0	0	0	0	1	0	0	0	0	0	0	1	1	0	0	0	0	1	1	1	0	0	0	1	0	0	1	0	0	0	0	0	0	1	1	0	1	1	1	0	1	0	1	0	1	0
ST4.03ch01	39325476	A	C	0	0	0	0	1	1	0	1	0	0	0	0	0	0	0	0	1	0	1	0	0	0	1	0	0	1	0	0	0	1	0	0	0	0	0	0	1	1	1	1	1	1	0	1	0	0
ST4.03ch01	49360746	A	G	4	4	3	4	4	4	3	4	4	4	3	4	4	3	3	4	2	4	4	4	4	4	4	4	4	4	4	3	4	3	4	4	4	2	4	4	4	4	4	2	4	3	4	3	2	3
ST4.03ch01	60892553	T	A	1	1	0	1	1	0	0	0	0	0	0	1	0	0	0	0	1	0	0	0	0	0	0	0	1	0	0	0	0	1	1	0	1	0	0	0	0	0	0	1	0	1	0	0	0	0
ST4.03ch01	60892561	A	G	1	1	0	1	1	0	0	0	0	0	0	1	0	0	0	0	1	0	0	0	0	0	0	0	1	0	0	0	0	1	1	0	1	0	0	0	0	0	0	1	0	1	0	0	0	0
ST4.03ch03	22560662	G	T	0	0	0	0	1	0	0	0	0	0	0	1	1	0	0	0	0	1	1	1	0	0	0	0	0	0	1	0	0	0	0	0	0	1	0	0	1	1	1	0	1	0	1	0	1	1
ST4.03ch03	48571171	T	C	0	1	1	0	0	0	1	1	2	1	0	0	0	0	0	0	0	0	0	0	0	0	0	0	0	2	0	0	0	3	1	0	0	0	0	1	0	0	0	2	2	1	1	0	2	3
ST4.03ch03	51815056	C	T	0	0	0	0	1	1	0	0	0	0	0	1	0	0	0	0	0	0	0	0	1	0	0	1	0	0	1	0	0	0	0	0	1	0	1	0	0	0	0	0	0	1	0	0	1	1
ST4.03ch03	60350860	G	T	0	0	1	0	0	0	4	0	0	0	1	0	0	3	0	0	0	0	0	0	0	0	0	0	0	1	0	0	0	0	1	0	4	0	1	1	0	0	1	0	0	0	2	0	1	0
ST4.03ch04	5892123	G	A	2	0	1	0	1	0	1	1	1	1	0	1	0	1	0	1	0	0	0	0	0	0	0	0	0	0	1	0	0	0	0	0	0	0	0	0	0	0	0	0	0	0	0	0	0	0
ST4.03ch04	6969998	G	A	0	0	1	0	0	0	1	0	1	1	0	0	0	0	0	0	0	0	0	0	0	1	0	0	0	1	0	1	0	0	0	0	0	0	0	1	0	0	1	0	0	0	1	1	1	1
ST4.03ch05	24576743	A	G	0	0	0	0	0	0	0	0	0	0	0	0	0	0	0	0	0	0	0	2	0	0	0	0	0	0	0	0	0	0	1	0	0	0	0	0	0	0	0	0	2	2	1	0	0	0
ST4.03ch06	10520048	C	T	0	0	1	0	0	0	0	0	0	1	1	0	0	2	2	0	0	0	0	0	0	0	0	0	0	1	1	0	0	0	0	0	1	0	1	0	1	0	0	0	0	0	0	0	0	0
ST4.03ch06	17263626	A	G	1	1	0	1	1	0	0	0	1	1	1	0	0	0	0	0	0	0	0	0	1	0	0	0	0	0	1	0	1	1	0	0	0	0	0	0	0	0	0	1	0	1	0	0	0	0
ST4.03ch06	17263627	T	A	1	1	0	1	1	0	0	0	1	1	1	0	0	0	0	0	0	0	0	0	1	0	0	0	0	0	1	0	1	1	0	0	0	0	0	0	0	0	0	1	0	1	0	0	0	0
ST4.03ch06	50229037	T	A	0	0	0	1	1	1	0	0	0	0	0	0	1	0	0	0	0	1	1	0	0	1	0	0	0	2	0	1	0	0	0	0	0	1	1	1	2	1	1	0	0	0	0	0	0	0
ST4.03ch06	50229048	C	A	0	0	0	1	1	1	0	0	0	0	0	0	1	0	0	0	0	1	1	0	0	1	0	0	0	2	0	1	0	0	0	0	0	1	1	1	2	1	1	0	0	0	0	0	0	0
ST4.03ch08	20160473	C	A	0	0	0	0	0	0	1	0	0	1	0	0	0	0	1	0	0	1	1	0	1	0	0	0	0	0	1	0	0	0	0	0	1	1	0	0	0	0	0	0	0	0	1	1	0	1
ST4.03ch09	15233507	T	C	0	1	0	2	0	0	0	0	0	0	0	0	0	2	0	0	0	0	0	0	0	0	1	0	0	1	0	0	0	0	0	0	2	0	0	0	0	0	0	0	0	0	0	0	0	0
ST4.03ch09	16019867	A	G	0	0	0	0	0	0	0	0	0	0	0	0	0	0	NA	0	0	1	1	0	2	0	0	0	0	1	0	0	1	0	0	0	0	1	2	0	2	1	1	0	1	1	0	0	0	0
ST4.03ch09	19640806	C	T	0	1	0	1	0	0	0	0	0	0	0	0	0	0	0	0	0	0	0	0	0	0	1	0	0	1	0	0	0	0	0	0	1	0	0	0	0	0	0	0	0	0	0	0	0	0
ST4.03ch09	38347755	G	A	0	1	0	1	0	0	0	0	0	0	0	0	0	0	0	0	0	0	0	0	0	0	1	0	0	1	0	0	0	0	0	0	1	0	0	0	0	0	0	0	0	0	0	0	0	0
ST4.03ch09	40371790	C	A	0	0	1	1	0	0	1	0	0	0	1	0	0	1	2	0	0	0	0	0	0	0	0	0	0	0	2	0	0	0	0	0	2	0	0	0	0	0	0	0	0	0	1	0	1	1
ST4.03ch09	40371798	A	G	0	0	1	1	0	0	1	0	0	0	1	0	0	1	2	0	0	0	0	0	0	0	0	0	0	0	2	0	0	0	0	0	2	0	0	0	0	0	0	0	0	0	1	0	1	1
ST4.03ch10	9054114	T	A	0	1	0	1	0	1	0	0	0	0	0	0	0	0	0	0	0	0	0	1	0	1	0	0	1	0	0	1	0	0	0	0	0	0	0	0	0	1	0	0	0	0	0	0	0	0
ST4.03ch10	9054118	T	G	0	1	0	1	0	1	0	0	0	0	0	0	0	0	0	0	0	0	0	1	0	1	0	0	1	0	0	1	0	0	0	0	0	0	0	0	0	1	0	0	0	0	0	0	0	0
ST4.03ch10	20266519	C	A	1	0	0	0	0	0	0	1	0	0	0	1	1	0	0	0	1	0	0	0	0	1	1	0	0	1	0	0	0	0	0	1	0	0	0	1	0	0	1	0	0	0	0	0	0	0
ST4.03ch10	24998452	C	A	0	0	0	1	0	1	0	0	0	0	0	0	0	0	0	0	0	0	0	1	0	1	0	0	0	0	0	1	0	0	0	0	0	1	0	0	0	0	0	0	0	0	0	0	0	0
ST4.03ch10	24998454	C	A	0	0	0	1	0	1	0	0	0	0	0	0	0	0	0	0	0	0	0	1	0	1	0	0	0	0	0	1	0	0	0	0	0	1	0	0	0	0	0	0	0	0	0	0	0	0
ST4.03ch10	34291239	C	T	0	1	0	2	0	2	0	0	0	0	0	0	0	0	0	0	0	0	0	0	0	1	0	0	1	0	0	2	0	0	0	0	0	1	0	0	0	2	0	0	0	0	0	0	0	0
ST4.03ch05	48644379	T	G	4	4	4	4	4	4	3	3	3	3	4	4	4	4	4	4	4	4	4	4	4	4	3	4	4	3	4	4	4	4	4	4	4	3	2	4	4	4	3	4	4	4	4	4	4	4
ST4.03ch00	272868	T	A	0	0	1	0	0	0	1	0	0	0	1	0	0	1	1	0	0	0	0	0	0	0	0	0	0	1	1	0	0	0	0	0	0	0	1	0	1	0	1	0	0	0	1	1	1	1
ST4.03ch02	14362418	G	A	0	0	1	0	0	1	1	0	1	1	1	0	0	2	1	1	1	0	0	0	0	0	1	0	0	0	0	0	0	0	0	0	1	0	1	0	0	1	1	0	0	0	1	1	0	0
ST4.03ch02	31592634	A	T	0	0	0	0	0	0	0	0	0	0	0	1	0	0	0	2	0	0	0	0	0	0	0	1	0	0	1	0	0	0	0	0	0	0	0	0	0	0	2	0	0	0	0	0	0	0
ST4.03ch03	9256522	A	G	1	0	0	0	0	0	0	0	1	0	0	0	0	0	0	0	0	0	0	0	0	0	0	0	0	1	0	1	0	0	0	0	0	0	1	1	0	0	0	0	0	0	0	0	0	0
ST4.03ch03	25230503	A	G	2	0	0	2	0	0	0	0	0	0	0	0	0	0	0	0	0	0	0	0	0	0	0	0	0	0	0	0	0	0	0	0	0	0	NA	0	0	0	0	0	0	0	0	0	0	0
ST4.03ch03	31095140	T	C	1	0	0	1	0	0	0	0	1	0	0	0	0	0	0	0	1	1	1	0	0	0	0	1	0	0	1	1	0	0	0	0	0	0	0	1	0	1	0	0	0	0	0	0	0	0
ST4.03ch03	42400498	C	T	0	0	0	0	1	0	1	0	0	1	1	0	1	0	1	0	0	1	0	0	0	0	0	0	0	1	0	0	0	0	1	1	1	0	0	0	0	0	0	0	0	0	1	0	1	0
ST4.03ch04	38029901	G	A	1	1	0	1	1	1	0	1	1	0	1	1	0	1	0	0	1	0	1	0	0	0	0	0	0	0	0	1	0	0	0	0	0	0	0	0	0	0	0	1	1	0	1	1	1	1
ST4.03ch04	44298446	G	A	1	1	1	0	0	0	0	0	0	0	0	0	0	0	1	0	0	0	0	0	0	0	1	1	0	0	1	0	0	0	0	1	1	0	0	0	0	0	0	0	0	0	1	1	1	1
ST4.03ch05	5231848	C	T	0	0	0	0	1	0	0	0	0	0	0	1	1	0	0	0	0	0	0	0	0	1	0	0	0	1	0	1	0	0	0	0	0	1	0	1	1	1	0	0	0	0	0	0	0	0
ST4.03ch05	7665440	G	A	2	0	1	1	0	0	2	0	1	0	1	0	0	1	1	0	0	0	1	0	0	0	0	0	0	0	0	0	0	0	0	0	1	0	0	0	1	1	0	1	1	1	0	0	1	0
ST4.03ch05	16076504	G	T	1	1	1	0	0	0	0	1	1	0	0	0	0	0	0	0	0	1	0	0	0	0	0	0	0	0	0	0	0	0	0	1	1	0	0	0	1	0	0	0	0	0	1	0	1	1
ST4.03ch05	18257849	C	T	1	1	1	0	0	0	0	1	1	0	0	0	0	0	0	0	0	1	0	0	0	0	0	0	0	0	0	0	0	0	0	1	1	0	0	0	1	0	0	0	0	0	1	0	1	1
ST4.03ch07	27585271	A	G	0	0	1	0	0	0	1	0	0	1	0	0	0	0	1	0	0	1	1	0	1	0	0	0	0	0	1	0	0	0	0	0	1	1	0	0	0	0	0	0	0	0	0	1	0	1
ST4.03ch07	32422392	T	A	1	NA	NA	1	2	0	2	0	0	0	0	0	0	0	0	0	0	0	0	1	0	0	0	0	0	0	0	0	0	0	0	0	0	0	0	0	0	0	0	2	0	0	1	0	2	0
ST4.03ch09	28700040	T	G	0	0	0	0	0	0	0	0	0	0	0	0	0	0	0	0	0	1	2	0	1	0	0	0	0	1	0	0	2	0	0	0	0	2	3	0	4	2	1	0	2	2	0	0	0	0
ST4.03ch10	20882801	T	C	0	1	0	2	0	1	0	0	0	0	0	0	0	0	0	0	0	0	0	0	0	1	0	0	1	0	0	2	0	0	0	0	0	1	0	0	0	1	0	0	0	0	0	0	0	0
ST4.03ch10	21795186	C	T	0	0	0	1	0	1	0	0	0	0	0	0	0	0	0	1	0	1	0	0	0	0	1	0	1	0	1	0	1	0	0	0	0	0	0	0	1	0	0	0	0	1	0	0	0	0
ST4.03ch10	41444050	A	G	0	1	0	2	0	1	0	0	0	0	0	0	0	0	0	0	0	0	0	0	0	1	0	0	1	0	0	2	0	0	0	0	0	1	0	0	0	1	0	0	0	0	0	0	0	0
ST4.03ch11	24546222	C	A	0	1	0	0	0	0	1	0	1	0	0	0	0	0	0	0	0	0	0	1	1	0	0	1	0	0	0	0	0	0	0	1	1	0	0	0	1	1	0	0	0	0	0	1	1	0
ST4.03ch11	41377174	C	T	0	0	1	0	0	0	0	0	0	0	0	0	0	1	0	0	0	0	0	1	1	0	0	0	0	2	0	0	0	0	0	0	0	0	1	0	0	1	1	0	0	0	0	1	1	1
ST4.03ch12	40718179	T	A	0	0	0	0	0	1	0	0	0	0	0	0	0	0	0	0	0	0	0	1	0	0	1	1	0	0	1	0	0	0	1	0	0	0	0	0	0	0	0	0	1	1	0	0	0	1
ST4.03ch12	53865776	A	G	0	0	0	0	0	0	0	1	1	0	0	0	0	0	0	0	0	0	0	0	0	0	0	1	0	0	1	0	0	0	0	1	0	0	0	1	0	0	0	0	0	0	0	0	0	0
ST4.03ch01	58854917	T	G	0	0	1	0	1	2	1	1	0	1	0	0	0	0	0	0	1	0	2	0	0	1	0	0	0	1	0	1	0	1	0	0	0	2	1	1	1	0	0	0	0	0	1	0	1	0
ST4.03ch01	78793917	A	T	0	0	0	0	0	0	0	0	0	0	0	0	0	0	0	0	0	0	0	0	0	0	0	0	1	0	0	0	0	0	0	0	0	0	0	0	0	0	1	0	0	0	0	0	0	0
ST4.03ch02	1895707	C	G	1	1	0	1	1	0	0	0	1	1	1	0	0	0	0	0	0	0	0	0	1	0	0	0	0	0	1	0	1	1	0	0	1	0	0	0	0	0	0	1	0	1	0	0	1	0
ST4.03ch02	6139264	C	T	0	1	1	0	0	0	1	0	1	0	0	0	0	0	0	0	0	0	0	1	2	0	1	1	0	2	0	0	0	0	0	0	1	0	0	0	0	0	0	0	0	0	0	1	2	0
ST4.03ch03	13268808	A	G	0	0	0	0	0	1	0	0	0	1	0	0	1	1	0	0	0	0	0	0	0	2	1	0	0	0	0	0	0	0	0	0	0	0	1	2	0	0	1	0	1	1	1	0	1	1
ST4.03ch03	24947163	C	T	0	0	0	1	0	1	0	0	0	1	0	0	1	1	0	0	0	0	0	0	0	2	2	0	1	0	0	0	0	0	0	0	0	0	2	0	0	0	0	0	1	1	1	0	1	0
ST4.03ch03	28434419	T	A	1	0	0	1	0	1	0	0	0	1	0	0	1	1	0	0	0	0	0	0	0	1	1	0	1	0	0	0	0	0	0	0	0	0	1	1	0	0	1	0	1	1	1	0	1	1
ST4.03ch04	5892132	G	A	0	0	1	0	0	0	1	0	1	1	0	1	0	0	0	1	1	1	0	0	0	1	0	0	0	0	0	1	0	0	0	0	0	0	0	1	0	0	1	0	0	0	1	1	1	0
ST4.03ch04	5892144	C	T	0	0	1	0	0	0	1	0	1	1	0	1	0	0	0	1	1	1	0	0	0	1	0	0	0	0	0	1	0	0	0	0	0	0	0	1	0	0	1	0	0	0	1	1	1	0
ST4.03ch05	5231888	G	A	0	1	0	0	0	0	0	0	0	0	1	0	0	0	0	0	0	1	0	1	0	0	0	0	1	0	1	0	1	0	0	0	0	0	0	1	0	0	0	1	0	1	0	0	0	0
ST4.03ch05	50278264	C	T	1	0	0	0	0	0	0	0	0	0	0	0	0	0	1	0	0	0	0	0	0	2	0	0	0	3	0	1	0	1	1	0	0	1	2	1	0	0	1	0	0	0	0	0	0	0
ST4.03ch06	3053535	T	A	0	0	0	0	0	0	0	0	0	0	0	0	0	0	0	0	0	0	0	0	0	0	0	0	0	1	0	0	0	2	2	0	0	0	0	0	0	0	0	2	0	1	1	0	0	1
ST4.03ch08	28205420	G	C	0	0	0	0	1	0	0	0	0	0	0	1	1	0	0	0	0	1	1	1	1	0	0	1	0	0	0	0	0	0	0	0	0	1	1	0	0	1	1	0	1	0	1	0	1	1
ST4.03ch09	36354069	C	T	0	0	1	0	0	0	0	0	0	0	0	1	0	2	1	0	0	0	0	0	1	0	0	0	0	0	0	0	0	0	0	0	2	0	0	0	0	0	0	1	0	0	1	0	0	1
ST4.03ch09	38557514	A	T	0	1	0	1	0	0	0	0	0	0	0	0	0	0	0	0	0	0	0	0	0	0	1	0	0	1	0	0	0	0	0	0	2	0	0	0	0	0	0	0	0	0	0	0	0	0
ST4.03ch12	51377063	G	A	0	0	0	0	0	0	0	0	0	0	0	0	0	0	0	0	0	0	0	0	0	1	0	0	0	1	0	0	1	1	0	0	0	1	1	1	1	0	0	1	0	1	0	0	0	0
ST4.03ch06	43248730	A	G	4	4	4	4	3	3	4	4	4	4	4	4	3	4	4	4	4	3	3	4	3	4	4	4	4	3	4	4	4	2	2	4	4	3	3	4	3	4	4	2	3	4	4	4	4	4
ST4.03ch01	12190812	G	A	1	1	0	1	0	0	0	0	0	0	0	0	0	0	0	0	0	0	0	0	0	0	0	0	0	0	0	0	0	0	1	0	0	0	0	0	0	0	0	0	0	0	0	0	0	0
ST4.03ch01	38567215	C	T	0	0	0	0	2	0	0	0	0	0	0	2	1	0	0	0	0	1	1	1	0	0	0	1	0	0	1	0	0	0	0	0	0	1	1	0	0	1	1	0	1	0	1	0	2	1
ST4.03ch02	38496840	C	T	1	1	0	1	0	1	0	1	0	0	0	0	0	0	0	1	0	1	0	0	0	0	0	0	0	0	0	0	0	0	0	0	0	0	0	0	0	0	0	0	0	0	0	0	0	0
ST4.03ch02	41706492	A	T	0	0	0	0	0	0	0	0	0	0	0	0	0	0	0	0	0	0	0	0	0	0	0	0	1	0	0	1	1	0	0	0	0	1	0	0	0	0	0	0	0	0	0	0	0	0
ST4.03ch03	2714024	T	C	0	0	0	0	0	0	0	0	0	0	1	0	0	0	0	0	0	0	0	1	1	1	0	0	0	0	0	0	0	0	0	0	0	0	0	0	0	0	0	0	0	0	0	0	0	0
ST4.03ch03	11955978	C	T	0	0	0	0	1	1	0	0	0	0	0	1	1	0	0	0	0	0	0	1	1	0	0	0	0	1	0	0	0	0	1	1	1	1	2	0	0	0	1	1	0	1	0	0	0	0
ST4.03ch03	22472639	A	G	0	0	1	1	0	0	0	1	1	0	0	0	0	0	0	0	0	0	0	0	0	0	0	0	0	0	1	1	0	1	1	0	0	0	0	0	0	0	0	0	0	0	0	0	0	0
ST4.03ch03	42189517	G	A	1	0	0	1	0	0	0	0	1	0	0	0	0	0	0	1	1	1	1	0	0	0	0	0	0	0	1	1	0	0	0	1	0	1	1	1	0	1	0	0	0	0	0	0	0	0
ST4.03ch04	30702733	C	T	0	0	0	0	0	0	0	0	0	0	0	0	0	0	0	0	1	0	0	0	0	0	0	0	0	0	0	0	0	0	0	2	0	1	0	0	0	2	0	0	0	0	0	0	0	0
ST4.03ch04	43032136	C	T	0	0	1	0	0	0	1	0	1	1	0	1	0	0	0	1	1	1	0	0	0	1	0	0	0	0	0	1	0	0	0	0	0	0	0	1	0	0	1	0	0	0	1	1	1	0
ST4.03ch04	44354963	A	G	0	0	1	0	0	0	2	0	1	0	0	1	0	0	0	2	1	2	0	0	0	1	0	0	0	0	0	1	0	0	0	0	0	0	0	1	0	0	1	0	0	0	1	1	1	0
ST4.03ch04	46392983	T	G	0	0	1	0	0	0	1	0	1	1	0	1	0	0	0	1	1	1	0	0	0	1	0	0	0	0	0	1	0	0	0	0	0	0	0	1	0	0	1	0	0	0	1	1	1	0
ST4.03ch06	9236047	G	T	0	0	0	1	0	0	0	1	0	0	0	0	0	0	0	0	0	1	0	2	0	0	0	0	0	1	0	0	1	0	0	NA	0	0	0	0	0	0	0	0	0	0	0	0	0	0
ST4.03ch06	9236050	C	G	0	0	0	1	0	0	0	1	0	0	0	0	0	0	0	0	0	1	0	2	0	0	0	0	0	1	0	0	1	0	0	NA	0	0	0	0	0	0	0	0	0	0	0	0	0	0
ST4.03ch06	12117610	T	C	0	0	1	1	0	0	1	0	0	0	1	0	0	0	0	0	0	0	0	0	0	0	0	0	0	0	1	0	0	0	0	0	0	0	0	0	0	0	0	0	0	0	0	0	1	0
ST4.03ch06	22045477	G	A	0	0	1	0	0	0	1	0	0	1	1	0	0	1	1	0	0	0	0	0	0	0	0	0	0	1	0	0	0	0	0	0	1	0	0	0	1	0	1	0	0	0	1	1	1	1
ST4.03ch08	18340357	G	A	0	0	0	0	1	0	0	0	0	0	0	0	1	0	0	0	0	1	1	1	1	0	0	1	0	0	1	0	0	0	0	0	0	1	1	0	1	1	0	0	1	0	1	0	1	1
ST4.03ch08	18340367	T	C	0	0	0	0	1	0	0	0	0	0	0	0	1	0	0	0	0	1	1	1	1	0	0	1	0	0	1	0	0	0	0	0	0	1	1	0	1	1	0	0	1	0	1	0	1	1
ST4.03ch09	19496220	G	T	0	0	1	1	0	0	1	0	0	0	1	1	0	1	1	0	0	0	0	0	0	0	0	0	0	0	1	0	0	0	0	0	1	0	0	0	0	0	0	0	0	0	1	0	1	1
ST4.03ch09	38681394	G	A	0	0	1	0	0	0	1	0	1	1	0	1	0	0	0	1	1	1	0	0	0	1	0	0	0	0	0	1	0	0	0	0	0	0	0	1	0	0	1	0	0	0	1	1	1	0
ST4.03ch09	38681410	A	G	0	0	1	0	0	0	1	0	1	1	0	1	0	0	0	1	1	1	0	0	0	1	0	0	0	0	0	1	0	0	0	0	0	0	0	1	0	0	1	0	0	0	1	1	1	0
ST4.03ch09	47240014	C	T	0	0	0	1	0	0	1	1	1	0	0	0	0	1	1	0	0	0	0	0	1	0	0	0	0	0	1	0	0	0	0	0	1	0	0	0	0	0	0	0	0	0	0	0	1	1
ST4.03ch10	23912491	C	T	0	0	0	0	1	0	0	0	0	0	0	1	1	0	0	0	0	1	1	1	1	0	0	0	1	0	0	0	0	0	0	0	0	0	0	0	1	1	1	0	0	0	0	0	0	1
ST4.03ch10	47085268	C	T	0	0	0	0	0	0	0	0	0	0	0	0	1	0	0	0	0	0	0	0	0	0	1	0	0	0	0	1	0	0	0	0	0	0	0	0	0	0	0	0	0	0	0	0	0	0
ST4.03ch11	3155582	G	A	0	0	0	0	0	0	0	0	0	0	0	0	0	0	0	0	0	0	0	1	0	0	0	0	0	0	0	0	0	2	3	0	0	1	0	0	0	0	0	1	1	0	2	1	1	1
ST4.03ch12	40718186	G	A	1	0	0	1	0	0	0	0	0	0	0	0	0	0	0	0	0	0	0	0	0	0	0	0	0	0	0	1	1	0	0	0	0	0	0	0	0	0	0	0	0	1	0	0	0	0
ST4.03ch00	1348641	T	C	1	1	0	0	1	0	1	1	0	2	0	1	2	1	1	0	0	1	1	0	0	1	1	1	0	0	0	0	0	0	0	0	0	1	1	0	0	0	1	0	0	0	0	0	0	0
ST4.03ch02	26681249	C	A	2	1	1	2	2	0	1	1	0	1	0	1	2	1	0	1	1	1	0	0	0	0	0	0	0	0	1	0	0	0	0	0	0	0	0	0	0	0	0	0	0	0	1	1	1	1
ST4.03ch02	41468645	A	T	1	0	0	1	1	1	1	1	1	0	0	1	1	0	0	3	0	1	0	0	2	0	0	0	0	0	2	2	0	0	0	1	1	0	0	1	0	0	0	0	0	0	0	0	0	0
ST4.03ch02	41706494	G	A	0	0	0	0	0	0	0	0	0	0	0	0	0	0	0	0	0	0	0	0	0	0	0	0	1	0	0	1	1	0	0	0	0	1	0	0	0	0	0	0	0	0	0	0	0	0
ST4.03ch03	42870412	T	C	0	0	0	0	1	1	0	0	0	0	0	1	0	0	0	0	0	0	0	1	0	0	0	1	0	0	2	0	0	0	0	0	1	0	0	0	0	0	1	1	3	2	2	3	1	2
ST4.03ch04	36307153	C	A	1	0	0	0	0	0	0	0	0	0	1	0	0	0	0	0	0	0	0	0	0	0	0	1	0	0	1	1	1	1	1	1	0	0	0	0	0	0	0	0	1	0	0	0	0	0
ST4.03ch05	49910714	T	A	0	0	1	0	0	0	0	0	0	1	1	0	0	2	2	0	0	1	0	0	0	1	1	1	0	1	0	0	0	0	0	0	1	1	1	1	0	3	0	0	0	0	0	0	0	1
ST4.03ch07	12149880	G	A	0	0	0	0	0	0	1	0	0	1	0	0	0	0	0	1	1	0	0	0	0	0	0	0	0	1	0	0	1	0	0	0	0	0	0	1	0	0	0	1	1	1	0	0	0	0
ST4.03ch09	38956945	A	G	0	0	0	0	0	0	0	0	0	0	0	0	0	0	0	0	0	1	1	0	2	0	0	0	0	2	0	0	1	0	0	0	0	1	2	0	2	1	1	0	1	1	0	0	0	0
ST4.03ch01	260600	A	T	4	4	4	4	4	4	4	4	4	4	4	4	4	4	4	4	4	4	4	4	4	4	4	4	4	4	4	4	4	3	3	4	4	4	4	4	4	4	4	4	4	4	4	4	4	4
ST4.03ch03	31359011	G	T	1	0	0	1	0	1	0	0	0	1	0	0	1	1	0	0	0	0	0	0	0	2	1	0	0	0	0	0	0	0	0	0	0	0	1	1	0	0	1	0	1	1	1	0	1	1
ST4.03ch03	40938582	T	C	1	0	0	1	0	0	0	0	1	0	0	0	0	0	0	1	1	1	1	0	0	0	0	0	0	0	1	1	0	0	0	1	0	1	1	1	0	2	0	0	0	0	0	0	0	0
ST4.03ch04	28288781	T	C	0	0	0	0	1	0	0	1	0	0	1	1	1	0	0	0	1	0	0	0	0	0	0	0	1	0	1	0	1	1	1	0	0	0	0	0	0	0	0	1	0	1	0	0	0	0
ST4.03ch04	28288789	A	T	0	0	0	0	1	0	0	1	0	0	1	1	1	0	0	0	1	0	0	0	0	0	0	0	1	0	1	0	1	1	1	0	0	0	0	0	0	0	0	1	0	1	0	0	0	0
ST4.03ch04	49849905	C	A	0	0	1	0	0	0	1	0	1	0	0	1	0	0	0	1	1	1	0	0	0	1	0	0	0	0	0	1	0	0	0	0	0	0	0	1	0	0	0	0	0	0	1	1	1	0
ST4.03ch04	49849912	T	C	0	0	1	0	0	0	1	0	1	0	0	1	0	0	0	1	1	1	0	0	0	1	0	0	0	0	0	1	0	0	0	0	0	0	0	1	0	0	0	0	0	0	1	1	1	0
ST4.03ch04	54582110	A	G	1	1	0	1	1	1	0	1	1	0	1	1	0	1	0	0	1	0	1	0	0	0	0	0	0	0	0	1	0	0	0	0	1	0	0	0	0	0	0	1	1	0	1	1	2	1
ST4.03ch05	19484211	C	T	1	0	0	0	1	0	0	0	0	0	0	1	0	1	0	1	0	1	1	0	0	0	0	0	0	0	1	0	0	1	0	1	0	0	0	0	1	0	0	0	0	0	0	0	0	0
ST4.03ch05	25752728	C	A	1	1	1	0	0	0	0	1	1	0	0	0	0	0	0	0	0	1	0	0	0	0	0	0	0	0	0	0	0	0	0	1	1	0	0	0	1	0	0	1	0	1	1	0	1	2
ST4.03ch05	48896745	A	G	0	0	0	0	0	0	2	0	0	2	2	0	0	1	0	0	0	0	0	3	0	0	0	0	0	2	0	0	0	0	0	2	2	2	2	0	0	0	0	2	0	0	0	0	0	1
ST4.03ch06	45179602	G	A	1	1	0	0	1	1	0	3	1	1	0	0	1	0	0	0	0	0	0	0	0	0	0	0	0	0	0	0	0	0	0	1	1	0	0	0	1	1	0	0	0	0	0	0	0	0
ST4.03ch06	50229031	T	A	0	0	1	0	0	0	1	0	0	1	0	0	0	0	0	0	0	0	0	1	0	0	1	1	1	0	1	0	0	0	0	0	0	0	0	0	0	1	0	0	0	0	0	0	0	0
ST4.03ch06	57522227	A	G	1	0	1	1	0	0	0	0	0	1	0	0	0	1	1	0	0	0	0	1	1	0	1	0	0	1	0	0	0	0	0	0	0	0	0	0	0	0	0	0	0	0	0	0	0	0
ST4.03ch07	14682462	C	T	0	0	0	0	0	0	0	0	0	0	0	0	1	0	0	1	0	1	1	0	0	0	1	0	0	1	0	0	0	0	0	0	0	0	0	0	0	1	0	1	1	1	1	1	1	1
ST4.03ch07	55208392	T	A	0	0	0	0	0	0	1	1	0	0	1	1	1	0	0	0	1	2	2	0	0	0	1	1	1	0	0	0	0	0	0	0	0	0	0	0	1	1	0	0	0	0	0	1	1	0
ST4.03ch09	16191782	T	A	0	0	0	0	1	0	0	0	0	0	0	1	1	0	0	0	0	1	1	1	1	0	0	1	0	0	1	0	0	0	0	0	0	1	1	0	1	0	1	0	1	0	1	0	1	1
ST4.03ch09	19496150	C	A	0	0	1	1	0	0	1	0	0	0	1	1	0	1	1	0	0	0	0	0	0	0	0	0	0	0	1	0	0	0	0	0	1	0	0	0	0	0	0	0	0	0	1	0	1	1
ST4.03ch09	19496157	G	C	0	0	1	1	0	0	1	0	0	0	1	1	0	1	1	0	0	0	0	0	0	0	0	0	0	0	1	0	0	0	0	0	1	0	0	0	0	0	0	0	0	0	1	0	1	1
ST4.03ch09	28389708	C	G	0	0	2	1	0	0	1	0	0	0	1	0	0	2	1	0	0	0	0	0	0	0	0	0	0	0	2	0	0	0	0	0	1	0	0	0	0	0	0	0	0	0	1	0	1	1
ST4.03ch09	32781628	G	A	0	0	2	1	0	0	1	0	0	0	1	0	0	1	1	0	0	0	0	0	0	0	0	0	0	0	2	0	0	0	0	0	1	0	0	0	0	0	0	0	0	0	1	0	1	2
ST4.03ch09	50101549	A	G	0	0	0	0	1	0	0	0	0	0	0	2	0	0	0	0	0	0	0	0	1	0	0	0	0	0	0	0	0	0	0	0	0	0	0	0	0	0	0	0	0	0	0	0	0	0
ST4.03ch09	60067335	A	G	1	0	0	1	0	0	0	0	0	0	0	1	0	0	0	0	1	1	1	0	1	0	0	0	0	0	0	0	0	0	0	0	0	0	0	0	0	0	0	0	0	0	0	0	0	0
ST4.03ch10	24401644	G	A	0	1	0	2	0	1	0	0	0	0	0	0	0	0	0	0	0	0	0	1	0	0	0	0	0	0	0	1	0	0	0	0	0	1	0	0	0	1	0	0	0	0	0	0	0	0
ST4.03ch10	49929689	A	G	0	0	0	0	0	0	0	0	0	0	0	0	0	0	0	0	0	0	0	0	0	2	0	0	0	0	0	0	0	0	0	0	0	1	2	0	2	0	1	0	0	0	0	0	0	0
ST4.03ch10	53248424	G	A	0	0	0	0	0	0	0	0	0	0	0	0	0	0	0	0	0	1	1	0	1	0	0	0	0	0	0	0	0	0	0	1	1	0	0	1	1	2	0	0	0	0	0	0	0	0
ST4.03ch11	34458154	G	T	0	0	0	0	0	0	0	0	0	0	0	0	1	0	0	1	0	0	0	0	0	0	0	0	0	0	0	0	0	0	0	3	2	0	0	0	0	0	0	0	0	0	0	0	0	0
ST4.03ch00	1006820	T	A	0	1	0	0	0	0	0	0	1	1	1	0	1	0	0	1	0	0	0	0	1	1	1	0	0	1	0	0	0	1	1	0	1	0	0	0	0	0	0	0	1	1	0	1	0	0
ST4.03ch00	5311639	G	A	0	1	0	1	0	0	0	0	0	0	0	0	0	0	0	0	0	0	0	0	0	0	1	0	0	1	0	0	0	0	0	0	2	0	0	0	0	0	0	0	0	0	0	0	0	0
ST4.03ch01	2169772	T	C	0	0	0	0	0	0	0	1	0	0	0	0	1	0	0	0	1	0	0	0	0	1	1	0	0	1	0	0	0	0	0	1	0	0	1	1	0	1	1	0	0	0	0	0	0	0
ST4.03ch01	80709462	C	T	0	0	0	0	0	0	0	0	0	0	0	0	0	0	0	0	0	0	0	0	0	0	0	0	0	0	0	0	0	0	0	0	0	0	0	0	0	0	1	0	0	0	0	0	0	0
ST4.03ch01	81890595	G	A	0	0	0	0	0	0	0	1	2	0	0	0	0	0	0	0	0	0	0	0	1	0	0	0	0	0	0	0	1	0	0	0	0	0	1	3	0	0	1	0	0	0	0	0	0	0
ST4.03ch01	81890627	T	G	0	0	0	0	0	0	0	1	2	0	0	0	0	0	0	0	0	0	0	0	1	0	0	0	0	0	0	0	1	0	0	0	0	0	1	3	0	0	0	0	0	0	0	0	0	0
ST4.03ch02	14139334	C	T	0	1	2	0	0	0	1	0	1	0	0	0	0	0	0	0	0	0	0	1	1	1	0	2	1	1	0	0	0	0	0	0	1	0	0	0	0	0	0	0	0	0	0	1	0	0
ST4.03ch03	19847599	C	T	1	0	0	2	0	1	0	0	0	1	0	0	1	1	0	0	0	0	0	0	0	2	1	0	0	0	0	0	0	0	0	0	0	0	2	1	0	0	1	0	1	1	1	0	1	1
ST4.03ch03	25971448	T	C	0	0	0	0	1	0	0	0	0	0	0	1	1	0	0	0	0	1	1	1	1	0	0	1	0	0	1	0	0	0	0	0	0	1	1	0	1	1	1	0	1	0	1	0	1	1
ST4.03ch03	28394448	C	T	0	0	0	1	1	0	0	0	0	0	0	0	1	0	0	0	0	1	0	1	1	0	0	1	0	0	1	0	0	0	0	0	0	1	0	0	1	1	1	0	1	0	1	0	0	0
ST4.03ch04	9591786	C	T	0	0	0	0	1	1	0	0	0	0	1	0	1	0	0	0	1	1	1	0	0	0	0	0	0	0	2	0	1	1	0	0	0	0	0	0	0	0	0	1	1	1	0	0	0	0
ST4.03ch04	20124743	G	T	0	1	1	0	0	0	2	1	1	0	0	0	0	1	1	0	0	0	0	0	0	0	0	1	0	0	1	0	0	0	0	0	2	0	0	1	0	0	0	0	0	0	0	0	1	1
ST4.03ch04	29723981	A	G	0	0	1	0	0	0	1	0	1	1	0	1	0	0	0	1	1	1	0	0	0	1	0	0	0	0	0	1	0	0	0	0	0	0	0	1	0	0	1	0	0	0	1	1	1	0
ST4.03ch06	10937237	T	C	1	1	0	0	0	0	0	0	0	0	1	0	0	1	1	0	0	0	0	0	0	0	0	0	0	0	0	0	0	0	0	0	1	0	0	0	0	0	0	0	0	0	1	1	1	1
ST4.03ch08	34985857	A	C	0	0	0	0	0	0	1	0	0	1	0	0	0	0	1	0	0	1	1	0	1	0	1	0	0	0	0	0	0	0	0	0	1	1	1	0	1	0	0	0	0	0	1	1	0	1
ST4.03ch09	37672626	G	T	0	1	0	1	0	0	0	0	0	0	0	0	0	0	0	0	0	0	0	0	0	0	1	0	0	1	0	0	0	0	0	0	1	0	0	0	0	0	0	0	0	0	0	0	0	0
ST4.03ch02	41368110	C	T	1	0	0	1	1	1	1	1	1	0	0	1	1	0	0	3	0	1	0	0	2	0	0	0	0	0	1	1	0	0	0	1	1	0	0	1	0	0	0	0	1	1	0	0	0	1
ST4.03ch03	24899939	C	A	1	0	0	1	0	1	0	0	0	1	0	0	1	1	0	0	0	0	0	0	0	1	1	0	1	0	0	0	0	0	0	0	0	0	1	1	0	0	1	0	1	1	1	0	1	1
ST4.03ch04	26824347	A	G	0	1	1	0	0	0	0	1	1	1	0	0	0	1	1	0	0	0	0	0	0	0	0	1	0	0	1	0	0	0	0	0	1	0	0	1	0	0	0	0	1	1	0	1	1	1
ST4.03ch04	30702714	T	C	0	0	1	0	0	0	2	0	2	2	0	1	0	0	0	1	1	1	0	0	0	1	0	0	0	0	0	1	0	0	0	0	0	0	0	2	0	0	1	0	0	0	1	1	1	0
ST4.03ch04	30702725	T	C	0	0	1	0	0	0	2	0	2	2	0	1	0	0	0	1	1	1	0	0	0	1	0	0	0	0	0	1	0	0	0	0	0	0	0	2	0	0	1	0	0	0	1	1	1	0
ST4.03ch04	45362511	G	T	0	1	1	0	0	0	1	1	1	1	0	0	0	1	0	0	0	0	0	0	0	0	0	1	0	0	1	0	0	0	0	0	2	0	0	1	0	0	0	0	1	1	0	1	1	1
ST4.03ch04	47759833	G	A	0	0	1	0	0	0	1	0	1	1	0	1	0	0	0	1	1	1	0	0	0	1	0	0	0	0	0	1	0	0	0	0	0	0	0	1	0	0	1	0	0	0	1	1	1	0
ST4.03ch04	70600742	T	C	0	0	0	0	0	0	0	0	0	0	0	0	0	0	0	0	0	1	1	0	0	0	0	0	0	0	0	1	1	0	1	0	0	0	0	0	1	3	0	1	2	3	0	0	0	0
ST4.03ch05	19855353	T	A	1	1	0	1	1	0	1	1	0	2	0	1	1	1	1	0	0	1	1	0	0	1	1	1	0	1	0	0	0	0	0	0	0	1	1	0	0	0	1	0	0	0	0	0	0	0
ST4.03ch05	47058524	C	T	1	0	0	0	2	0	0	0	0	0	0	1	0	0	0	0	0	0	0	0	0	0	0	0	1	0	0	0	0	0	0	0	0	0	0	0	0	0	0	0	0	0	0	0	0	0
ST4.03ch05	47211342	T	A	0	2	0	0	0	0	0	2	0	0	0	0	0	0	0	0	0	0	0	0	0	2	2	0	2	0	0	0	0	0	0	0	2	0	0	0	0	0	0	0	0	2	1	2	2	0
ST4.03ch07	12149902	T	C	0	0	1	0	0	0	1	1	0	1	1	0	0	0	0	0	0	0	0	0	1	0	0	0	1	1	0	0	0	1	0	0	1	0	0	1	0	0	0	1	0	0	1	1	1	1
ST4.03ch09	16560689	G	A	0	1	0	1	0	0	0	0	0	0	0	0	0	0	0	0	0	0	0	0	0	0	1	0	0	1	0	0	0	0	0	0	2	0	0	0	0	0	0	0	0	0	0	0	0	0
ST4.03ch09	35579463	T	A	0	1	1	1	0	1	1	0	0	0	0	0	0	0	0	0	0	0	0	0	0	1	0	0	0	1	0	1	0	0	1	1	1	0	0	0	0	0	0	0	1	0	1	0	0	1
ST4.03ch09	58779928	A	G	0	0	0	0	1	0	0	0	0	0	0	2	0	0	0	0	0	0	0	0	0	0	0	0	1	1	0	0	0	0	0	0	0	1	1	0	1	0	2	0	0	1	0	0	0	1
ST4.03ch10	43659049	T	G	2	0	0	1	1	0	0	0	0	0	1	1	0	0	2	1	1	0	0	0	0	2	0	0	0	1	0	1	0	0	0	1	0	0	1	0	0	0	1	0	0	0	0	0	0	0
ST4.03ch12	12265094	A	C	0	0	0	0	0	0	0	0	0	0	0	0	0	0	0	0	0	1	1	0	0	0	1	0	0	2	0	0	0	0	0	0	0	2	0	2	1	1	1	0	0	0	0	0	0	0
ST4.03ch00	1006822	C	T	0	0	0	0	1	0	0	0	0	0	0	1	1	0	0	0	0	1	1	1	1	0	0	1	0	0	1	0	0	0	0	0	0	1	1	0	1	1	1	0	1	0	1	0	1	1
ST4.03ch01	38567269	G	A	0	0	0	0	1	0	0	0	0	0	0	1	1	0	0	0	0	1	1	1	1	0	0	1	0	0	1	0	0	0	0	0	0	1	1	0	1	1	1	0	1	0	1	0	1	1
ST4.03ch02	38611998	A	G	0	0	0	0	0	0	0	0	0	0	1	0	0	0	0	0	0	0	0	0	0	0	0	0	1	0	0	1	1	0	0	0	0	1	0	0	0	0	0	0	0	0	0	0	0	0
ST4.03ch02	38612009	T	G	0	0	0	0	0	0	0	0	0	0	1	0	0	0	0	0	0	0	0	0	0	0	0	0	1	0	0	1	1	0	0	0	0	1	0	0	0	0	0	0	0	0	0	0	0	0
ST4.03ch03	16509651	G	A	1	0	1	1	0	0	1	0	0	0	1	0	0	1	1	0	0	0	0	0	1	0	0	0	0	1	1	0	0	0	0	0	1	1	1	0	0	1	0	0	0	0	1	0	1	1
ST4.03ch03	28394441	C	A	0	1	1	0	0	0	1	1	1	1	0	0	0	1	1	0	0	0	0	0	0	0	0	1	0	0	1	0	0	0	0	0	1	0	0	1	0	0	0	0	1	1	0	1	1	1
ST4.03ch04	44337881	G	A	0	0	1	0	0	0	1	0	1	1	0	1	0	0	0	1	1	1	0	0	0	1	0	0	0	0	0	1	0	0	0	0	0	0	0	1	0	0	1	0	0	0	1	1	1	0
ST4.03ch05	40407876	A	C	0	0	0	0	0	0	0	0	0	0	0	0	0	0	0	0	0	0	0	1	0	0	0	0	0	0	0	0	0	0	1	0	0	0	0	0	0	0	0	0	1	1	1	0	0	0
ST4.03ch06	22045493	A	G	0	0	1	0	0	0	1	0	0	1	1	0	0	1	1	0	0	0	0	0	0	0	0	0	0	1	0	0	1	0	1	0	1	0	0	0	1	0	1	0	0	0	1	1	1	1
ST4.03ch10	22978179	C	T	0	1	0	1	0	1	0	0	0	0	0	0	0	0	0	0	0	0	0	1	0	1	0	0	1	0	0	1	0	0	0	0	0	1	0	0	0	1	0	0	0	0	0	0	0	0
ST4.03ch10	25469978	G	A	0	1	0	1	0	1	0	0	0	0	0	0	0	0	0	0	0	0	0	1	0	1	0	0	0	0	0	1	0	0	0	0	0	0	0	0	0	1	0	0	0	0	0	0	0	0
ST4.03ch11	1187591	T	C	0	0	0	0	0	0	0	0	0	0	1	0	0	0	0	0	0	0	1	0	0	0	0	0	0	2	0	0	1	0	0	0	0	1	1	1	1	1	2	2	2	2	0	0	0	1
ST4.03ch11	3155554	G	A	0	0	0	0	0	0	0	0	0	0	0	0	0	0	0	0	0	0	0	1	0	0	0	0	0	0	0	0	0	2	3	0	0	1	0	0	0	0	0	1	1	0	2	1	1	1
ST4.03ch12	22053778	C	T	0	0	0	0	1	0	0	0	0	0	0	1	1	0	0	0	0	1	1	1	1	0	0	1	0	0	1	0	0	0	0	0	0	1	1	0	1	1	1	0	1	0	1	0	1	1
ST4.03ch01	8486708	G	C	0	0	0	0	1	0	0	1	0	0	0	0	0	0	2	0	2	0	1	0	0	0	0	0	0	0	0	0	0	1	0	0	0	0	0	0	0	0	0	1	1	0	1	0	1	0
ST4.03ch01	50417753	G	T	0	0	0	0	1	0	0	0	0	0	0	1	0	0	0	1	0	0	0	0	0	1	0	0	0	0	0	1	0	0	0	0	0	1	1	1	1	0	1	1	1	0	1	0	1	0
ST4.03ch01	60487687	C	T	0	0	0	1	0	0	0	1	1	0	0	0	0	1	0	0	0	0	0	0	0	1	1	0	3	0	0	0	0	0	0	1	1	0	0	1	0	0	1	0	0	0	0	0	0	0
ST4.03ch01	61177291	C	G	0	0	1	0	1	0	0	0	0	0	0	1	0	0	0	1	1	0	0	2	0	0	0	0	0	0	1	0	0	1	0	0	0	0	0	0	0	0	1	0	0	0	0	0	0	0
ST4.03ch01	64493684	C	T	0	0	0	0	0	1	0	0	0	0	0	0	1	0	1	1	0	0	1	0	0	1	1	1	1	0	0	0	0	0	0	1	0	0	0	0	0	0	0	0	0	0	0	0	0	0
ST4.03ch01	81908636	A	G	0	1	2	0	0	1	2	0	1	1	0	0	0	0	1	1	0	0	0	0	0	0	1	2	0	0	0	0	0	0	0	0	0	1	0	0	0	1	0	0	0	0	1	1	0	0
ST4.03ch02	26930948	G	A	1	0	0	0	0	1	0	0	1	0	0	0	0	0	0	0	0	1	2	1	1	0	0	0	0	0	2	0	0	0	0	0	0	0	1	0	0	1	0	0	0	0	0	0	0	0
ST4.03ch03	23712362	A	G	0	0	0	1	0	0	0	1	1	1	1	0	0	1	0	0	0	0	0	0	0	0	0	0	1	0	0	0	1	0	0	1	1	0	0	0	0	0	0	0	0	0	0	1	0	0
ST4.03ch03	24899961	A	T	1	0	0	1	0	1	0	0	0	1	0	0	1	1	0	0	0	0	0	0	0	1	1	0	1	0	0	0	0	0	0	0	0	0	1	1	0	0	1	0	1	1	1	0	1	1
ST4.03ch04	10326643	T	A	0	0	1	0	0	0	1	0	1	1	0	1	0	0	0	1	1	1	0	0	0	1	0	0	0	0	0	1	0	0	0	0	0	0	0	1	0	0	1	0	0	0	1	1	1	1
ST4.03ch04	50439207	T	G	0	0	1	0	0	0	1	0	1	1	0	1	0	0	0	1	1	1	0	0	0	1	0	0	0	0	0	1	0	0	0	0	0	0	0	1	0	0	1	0	0	0	1	1	1	0
ST4.03ch04	51360966	A	G	0	0	1	0	1	1	0	0	0	0	0	1	1	0	0	1	0	0	1	1	0	0	0	1	0	0	0	0	0	0	0	0	0	0	0	0	0	0	1	0	0	0	0	0	0	0
ST4.03ch05	5231864	T	G	1	0	1	1	0	0	1	0	1	0	1	0	0	1	0	1	0	0	1	0	1	0	1	0	0	0	0	1	0	0	0	0	0	0	0	0	0	1	0	0	0	0	0	0	0	0
ST4.03ch06	19905036	A	T	0	0	0	0	1	1	0	1	0	0	0	1	0	0	0	1	1	0	1	0	0	0	1	0	0	1	0	0	0	1	0	0	0	0	0	0	1	1	0	1	0	0	1	0	1	0
ST4.03ch06	19905037	G	A	0	0	0	0	1	1	0	1	0	0	0	1	0	0	0	1	1	0	1	0	0	0	1	0	0	1	0	0	0	1	0	0	0	0	0	0	1	1	0	1	0	0	1	0	1	0
ST4.03ch06	23384175	T	C	0	0	2	0	0	0	1	0	0	1	1	0	0	2	2	0	0	0	0	0	0	0	0	0	0	1	0	0	0	0	0	0	1	0	1	0	1	0	1	0	0	0	1	1	1	1
ST4.03ch06	45863841	T	C	1	1	0	0	1	1	2	1	1	1	0	0	0	0	0	0	0	0	0	0	0	0	0	0	1	1	0	0	0	0	0	0	0	0	0	0	0	1	0	0	0	0	0	0	0	0
ST4.03ch08	44825815	C	G	0	0	0	0	0	0	0	0	0	0	0	0	1	0	0	0	0	0	0	0	0	1	1	1	2	0	0	0	2	1	2	0	0	0	0	0	0	0	0	1	1	2	0	0	0	0
ST4.03ch10	25469960	C	T	0	1	0	1	0	1	0	0	0	0	0	0	0	0	0	0	0	0	0	1	0	1	0	0	0	0	0	1	0	0	0	0	0	0	0	0	0	1	0	0	0	0	0	0	0	0
ST4.03ch10	40862316	C	T	1	0	0	0	1	0	0	0	0	0	0	1	0	0	0	0	1	0	0	0	0	3	0	0	1	1	1	0	0	0	0	1	0	0	0	1	0	0	1	0	0	0	0	0	0	0
ST4.03ch11	25969558	A	G	0	1	0	0	0	0	1	0	1	1	1	0	0	0	0	0	0	0	0	1	1	0	0	0	0	0	1	1	0	1	0	0	1	0	0	0	0	0	0	0	0	0	0	1	1	0
ST4.03ch12	13228666	T	G	0	0	0	0	0	0	0	0	0	0	0	0	0	0	0	0	0	1	1	0	0	0	1	0	0	2	0	0	0	0	0	0	0	3	0	2	1	1	1	0	0	0	0	0	0	0
ST4.03ch12	43514944	G	A	0	0	1	1	0	0	1	0	0	0	1	0	0	1	1	0	0	0	0	0	0	0	0	0	0	0	1	0	0	0	0	0	1	0	0	0	0	0	0	1	0	0	1	0	1	1
ST4.03ch12	43514950	T	A	0	0	1	1	0	0	1	0	0	0	1	0	0	1	1	0	0	0	0	0	0	0	0	0	0	0	1	0	0	0	0	0	1	0	0	0	0	0	0	1	0	0	1	0	1	1
ST4.03ch02	6708272	T	A	0	1	1	0	0	0	1	0	1	0	0	0	0	0	0	0	1	0	1	NA	1	1	2	NA	0	1	1	0	0	0	0	1	1	0	0	0	1	1	0	0	0	0	0	1	1	0
ST4.03ch03	25971476	T	A	0	0	0	0	1	0	0	0	0	0	0	1	1	0	0	0	0	1	1	1	1	0	0	1	0	0	1	0	0	0	0	0	0	1	1	0	1	1	1	0	1	0	1	0	1	1
ST4.03ch04	13721037	G	A	0	0	0	0	0	0	0	0	0	0	0	0	1	0	0	1	0	1	1	0	0	0	1	0	0	1	0	0	0	0	0	0	0	0	0	0	0	1	0	1	1	1	1	1	1	2
ST4.03ch07	10856605	A	T	1	1	0	0	0	1	1	1	1	0	1	0	1	1	0	0	0	0	0	0	1	0	0	0	0	0	0	0	0	1	0	0	0	0	1	0	0	0	1	0	1	1	1	0	1	1
ST4.03ch07	17651925	T	C	1	1	0	1	0	0	0	0	0	0	0	0	0	0	0	1	0	0	0	0	1	0	0	0	0	0	0	0	0	0	0	0	0	1	1	0	0	0	0	0	0	0	0	0	0	0
ST4.03ch11	39897692	A	G	4	4	4	4	4	4	4	4	4	4	4	4	4	4	4	4	4	4	4	3	4	4	4	3	4	3	4	3	4	4	4	4	4	3	4	3	3	4	4	4	4	4	4	4	4	4
ST4.03ch12	31538858	A	T	0	0	0	0	1	0	0	0	0	0	0	1	1	0	0	0	0	1	1	1	1	0	0	1	0	0	1	0	0	0	0	0	0	1	1	0	1	1	1	0	1	0	1	0	1	1
ST4.03ch12	31538859	G	T	0	0	0	0	1	0	0	0	0	0	0	1	1	0	0	0	0	1	1	1	1	0	0	1	0	0	1	0	0	0	0	0	0	1	1	0	1	1	1	0	1	0	1	0	1	1
ST4.03ch00	272866	T	A	0	0	0	0	0	0	1	0	0	0	0	1	1	0	0	0	1	1	0	1	0	0	0	1	1	0	1	0	0	0	1	1	0	0	0	0	0	0	0	0	1	0	0	0	0	0
ST4.03ch01	38567258	G	T	1	1	0	1	1	0	0	0	1	1	0	0	0	0	1	0	0	0	0	0	0	0	1	1	0	0	1	0	1	1	0	0	1	0	0	0	0	0	0	1	0	1	1	1	0	0
ST4.03ch01	46742574	T	A	0	0	0	0	1	0	0	0	0	0	0	1	1	0	0	0	0	1	1	1	1	0	0	1	0	0	1	0	0	0	0	0	0	1	1	0	1	1	1	0	1	0	1	0	1	1
ST4.03ch02	40027665	C	A	0	0	0	0	0	0	0	0	0	0	0	1	0	1	0	0	1	0	1	1	0	0	0	0	0	0	0	0	1	0	1	1	0	1	0	0	0	0	0	0	0	0	0	0	0	0
ST4.03ch03	9442854	C	A	1	0	0	0	0	0	0	0	0	0	0	0	0	0	0	0	1	0	0	0	1	0	0	0	1	0	0	0	0	0	0	1	0	1	1	0	0	0	0	0	0	0	0	0	0	0
ST4.03ch03	11243323	T	A	1	0	0	1	0	1	0	0	0	1	0	0	1	1	0	0	0	0	0	0	0	1	1	0	1	0	0	0	0	0	0	0	0	0	1	1	0	0	1	0	1	1	1	0	1	1
ST4.03ch04	35579158	G	T	0	0	1	1	0	0	1	0	0	0	1	0	0	0	1	0	0	1	1	0	1	0	0	0	0	1	1	0	1	0	0	0	0	1	1	0	1	1	1	0	1	1	0	0	1	1
ST4.03ch04	50262332	A	T	0	0	0	0	0	0	0	0	0	0	0	0	0	1	1	0	1	0	0	0	0	0	0	0	0	0	0	0	0	0	0	2	0	1	0	0	0	1	0	0	0	0	0	0	0	0
ST4.03ch05	24874106	T	C	0	1	0	0	0	0	1	0	NA	1	1	0	0	0	0	0	0	0	0	1	1	0	0	0	0	0	0	0	0	0	0	0	1	0	0	0	0	0	0	0	0	0	0	1	0	0
ST4.03ch05	24874107	G	A	0	1	0	0	0	0	1	0	NA	1	1	0	0	0	0	0	0	0	0	1	1	0	0	0	0	0	0	0	0	0	0	0	1	0	0	0	0	0	0	0	0	0	0	1	0	0
ST4.03ch08	17048904	T	C	0	0	0	0	1	0	0	2	0	0	0	0	0	1	2	0	3	1	0	0	0	1	1	1	1	0	0	0	0	0	0	2	0	0	0	0	0	0	0	0	0	0	0	0	0	0
ST4.03ch09	14589466	C	A	0	1	0	1	1	0	0	0	0	1	0	0	0	1	0	1	0	0	0	0	0	0	1	0	1	1	0	0	0	1	1	0	1	0	0	0	0	0	0	0	0	0	0	0	0	0
ST4.03ch10	33231930	A	G	0	1	0	2	0	1	0	0	0	0	0	0	0	0	0	0	0	0	0	1	0	0	0	0	0	0	0	1	0	0	0	0	0	1	0	0	0	1	0	0	0	0	0	0	0	0
ST4.03ch10	41377885	G	A	1	0	0	0	1	0	0	0	0	0	0	1	0	0	0	0	1	0	0	0	1	2	0	1	3	2	0	0	0	0	0	1	0	0	1	1	0	0	1	0	0	0	0	0	0	0
ST4.03ch11	24654476	C	T	1	1	0	1	1	0	1	1	0	2	0	1	1	1	1	0	0	1	1	0	0	1	1	1	0	1	0	0	0	0	0	0	0	1	1	0	0	0	1	0	0	0	0	0	0	0
ST4.03ch12	9545952	A	G	1	0	1	0	0	0	0	1	1	1	1	0	1	0	0	0	0	0	0	0	2	0	0	0	1	0	0	0	1	0	0	0	1	1	2	0	0	2	1	0	1	2	1	1	1	2
ST4.03ch12	35454121	C	A	0	0	0	1	0	1	0	1	1	0	0	1	0	1	0	0	1	1	1	0	0	1	1	1	0	0	1	1	1	0	0	1	0	0	0	1	0	1	0	0	1	1	0	0	0	0
ST4.03ch00	813484	T	C	1	1	1	0	0	1	1	1	1	1	0	0	0	0	0	0	1	0	0	1	0	0	0	1	0	1	0	0	1	1	1	0	0	0	0	0	0	0	1	1	1	1	1	0	1	1
ST4.03ch01	46247345	C	T	0	0	0	0	1	0	0	0	0	0	0	1	1	0	0	0	0	1	1	1	1	0	0	1	0	0	1	0	0	0	0	0	0	1	1	0	1	1	1	0	1	0	1	0	1	1
ST4.03ch01	46247347	T	C	0	0	0	0	1	0	0	0	0	0	0	1	1	0	0	0	0	1	1	1	1	0	0	1	0	0	1	0	0	0	0	0	0	1	1	0	1	1	1	0	1	0	1	0	1	1
ST4.03ch03	28434398	T	A	1	0	0	1	0	1	0	0	0	1	0	0	1	1	0	0	0	0	0	0	0	2	2	0	1	0	0	0	0	0	0	0	0	0	1	1	0	0	1	0	1	1	1	0	1	1
ST4.03ch03	48183908	G	C	0	0	0	0	1	0	0	0	0	0	0	0	0	0	0	0	1	0	0	1	0	0	1	0	0	1	0	0	1	1	1	0	0	0	0	0	0	0	0	1	1	0	0	0	0	0
ST4.03ch09	35660518	T	C	0	1	0	1	0	0	0	0	0	0	0	0	0	0	0	0	0	0	0	0	0	0	1	0	0	1	0	0	0	0	0	1	1	0	0	0	0	0	0	0	0	0	0	0	0	0
ST4.03ch00	1006844	G	A	0	1	0	0	0	0	0	0	1	1	1	0	1	1	0	1	0	0	0	0	1	1	1	0	0	1	0	0	0	1	1	0	1	0	0	0	0	0	0	1	1	1	0	1	0	0
ST4.03ch00	1063697	T	C	0	0	0	0	1	0	0	0	0	0	0	1	1	0	0	0	0	2	1	1	1	0	0	1	0	0	1	0	0	0	0	0	0	1	1	0	2	1	1	0	1	0	1	0	1	1
ST4.03ch01	17886123	G	A	0	0	0	0	0	0	0	0	0	0	0	0	0	0	0	0	0	0	0	0	0	0	3	2	0	0	0	0	0	0	0	0	0	0	0	0	0	0	0	0	0	0	0	0	0	0
ST4.03ch01	17886141	A	C	0	0	0	0	0	0	0	0	0	0	0	0	0	0	0	0	0	0	0	0	0	0	3	2	0	0	0	0	0	0	0	0	0	0	0	0	0	0	0	0	0	0	0	0	0	0
ST4.03ch01	39325482	T	C	0	0	0	0	1	0	0	0	0	0	0	1	1	0	0	0	0	1	1	1	1	0	0	1	0	0	1	0	0	0	0	0	0	1	1	0	1	1	1	0	1	0	1	0	0	1
ST4.03ch01	81460134	A	G	0	2	2	1	0	0	1	0	1	0	0	0	1	0	1	0	0	0	0	0	0	0	0	0	0	0	0	0	1	1	0	0	0	1	0	0	0	2	0	0	1	0	1	1	0	0
ST4.03ch03	24006040	T	G	0	0	0	1	0	0	1	1	1	0	0	0	1	0	0	1	1	0	0	0	0	0	0	0	0	0	0	0	0	1	1	0	0	0	0	0	0	0	0	0	0	0	0	0	0	0
ST4.03ch03	28014551	T	C	1	0	0	2	0	1	0	0	0	1	0	0	1	1	0	0	0	0	0	0	0	2	1	0	0	0	0	0	0	0	0	0	0	0	2	1	0	0	1	0	1	1	1	0	1	1
ST4.03ch03	48094227	A	G	0	1	1	0	0	0	1	1	2	1	0	0	0	0	0	0	0	0	0	0	0	0	0	0	0	2	1	0	0	2	2	0	0	0	0	1	0	0	0	1	3	2	1	1	2	3
ST4.03ch04	528942	C	T	0	0	0	0	0	0	0	0	0	0	0	0	0	0	0	0	0	0	0	0	0	0	0	0	0	0	0	0	0	0	0	0	0	0	0	0	0	0	0	0	0	0	0	0	0	0
ST4.03ch04	20866029	C	T	0	0	0	0	0	0	1	0	0	0	0	1	1	0	0	0	0	1	0	0	0	0	0	0	1	0	1	0	1	0	0	1	0	0	0	0	0	0	0	0	0	0	0	0	0	0
ST4.03ch04	44305243	C	T	0	1	2	0	0	0	2	1	1	1	0	0	0	1	1	0	0	0	0	0	0	0	0	1	0	0	1	0	0	0	0	0	2	0	0	1	0	0	0	0	1	1	0	1	1	1
ST4.03ch04	49610143	T	C	0	0	2	0	0	0	1	0	1	1	0	1	0	0	0	1	1	1	0	0	0	1	0	0	0	0	0	1	0	0	0	0	0	0	0	1	0	0	2	0	0	0	2	1	1	0
ST4.03ch06	23401974	C	T	0	0	2	0	0	0	1	0	0	1	1	0	0	1	2	0	0	0	0	0	0	0	0	0	0	1	0	0	0	0	0	0	1	0	1	0	1	0	1	0	0	0	1	1	1	1
ST4.03ch06	57522237	G	A	0	0	0	0	0	0	0	0	0	0	0	0	0	0	0	0	0	0	0	0	0	0	0	0	0	0	3	0	1	0	0	0	0	0	0	1	0	0	0	0	1	0	0	0	0	0
ST4.03ch08	23824128	A	G	1	0	0	1	0	0	0	0	1	0	0	0	0	0	0	1	1	1	1	1	0	0	0	1	0	0	1	0	0	0	0	0	0	0	0	1	0	0	0	0	0	0	0	0	0	0
ST4.03ch08	37456757	G	A	0	0	0	0	0	0	1	0	0	1	0	0	0	0	1	0	0	1	1	0	1	0	1	0	0	0	0	1	0	0	0	0	1	1	1	1	2	1	0	0	0	0	1	1	0	1
ST4.03ch08	52412529	C	A	0	1	0	0	1	1	1	2	1	1	0	0	1	0	2	0	1	1	1	0	0	0	0	0	0	0	0	1	0	0	0	0	1	0	0	1	2	0	0	0	0	0	1	0	1	1
ST4.03ch09	14943154	C	T	0	1	0	1	0	0	0	0	0	0	0	0	0	2	0	0	0	0	0	0	0	0	1	0	0	1	0	0	0	0	0	0	2	0	0	0	0	0	0	0	0	0	0	0	0	0
ST4.03ch09	18050337	C	G	0	1	0	2	0	0	0	0	0	0	0	0	0	0	0	0	0	0	0	0	0	0	1	0	0	1	0	0	0	0	0	0	2	0	0	0	0	0	0	0	0	0	0	0	0	0
ST4.03ch10	24712314	G	T	0	1	0	1	0	1	0	0	0	0	0	0	0	0	0	0	0	0	0	1	0	1	0	0	1	0	0	2	0	0	0	0	0	1	0	0	0	0	0	0	0	0	0	0	0	0
ST4.03ch10	28037070	A	T	0	0	1	0	0	0	0	0	0	1	0	0	0	0	0	1	0	0	0	0	0	1	1	0	0	0	0	1	0	0	0	0	0	0	1	0	1	0	0	0	0	0	0	0	0	0
ST4.03ch12	7870580	G	A	1	0	1	0	1	0	0	1	1	1	1	1	1	0	0	0	0	0	0	0	1	0	0	0	1	0	0	0	1	0	1	1	2	1	1	0	0	1	1	0	1	2	1	1	1	2
ST4.03ch12	35454094	T	A	0	0	0	1	0	1	0	1	1	0	0	1	0	1	0	0	1	1	1	0	0	1	1	1	1	0	1	1	1	0	0	1	0	0	0	1	0	1	0	0	1	1	0	0	0	0
ST4.03ch00	39415017	C	A	0	0	1	0	0	0	2	0	0	1	0	1	0	0	0	2	0	0	0	1	0	0	0	0	0	0	0	0	1	0	0	0	0	0	0	0	1	0	0	0	0	0	0	0	0	0
ST4.03ch04	55707033	C	T	0	0	0	0	0	0	1	0	0	1	0	0	0	0	1	0	0	0	0	1	0	1	0	0	0	1	1	0	0	0	1	1	0	1	1	1	1	1	1	0	0	0	0	0	0	0
ST4.03ch05	23490457	T	C	1	1	1	0	0	0	0	1	2	0	0	0	0	0	0	0	0	1	0	0	0	0	0	0	0	0	0	0	0	0	0	2	0	0	0	0	0	0	0	1	0	1	0	0	2	2
ST4.03ch06	21463487	A	T	0	0	2	0	0	0	1	0	0	1	2	0	0	1	2	0	0	0	0	0	0	0	0	0	0	1	0	0	0	0	0	0	1	0	1	0	1	0	1	0	0	0	1	1	1	1
ST4.03ch07	22899946	T	C	1	0	0	1	0	1	0	0	0	1	0	0	1	1	0	0	0	0	0	0	0	1	1	0	1	0	0	0	0	0	0	0	0	0	1	1	0	0	1	0	1	1	1	0	1	1
ST4.03ch07	54874148	A	C	4	4	3	4	4	4	4	4	4	4	4	4	4	4	4	4	4	4	4	4	4	4	4	4	4	2	4	4	4	3	4	3	4	2	2	2	3	4	3	3	4	3	4	4	4	4
ST4.03ch09	45746277	G	A	0	0	0	0	1	0	0	1	0	0	0	1	1	0	0	1	1	0	1	1	0	0	1	1	0	1	1	0	0	0	1	1	1	0	0	0	0	0	0	0	0	0	0	0	0	0
ST4.03ch10	19374237	C	G	0	1	0	2	0	1	0	0	0	0	0	0	0	0	0	0	0	0	0	1	0	0	0	0	0	0	0	2	0	0	0	0	0	1	0	0	0	2	0	0	0	0	0	0	0	0
ST4.03ch12	10909869	A	T	1	0	1	0	0	0	0	1	1	1	1	0	1	0	0	0	0	0	0	0	2	0	0	0	1	0	0	0	1	0	0	0	1	1	2	0	0	1	1	0	1	2	1	1	1	2
ST4.03ch00	22900021	G	T	0	0	0	0	0	0	1	0	0	1	0	0	1	0	0	1	1	1	0	0	0	0	1	1	0	0	0	0	0	0	0	0	0	0	0	1	0	0	0	0	0	0	0	0	0	0
ST4.03ch01	5096036	A	C	1	0	0	1	0	0	0	0	0	0	0	0	0	0	0	0	0	0	0	0	0	1	0	1	1	0	0	0	1	2	1	0	0	0	0	0	1	1	0	2	2	2	0	0	0	0
ST4.03ch01	46358777	G	C	0	0	1	0	0	0	1	0	1	1	1	0	0	0	1	0	0	0	0	1	1	0	1	0	0	1	1	0	1	1	0	1	0	0	0	0	0	0	1	0	0	0	1	1	1	1
ST4.03ch01	46358784	A	G	0	0	1	0	0	0	1	0	1	1	1	0	0	0	1	0	0	0	0	1	1	0	1	0	0	1	1	0	1	1	0	1	0	0	0	0	0	0	1	0	0	0	1	1	1	1
ST4.03ch01	46795592	C	T	0	0	0	0	1	0	0	0	0	0	0	1	1	0	0	0	0	1	1	1	1	0	0	1	0	0	1	0	0	0	0	0	0	1	1	0	1	1	1	0	1	0	1	0	1	1
ST4.03ch02	31378696	A	G	1	0	0	0	1	0	0	0	0	0	0	0	0	0	0	0	0	0	0	1	0	0	0	0	0	0	0	0	0	2	3	0	0	0	1	1	1	1	0	1	0	1	0	0	0	0
ST4.03ch03	8285293	C	T	0	1	1	0	1	0	0	1	0	0	1	1	1	1	1	1	1	0	1	0	0	0	0	0	0	0	0	0	0	1	0	0	0	0	0	0	1	0	0	1	1	0	1	1	0	0
ST4.03ch03	24746865	G	A	0	0	0	1	0	0	0	0	1	0	0	0	0	0	0	1	1	1	1	1	0	0	0	1	0	0	1	1	0	0	0	0	0	0	0	0	0	1	0	0	0	0	0	0	0	0
ST4.03ch03	26184512	T	C	1	0	0	2	0	1	0	0	0	1	0	0	1	1	0	0	0	0	0	0	0	2	1	0	0	0	0	0	0	0	0	0	0	0	3	1	0	0	1	0	1	1	1	0	1	1
ST4.03ch04	3083991	A	C	0	0	0	0	0	0	0	0	0	0	1	0	0	0	0	0	1	0	0	0	0	2	0	0	0	2	1	1	0	1	0	1	0	0	0	1	0	0	2	0	0	0	0	0	0	1
ST4.03ch04	9591860	T	C	0	0	0	0	0	0	0	0	0	0	0	0	0	0	0	0	1	0	0	0	0	0	0	0	0	0	0	0	0	0	0	2	0	0	0	0	0	1	0	1	0	0	1	1	0	0
ST4.03ch04	34303532	T	A	0	0	1	0	0	0	1	0	1	1	0	1	0	0	0	1	2	1	0	0	0	1	0	0	0	0	0	1	0	0	0	0	0	0	0	1	0	0	1	0	0	0	1	1	1	0
ST4.03ch04	38488921	C	T	1	0	0	1	1	1	0	0	0	0	1	1	0	0	0	0	1	0	1	0	1	0	1	0	1	0	1	0	0	0	0	1	0	1	1	0	1	0	0	0	0	0	0	0	0	0
ST4.03ch04	38488930	G	A	1	0	0	1	1	1	0	0	0	0	0	1	0	0	0	0	1	0	1	0	1	0	1	0	1	0	1	0	0	0	0	1	0	1	1	0	1	0	0	0	0	0	0	0	0	0
ST4.03ch04	50973463	A	G	0	0	1	0	0	0	2	0	1	1	0	1	0	0	0	1	1	1	0	0	0	1	0	0	0	0	0	1	0	0	0	0	0	0	0	1	0	0	1	0	0	0	1	1	1	0
ST4.03ch04	58800118	T	C	0	0	0	0	0	0	0	0	0	0	0	0	0	0	0	0	0	0	0	0	0	1	1	0	1	0	0	0	0	0	0	0	0	0	0	0	0	0	0	0	0	0	0	0	0	0
ST4.03ch04	71774012	C	T	0	0	0	0	0	0	0	1	1	0	0	0	0	0	0	0	0	0	0	0	0	2	1	1	1	2	0	1	1	0	0	0	0	1	0	1	1	1	1	0	0	0	0	0	0	0
ST4.03ch05	8116078	T	G	0	1	1	0	1	0	0	1	1	0	0	1	1	0	0	0	0	0	0	1	0	1	0	0	0	0	0	1	0	0	0	0	1	0	0	1	0	2	0	0	0	0	1	0	0	1
ST4.03ch05	11187625	A	T	0	1	0	0	0	0	0	1	1	1	0	0	0	0	0	0	0	0	0	1	0	1	0	0	0	1	0	1	0	0	0	1	1	1	0	1	0	1	0	0	0	0	1	0	1	1
ST4.03ch05	17351880	C	G	0	1	0	1	0	0	1	0	2	0	1	0	0	1	0	0	0	0	0	0	0	2	1	1	1	NA	0	2	0	0	0	0	2	0	0	1	0	1	0	0	0	0	0	1	0	0
ST4.03ch05	23551506	G	A	0	0	0	1	0	1	0	1	1	0	0	1	0	1	0	0	1	1	1	0	0	1	1	1	0	1	0	2	1	0	0	1	0	1	1	1	0	1	0	0	1	1	0	0	0	0
ST4.03ch05	37880837	A	G	1	1	1	0	0	0	0	1	1	0	0	0	0	0	0	0	0	1	0	0	0	0	0	0	0	0	0	0	0	0	0	1	1	0	0	0	1	0	0	1	0	1	1	0	2	1
ST4.03ch05	44440739	T	G	0	0	0	0	0	1	0	0	0	0	0	1	0	0	0	1	1	1	0	0	0	1	0	0	0	0	0	0	0	0	0	0	0	0	0	1	0	0	0	0	0	0	0	0	0	0
ST4.03ch06	17418933	A	C	0	0	1	0	0	0	0	0	0	1	1	0	0	2	1	0	0	0	0	0	0	1	1	0	1	1	1	0	0	0	0	0	1	0	2	0	1	0	1	0	0	0	0	0	0	0
ST4.03ch06	22219931	C	T	0	0	1	0	1	0	1	0	0	0	1	1	0	1	0	1	1	0	0	0	0	1	0	0	0	0	0	1	0	0	0	0	0	1	1	1	1	0	1	1	0	0	1	0	1	1
ST4.03ch06	22848431	G	A	0	0	2	0	0	0	1	0	0	1	2	0	0	1	2	0	0	0	0	0	0	0	0	0	0	1	0	0	0	0	0	0	1	0	1	0	1	0	1	0	0	0	1	1	1	1
ST4.03ch06	40884524	T	G	1	1	0	0	0	0	2	0	0	0	1	0	0	1	0	0	0	0	0	0	1	0	0	1	0	0	1	0	1	1	1	0	0	0	0	1	0	0	0	0	1	1	1	1	1	1
ST4.03ch07	11566845	G	A	0	0	0	0	1	1	0	0	0	0	0	1	0	0	0	0	0	0	0	1	0	1	0	0	1	0	0	1	0	1	1	1	1	0	0	0	0	0	0	0	0	0	0	0	0	0
ST4.03ch07	22899949	T	A	1	0	0	1	0	1	0	0	0	1	0	0	1	1	0	0	0	0	0	0	0	1	1	0	1	0	0	0	0	0	0	0	0	0	1	1	0	0	1	0	1	1	1	0	1	1
ST4.03ch07	38894960	T	C	2	1	0	0	0	0	0	0	1	0	0	0	0	0	1	1	1	0	0	0	2	0	0	1	0	0	1	2	0	0	0	1	1	1	2	2	0	0	1	0	0	0	1	0	0	1
ST4.03ch08	11739798	A	C	1	2	0	0	0	0	0	0	0	0	1	0	0	1	1	0	0	0	0	0	0	0	0	0	0	0	0	0	0	0	0	0	1	0	0	0	0	0	0	0	0	0	1	1	1	1
ST4.03ch09	32223681	C	G	0	0	0	0	0	0	1	1	0	0	1	0	0	1	1	1	1	0	0	0	0	1	1	0	0	0	0	0	0	1	0	0	0	0	1	1	0	1	0	1	0	1	0	1	0	1
ST4.03ch10	39803693	T	G	0	1	0	2	0	1	0	0	0	0	0	0	0	0	0	0	0	0	0	1	0	1	0	0	1	0	0	1	0	0	0	0	0	1	0	0	0	1	0	0	0	0	0	0	0	0
ST4.03ch12	2914803	T	A	0	0	0	0	0	0	0	0	0	0	0	0	1	0	1	0	0	0	0	0	1	0	0	0	1	0	0	0	0	0	0	1	1	0	2	0	1	1	1	0	0	0	0	0	0	0
ST4.03ch00	5850757	C	T	0	1	0	1	0	0	0	0	0	0	0	0	0	0	0	0	0	0	0	0	0	0	1	0	0	1	0	0	0	0	0	1	2	0	0	0	0	0	0	0	0	0	0	0	0	0
ST4.03ch01	63112236	T	A	0	0	0	0	1	0	0	1	0	0	0	1	0	0	0	0	1	1	1	0	0	0	1	0	1	0	0	1	0	0	0	0	0	0	0	0	1	0	1	0	0	0	0	0	0	0
ST4.03ch01	80709497	T	C	0	0	0	1	0	0	2	0	0	2	0	0	0	0	0	1	0	0	0	0	1	0	0	1	0	0	0	1	1	0	1	0	2	0	0	0	0	0	0	0	0	1	0	1	1	0
ST4.03ch03	11576636	G	C	2	0	0	1	0	1	0	0	0	1	0	0	1	1	0	0	0	0	0	0	0	2	0	0	1	0	0	0	0	0	0	0	0	0	4	1	0	0	1	0	1	1	1	0	1	1
ST4.03ch05	17483627	G	T	0	1	0	1	0	0	1	0	1	0	1	0	0	1	0	0	0	0	0	0	0	2	1	1	1	2	0	2	0	0	0	0	1	2	0	1	0	1	0	0	0	0	0	1	0	0
ST4.03ch05	18968119	G	T	1	1	1	0	0	0	0	1	1	0	0	0	0	0	0	0	0	1	0	0	0	0	0	0	0	0	0	0	0	0	0	1	1	0	0	0	1	0	0	1	0	1	1	0	2	2
ST4.03ch05	18968131	G	A	1	1	1	0	0	0	0	1	1	0	0	0	0	0	0	0	0	1	0	0	0	0	0	0	0	0	0	0	0	0	0	1	1	0	0	0	1	0	0	1	0	1	1	0	2	2
ST4.03ch06	22219912	G	A	0	1	0	1	0	1	0	0	0	0	0	0	0	0	0	0	0	0	0	1	0	1	0	0	1	0	0	1	0	0	0	0	0	0	0	0	0	1	0	0	0	0	0	0	0	0
ST4.03ch07	2597229	G	A	0	0	0	0	0	0	1	1	0	0	1	0	0	0	0	0	0	1	1	0	0	0	0	0	0	0	1	0	3	0	1	0	0	0	0	1	1	0	0	1	2	1	0	0	0	0
ST4.03ch07	54238621	T	C	1	0	0	2	2	1	1	0	0	0	0	2	0	0	0	1	0	0	0	0	0	0	0	0	1	0	1	1	0	0	1	0	0	0	0	0	0	0	2	1	0	1	1	1	0	0
ST4.03ch09	38347721	G	A	0	0	1	0	0	0	0	0	0	0	0	1	0	0	0	0	0	1	1	0	2	0	0	0	0	1	0	0	1	0	0	0	0	1	2	0	1	1	1	0	1	1	0	0	0	0
ST4.03ch10	15781125	G	C	0	1	0	1	0	1	0	0	0	0	0	0	0	0	0	0	0	0	0	1	0	1	0	0	1	0	0	1	0	0	0	0	0	1	0	0	0	1	0	0	0	0	0	0	0	0
ST4.03ch11	17504864	C	T	0	1	0	0	0	0	1	0	1	1	1	0	0	0	0	0	0	0	0	1	1	0	0	0	0	0	1	1	0	1	0	0	1	0	0	0	0	0	0	0	0	0	0	1	1	0
ST4.03ch12	2914791	A	C	4	4	4	4	3	4	4	4	4	4	4	4	3	4	4	3	3	3	3	4	4	4	4	4	4	4	4	4	4	4	4	4	4	4	4	4	4	4	4	4	4	4	4	4	4	4
ST4.03ch01	33050073	G	C	0	0	0	1	0	0	0	1	0	0	1	0	0	0	0	0	0	0	0	0	1	0	0	0	0	0	0	1	0	0	0	1	0	0	1	0	0	0	0	1	0	1	0	1	0	0
ST4.03ch01	46247354	A	G	0	0	0	0	1	0	0	0	0	0	0	1	0	0	0	1	1	0	0	0	0	1	0	0	0	0	0	1	0	0	0	0	0	1	1	1	2	0	0	1	0	0	1	0	2	0
ST4.03ch01	61047779	A	T	1	1	0	0	1	0	0	0	0	0	1	1	1	1	0	1	0	0	0	1	0	0	0	0	0	0	0	0	0	0	0	0	1	0	0	0	0	0	0	1	0	1	1	1	1	1
ST4.03ch01	68527233	T	C	0	0	1	0	0	0	1	0	1	0	1	0	1	1	0	0	0	0	0	2	0	0	0	0	0	0	1	0	2	0	0	0	0	0	0	0	0	0	0	0	1	1	0	0	1	1
ST4.03ch01	80709444	T	A	0	0	0	0	0	0	0	0	0	0	0	0	0	0	0	0	0	0	0	1	0	1	0	0	1	0	0	0	0	0	1	0	0	0	0	0	1	0	1	0	0	0	0	0	0	0
ST4.03ch03	25971466	G	T	2	0	0	1	0	1	0	0	0	1	0	0	1	1	0	0	0	0	0	0	0	2	1	0	1	0	0	0	0	0	0	0	0	0	1	1	0	0	1	0	1	1	1	0	1	1
ST4.03ch03	58838271	T	G	1	0	0	0	0	0	0	0	0	0	1	0	0	1	0	0	0	0	0	0	1	0	0	0	0	0	0	0	0	0	0	0	1	0	0	0	0	0	0	0	0	0	0	0	0	0
ST4.03ch05	27573307	T	C	1	1	1	0	0	0	0	1	1	0	0	0	0	0	0	0	0	1	0	0	0	0	0	0	0	0	0	0	0	0	0	1	1	0	0	0	1	0	0	1	0	1	1	0	2	2
ST4.03ch06	40697116	A	C	2	1	0	0	0	0	3	0	0	0	1	0	0	1	0	0	0	0	0	0	1	0	0	0	0	0	0	0	1	1	1	0	0	0	0	1	0	0	0	1	1	1	1	1	1	2
ST4.03ch06	44689575	G	A	0	0	0	0	0	0	0	0	1	0	0	0	0	0	0	0	0	0	1	0	0	1	0	0	0	2	0	1	0	1	1	0	0	1	1	2	2	1	1	0	0	0	0	0	0	0
ST4.03ch08	24726067	G	A	0	0	0	0	0	0	1	0	0	1	0	0	0	0	1	0	0	1	1	0	1	0	2	0	0	0	0	1	0	0	0	0	1	1	3	2	1	1	0	0	0	0	1	1	0	1
ST4.03ch08	28205444	T	A	0	1	1	0	0	0	1	0	1	0	0	0	0	0	0	0	1	0	1	1	1	1	1	1	0	1	1	0	0	0	0	1	1	0	0	0	1	0	0	0	0	0	0	1	1	0
ST4.03ch08	52412544	G	A	1	0	0	1	0	0	0	0	0	0	0	0	1	0	0	0	0	0	0	1	0	0	1	0	1	2	0	0	0	0	1	1	1	0	0	0	0	0	0	0	0	0	0	0	0	0
ST4.03ch09	59967499	G	A	0	0	0	0	0	0	0	0	0	0	0	0	1	0	0	0	0	1	0	0	0	1	0	0	0	2	0	0	0	0	0	1	1	0	0	0	2	1	2	0	0	0	0	0	0	0
ST4.03ch10	36468012	T	A	0	1	0	2	0	0	0	0	0	0	0	0	0	0	0	0	0	0	0	1	0	1	0	0	1	0	0	2	0	0	0	0	0	1	0	0	0	2	0	0	0	0	0	0	0	0
ST4.03ch10	46521549	C	T	1	1	0	0	1	0	1	1	0	1	1	0	0	1	1	1	1	1	0	0	0	0	0	0	0	1	0	0	0	1	1	0	0	0	0	1	0	0	0	0	0	0	1	1	0	1
ST4.03ch12	20783227	A	G	0	0	0	0	0	0	1	0	0	1	0	0	0	0	0	1	0	0	0	0	0	0	0	1	0	0	0	0	0	0	0	0	0	0	0	1	0	0	0	0	0	0	0	0	0	0
ST4.03ch12	53191344	C	T	0	0	0	0	1	0	0	0	0	0	0	0	0	0	0	0	1	2	0	0	0	0	0	1	0	0	0	0	0	1	1	1	0	0	1	0	2	0	2	0	1	1	0	0	0	1
ST4.03ch01	17886129	G	A	0	0	0	0	2	0	0	0	0	0	0	4	0	0	0	2	2	0	0	0	0	0	0	0	0	0	0	0	0	0	0	0	0	0	0	0	NA	0	0	1	0	0	1	0	1	0
ST4.03ch02	4783535	T	A	0	0	0	1	0	0	0	0	0	0	0	0	0	0	0	1	1	1	0	0	0	0	0	0	0	1	0	1	0	0	1	0	0	1	0	0	1	0	1	0	0	0	0	0	0	0
ST4.03ch02	34113280	C	T	1	1	0	1	0	0	0	0	0	0	0	0	0	0	0	0	0	0	0	1	1	1	0	0	0	1	1	0	0	1	1	1	0	2	1	1	0	0	0	1	1	0	0	0	1	1
ST4.03ch02	48174581	T	C	0	0	0	0	0	0	1	1	1	0	0	0	1	1	1	0	0	0	0	0	0	0	0	1	0	0	1	0	0	0	0	0	1	0	0	1	0	0	0	1	1	1	1	1	1	1
ST4.03ch04	44305226	A	G	0	1	1	0	0	0	2	1	1	1	0	0	0	1	1	0	0	0	0	0	0	0	0	1	0	0	1	0	0	0	0	0	1	0	0	1	0	0	0	0	1	1	0	1	1	1
ST4.03ch05	19484228	C	T	1	1	0	1	1	1	0	1	0	0	0	1	1	0	0	1	1	0	1	0	0	1	0	0	0	1	0	1	0	1	0	0	1	1	1	1	1	0	0	0	1	0	1	0	0	0
ST4.03ch05	44235524	C	A	1	1	0	0	0	0	1	0	1	0	2	0	0	0	2	0	0	0	0	1	2	0	0	1	0	0	0	0	0	0	0	0	0	1	1	0	0	0	1	0	0	0	1	1	1	0
ST4.03ch10	16319500	G	T	0	1	0	2	0	1	0	0	0	0	0	0	0	0	0	0	0	0	0	1	0	1	0	0	0	0	0	2	0	0	0	0	0	1	0	0	0	1	0	0	0	0	0	0	0	0
ST4.03ch10	16319501	T	C	0	1	0	2	0	1	0	0	0	0	0	0	0	0	0	0	0	0	0	1	0	1	0	0	0	0	0	2	0	0	0	0	0	1	0	0	0	1	0	0	0	0	0	0	0	0
ST4.03ch10	23912227	A	T	0	1	0	1	0	1	0	0	0	0	0	0	0	0	0	0	0	0	0	1	0	1	0	0	1	0	0	1	0	0	0	0	0	1	0	0	0	1	0	0	0	0	0	0	0	0
ST4.03ch12	3236832	C	T	0	0	0	0	0	0	1	0	0	2	0	0	0	0	0	2	0	0	1	0	0	0	1	0	2	0	0	0	0	0	0	3	1	0	0	1	0	0	0	1	0	0	0	0	0	0
ST4.03ch00	34991885	C	T	0	0	2	0	0	1	0	0	0	0	0	0	0	0	1	0	0	0	0	0	0	1	0	0	1	0	0	1	0	0	0	0	1	0	1	0	0	0	0	0	0	0	1	0	0	2
ST4.03ch01	33050092	C	A	0	0	0	1	0	0	0	1	0	0	1	0	0	0	0	0	0	0	0	0	1	0	0	0	0	0	0	1	0	0	0	1	0	0	1	0	0	0	0	1	0	1	0	1	0	0
ST4.03ch01	36969938	A	G	0	0	0	0	1	0	0	0	0	0	0	1	1	0	0	0	0	1	1	1	1	0	0	2	0	0	1	0	0	0	0	0	0	1	1	0	1	1	1	0	1	0	1	0	2	2
ST4.03ch01	45265304	A	G	0	0	0	0	1	0	0	0	0	0	0	1	1	0	0	0	0	1	1	1	1	0	0	1	0	0	1	0	0	0	0	0	0	1	1	0	1	1	1	0	1	0	1	0	1	1
ST4.03ch01	60487685	C	A	0	0	1	0	0	0	0	0	0	0	1	0	0	0	0	0	0	0	0	0	0	0	0	0	0	0	1	0	0	0	0	1	0	0	1	0	0	0	0	0	0	0	0	0	0	0
ST4.03ch03	3169631	G	A	0	0	0	0	0	1	0	0	1	0	0	0	0	0	0	1	1	0	0	1	1	0	0	1	0	0	1	0	0	0	0	2	0	1	1	0	0	0	0	0	0	0	0	0	0	0
ST4.03ch03	51592331	A	T	0	0	0	0	0	1	0	0	0	0	0	0	0	0	0	1	0	0	0	1	1	0	0	1	0	0	0	0	0	0	0	0	0	0	0	0	0	0	1	1	1	1	0	1	0	0
ST4.03ch04	37520738	G	A	0	1	2	0	0	0	2	1	1	1	0	0	0	1	1	0	0	0	0	0	0	0	0	1	0	0	1	0	0	0	0	0	2	0	0	1	0	0	0	0	1	1	0	1	1	1
ST4.03ch04	37520743	T	G	0	1	2	0	0	0	2	1	1	1	0	0	0	1	1	0	0	0	0	0	0	0	0	1	0	0	1	0	0	0	0	0	2	0	0	1	0	0	0	0	1	1	0	1	1	1
ST4.03ch04	63662970	G	C	0	0	0	0	1	1	0	1	0	0	2	1	0	1	0	0	1	0	0	1	0	1	1	1	1	0	0	0	0	0	0	1	1	1	2	0	0	0	0	0	0	0	1	1	1	1
ST4.03ch05	1950129	G	A	0	0	0	0	0	2	0	1	1	1	0	1	0	0	0	0	1	0	2	0	0	0	0	0	0	1	0	0	0	1	0	0	0	1	1	1	1	1	2	0	0	0	0	0	0	0
ST4.03ch05	5231854	G	A	1	1	0	1	0	0	0	0	0	0	1	0	0	0	0	0	0	0	0	1	0	0	0	1	1	0	1	1	1	0	0	0	0	0	0	1	0	0	0	1	0	1	0	0	0	0
ST4.03ch05	18970589	T	A	1	1	1	0	0	0	0	1	1	0	0	0	0	0	0	0	0	1	0	0	0	0	0	0	0	0	0	0	0	0	0	1	1	0	0	0	1	0	0	1	0	1	1	0	2	2
ST4.03ch05	20319198	G	A	1	1	1	0	0	0	0	1	1	0	0	0	0	0	0	0	0	2	0	0	0	0	0	0	0	0	0	0	0	0	0	2	1	0	0	0	1	0	0	1	0	1	1	0	2	2
ST4.03ch05	22759328	G	A	1	1	1	0	0	0	0	1	1	0	0	0	0	0	0	0	0	1	0	0	0	0	0	0	0	0	0	0	0	0	0	1	1	0	0	0	1	0	0	1	0	1	1	0	2	2
ST4.03ch05	23551515	G	C	1	1	1	0	0	0	0	1	1	0	0	0	0	0	0	0	0	1	0	0	0	0	0	0	0	0	0	0	0	0	0	1	1	0	0	0	1	0	0	1	0	1	1	0	2	2
ST4.03ch05	35275842	G	C	1	1	1	0	0	0	0	1	0	0	0	0	0	0	0	0	0	1	0	0	0	0	0	0	0	0	0	0	0	0	0	1	1	0	0	0	1	0	0	1	0	1	1	0	2	2
ST4.03ch06	16695984	G	A	0	0	2	0	0	0	1	0	0	1	1	0	0	1	2	0	0	0	0	0	0	0	0	0	0	1	1	0	0	0	0	0	1	0	1	0	1	0	1	0	0	0	0	1	1	1
ST4.03ch06	25604479	C	A	0	0	0	0	0	1	0	0	0	0	0	0	1	1	0	0	0	0	0	0	0	1	2	1	2	0	2	0	0	0	0	0	0	0	0	0	0	0	0	0	0	0	0	0	0	0
ST4.03ch06	34425352	A	T	0	0	1	0	0	0	2	0	1	0	0	1	0	0	0	0	0	0	1	0	0	1	0	1	0	0	0	0	1	0	0	1	1	0	0	1	1	0	0	0	0	0	1	1	1	1
ST4.03ch06	45179573	T	C	0	0	2	0	1	0	0	0	0	0	0	1	0	0	0	0	0	0	0	0	1	0	0	0	0	0	1	0	0	0	0	0	0	0	0	0	0	0	1	1	0	1	0	1	1	1
ST4.03ch06	47594927	G	T	0	0	1	0	1	0	0	0	0	1	0	1	0	0	0	0	1	0	0	0	1	0	0	1	0	0	1	0	0	0	0	1	0	0	0	0	0	0	0	1	0	1	0	1	1	1
ST4.03ch06	57522249	A	G	4	3	4	4	3	4	4	4	4	4	4	3	3	4	4	2	2	3	3	4	4	4	4	4	4	3	4	4	4	4	4	4	4	4	3	3	3	4	4	4	4	4	4	4	4	4
ST4.03ch07	45308923	C	T	0	0	0	0	1	0	0	0	0	0	0	0	0	0	0	0	1	0	0	1	0	0	1	0	0	1	0	0	1	1	1	0	0	0	0	0	0	0	0	1	1	0	0	0	0	0
ST4.03ch08	11739817	C	T	1	2	1	0	0	0	0	0	0	0	1	0	0	1	1	0	0	0	0	0	0	0	0	0	0	0	0	0	0	0	0	0	1	0	0	0	0	0	0	0	0	0	1	1	1	1
ST4.03ch09	19128283	A	G	0	1	0	1	0	0	0	0	0	0	0	0	0	0	0	0	0	0	0	0	0	0	2	0	0	0	0	0	0	0	0	1	2	0	0	0	0	0	0	0	0	0	0	0	0	0
ST4.03ch10	40183089	T	A	1	0	0	1	0	0	0	0	1	0	0	0	0	0	0	1	1	1	1	1	0	0	0	1	0	0	1	1	0	0	0	0	0	0	0	1	0	1	0	0	0	0	0	0	0	0
ST4.03ch11	984200	A	C	0	1	1	0	0	0	NA	0	1	1	0	0	0	1	1	0	0	0	0	0	0	1	0	0	0	0	0	0	0	2	2	0	0	0	1	1	0	1	0	0	0	0	1	0	0	1
ST4.03ch11	9502708	G	A	0	0	0	0	1	0	0	1	1	0	0	0	0	0	0	1	0	1	0	0	1	0	0	1	1	0	0	0	0	0	0	1	0	1	1	1	0	0	1	0	0	0	0	0	1	1
ST4.03ch12	41248826	A	G	0	0	0	0	0	0	1	0	0	1	0	0	0	0	0	1	0	0	0	0	0	0	0	1	0	0	0	0	0	0	0	0	0	0	0	1	0	0	0	0	0	0	0	0	0	0
ST4.03ch12	50569602	C	T	0	0	0	0	0	0	1	0	0	1	0	0	0	0	0	1	0	0	0	0	0	1	0	0	0	0	0	1	1	1	0	0	0	0	1	1	1	0	0	1	0	1	0	0	0	0
ST4.03ch01	17437286	T	C	0	0	0	0	1	0	0	0	0	0	0	1	0	0	0	1	1	0	0	0	0	1	0	0	0	0	0	2	0	0	0	0	0	1	2	1	1	0	0	1	0	0	1	0	1	0
ST4.03ch03	31095136	A	T	1	0	0	1	0	0	0	0	1	0	0	0	0	0	0	1	1	1	1	1	0	0	0	1	0	0	1	1	0	0	0	0	0	0	0	1	0	1	0	0	0	0	0	0	0	0
ST4.03ch03	31095168	A	T	1	0	0	1	0	0	0	0	1	0	0	0	0	0	0	1	1	1	1	1	0	0	0	1	0	0	1	1	0	0	0	0	0	0	0	1	0	1	0	0	0	0	0	0	0	0
ST4.03ch03	61370301	A	T	1	0	0	2	0	0	0	0	0	0	0	1	0	0	0	0	1	1	3	0	0	0	1	0	0	0	1	0	0	0	0	0	0	0	0	0	0	0	0	0	0	0	0	0	0	0
ST4.03ch04	6252942	C	A	0	0	0	0	0	0	0	0	0	1	1	0	0	0	2	0	0	0	0	1	1	0	0	0	0	1	1	0	1	2	1	2	0	0	0	0	0	0	2	0	0	1	0	0	1	1
ST4.03ch04	58164299	C	A	0	0	0	0	0	0	0	0	0	0	0	1	0	0	0	1	1	1	0	0	0	3	1	0	1	0	0	1	0	0	0	0	0	0	1	1	1	1	1	1	0	1	1	0	0	1
ST4.03ch06	17415630	A	G	0	0	0	0	0	0	2	0	0	1	1	0	0	0	2	0	0	0	0	0	0	0	0	0	0	1	1	0	0	0	0	0	1	0	1	0	1	0	2	0	0	0	1	1	1	2
ST4.03ch08	17793086	T	C	0	0	0	0	0	0	2	0	0	2	0	0	0	0	2	0	0	0	1	0	2	0	0	0	0	0	2	0	0	0	0	0	2	2	0	0	0	0	0	0	0	0	2	1	0	1
ST4.03ch09	1227880	G	A	0	0	1	0	1	0	1	1	1	1	0	0	1	1	2	0	0	0	0	0	0	0	2	0	0	0	0	0	2	0	0	1	0	0	0	1	0	0	0	0	0	0	0	0	0	0
ST4.03ch09	54920023	A	T	1	0	0	1	2	0	0	1	0	0	0	0	0	1	0	0	0	0	0	0	0	0	2	0	0	1	0	0	0	0	0	0	0	4	0	0	0	0	2	0	0	0	0	0	0	0
ST4.03ch10	5970527	C	T	0	2	0	2	0	1	0	0	0	0	0	0	0	0	0	0	0	0	0	1	0	0	0	0	0	0	0	0	0	0	0	0	0	1	0	0	0	1	0	0	0	0	0	0	0	0
ST4.03ch10	17645810	G	T	0	1	0	2	0	1	0	0	0	0	0	0	0	0	0	0	0	0	0	1	0	1	0	0	1	0	0	1	0	0	0	0	0	1	0	0	0	1	0	0	0	0	0	0	0	0
ST4.03ch01	66792525	C	T	1	1	1	2	1	1	0	0	0	0	0	0	1	0	0	1	1	0	1	0	0	1	0	0	0	2	0	0	0	0	0	0	0	1	0	1	1	0	0	0	0	1	1	0	0	1
ST4.03ch02	19591521	T	C	0	0	1	0	1	0	0	0	0	1	1	1	0	0	0	1	0	0	0	1	0	0	0	0	0	0	0	0	0	1	0	0	0	0	0	0	1	1	0	0	0	1	0	0	1	1
ST4.03ch02	39786345	T	C	0	1	1	0	0	0	1	1	0	0	1	0	0	1	0	0	0	0	0	0	1	0	1	0	0	1	0	1	0	1	1	0	1	1	1	1	1	2	0	0	0	0	0	1	0	0
ST4.03ch03	28549519	G	A	1	0	0	1	0	1	0	0	0	1	0	0	1	1	0	0	0	0	0	0	0	2	2	0	1	0	0	0	0	0	0	0	0	0	1	1	0	0	1	0	1	1	1	0	1	1
ST4.03ch03	51815038	A	G	0	0	0	0	1	1	0	0	0	0	0	1	0	0	1	0	0	0	0	0	1	0	0	1	0	0	1	0	0	0	0	0	1	0	1	0	0	0	0	0	0	1	0	0	1	1
ST4.03ch04	9205643	T	C	0	0	0	0	1	1	0	1	0	0	0	2	1	0	0	1	0	0	0	1	0	0	0	1	0	0	1	0	0	0	0	0	0	0	0	0	0	0	2	0	0	0	0	0	0	0
ST4.03ch04	28672410	G	A	0	1	1	0	0	0	3	1	1	1	0	0	0	1	1	0	0	0	0	0	0	0	0	1	0	0	1	0	0	0	0	0	2	0	0	1	0	0	0	0	1	1	0	1	2	1
ST4.03ch04	38176298	C	T	0	1	2	0	0	0	3	1	1	1	0	0	0	1	1	0	0	0	0	0	0	0	0	1	0	0	1	0	0	0	0	0	2	0	0	1	0	0	0	0	1	1	0	1	1	1
ST4.03ch07	24562425	C	T	0	0	0	0	0	0	0	0	0	0	0	0	2	0	0	1	0	1	1	0	0	0	1	0	0	1	0	0	0	0	0	0	0	0	0	0	0	1	0	2	2	1	2	2	4	1
ST4.03ch09	1155490	T	C	0	0	1	0	0	0	1	1	1	1	0	0	1	1	2	0	0	0	0	0	1	0	1	0	0	0	0	0	1	0	0	1	0	0	0	1	0	0	0	0	0	0	0	0	0	0
ST4.03ch09	43175845	T	G	0	0	0	0	0	0	0	0	0	0	1	0	0	0	0	0	1	0	0	0	1	1	0	0	0	1	0	0	0	1	0	0	0	1	1	1	0	1	1	0	0	0	0	0	0	0
ST4.03ch09	47138910	C	G	0	0	0	1	1	1	0	0	0	1	0	0	1	0	0	1	1	0	0	0	0	0	0	0	0	0	0	0	1	1	0	1	1	0	0	0	0	0	1	1	0	0	1	0	0	0
ST4.03ch09	59967523	A	T	1	1	0	2	0	0	0	0	0	0	0	1	0	1	1	0	2	1	1	0	1	0	0	1	1	0	0	0	0	0	0	0	0	0	0	0	0	1	0	0	0	0	0	0	0	0
ST4.03ch10	12412712	C	A	1	0	0	0	1	0	0	0	0	0	0	1	0	0	0	0	1	0	0	1	0	1	0	1	1	1	1	0	0	0	0	1	0	0	0	1	0	0	1	0	0	0	0	0	0	0
ST4.03ch10	29521710	A	G	0	1	0	2	0	1	0	0	0	0	0	0	0	0	0	0	0	0	0	1	0	1	0	0	1	0	0	2	0	0	0	0	0	1	0	0	0	0	0	0	0	0	0	0	0	0
ST4.03ch00	3475936	A	G	0	0	0	0	0	0	0	0	0	0	0	0	0	0	0	0	0	2	2	0	2	0	0	0	0	NA	0	0	2	0	0	0	0	2	3	0	NA	1	2	0	1	2	0	0	0	0
ST4.03ch00	3475943	T	C	0	0	0	0	0	0	0	0	0	0	0	0	0	0	0	0	0	2	2	0	2	0	0	0	0	NA	0	0	2	0	0	0	0	2	3	0	NA	1	2	0	1	2	0	0	0	0
ST4.03ch00	8236571	C	T	0	0	0	0	1	0	0	0	0	0	0	1	1	0	0	0	1	0	0	0	1	1	0	1	0	0	1	1	0	0	0	0	0	1	2	0	1	1	1	0	0	0	1	0	1	1
ST4.03ch02	8932766	T	G	0	1	1	0	0	0	1	0	1	0	0	0	0	0	0	0	1	0	1	2	1	1	1	1	0	1	1	0	0	0	0	1	1	0	0	0	1	1	0	0	0	0	0	1	1	0
ST4.03ch02	9358444	T	C	0	0	0	1	1	0	0	0	0	0	0	0	1	0	0	1	0	0	0	0	0	0	0	0	0	0	0	1	0	0	1	0	0	1	0	0	0	0	0	0	0	0	0	0	0	0
ST4.03ch02	23408986	G	C	0	0	0	1	1	1	1	0	0	0	1	0	1	0	1	0	1	1	0	0	0	0	0	0	0	1	0	1	0	0	1	1	0	0	0	0	0	0	0	0	0	1	1	0	1	0
ST4.03ch04	12131358	C	G	1	0	0	1	0	0	0	0	1	0	0	0	1	1	1	0	0	0	0	0	1	0	0	0	0	1	0	0	0	0	0	0	0	1	1	2	0	0	2	1	1	1	2	2	1	1
ST4.03ch04	39345435	G	A	0	1	1	0	0	0	2	1	1	1	0	0	0	1	1	0	0	0	0	0	0	0	0	1	0	0	1	0	0	0	0	0	2	0	0	1	0	0	0	0	1	1	0	1	1	1
ST4.03ch04	41478790	T	C	1	0	0	1	0	0	0	0	1	0	0	0	0	0	0	1	1	1	1	1	0	0	0	1	0	0	1	1	0	0	0	0	0	0	0	1	0	1	0	0	0	0	0	0	0	0
ST4.03ch04	44337893	G	T	0	1	0	1	0	0	1	1	0	0	0	0	0	1	0	0	0	1	0	1	1	0	0	0	0	0	0	0	1	0	0	0	0	0	0	0	1	0	0	0	0	1	0	0	0	0
ST4.03ch04	65330965	G	A	1	0	1	0	1	0	1	1	1	1	0	0	1	1	0	1	1	0	0	0	0	1	0	0	0	0	0	1	0	0	0	1	0	0	0	1	1	1	1	0	0	0	0	0	0	0
ST4.03ch09	3281074	T	C	0	0	0	0	1	2	0	0	0	0	0	1	1	0	0	0	0	1	2	1	0	0	0	0	0	1	0	0	0	0	1	0	0	0	1	0	2	1	1	1	0	1	0	0	0	0
ST4.03ch10	5970537	T	C	0	0	0	0	0	0	0	2	0	0	0	0	2	0	0	0	2	0	0	0	0	1	2	0	0	2	0	0	0	0	0	1	0	0	0	1	0	0	2	0	0	0	0	0	0	0
ST4.03ch10	29521687	G	A	0	1	0	2	0	1	0	0	0	0	0	0	0	0	0	0	0	0	0	1	0	1	0	0	1	0	0	2	0	0	0	0	0	1	0	0	0	0	0	0	0	0	0	0	0	0
ST4.03ch10	33231680	A	G	0	1	0	2	0	1	0	0	0	0	0	0	0	0	0	0	0	0	0	2	0	0	0	0	0	0	0	2	0	0	0	0	0	1	0	0	0	1	0	0	0	0	0	0	0	0
ST4.03ch10	34958911	A	G	0	1	0	2	0	1	0	0	0	0	0	0	0	0	0	0	0	0	0	1	0	1	0	0	1	0	0	2	0	0	0	0	0	1	0	0	0	1	0	0	0	0	0	0	0	0
ST4.03ch01	48945158	T	A	0	0	0	0	1	0	0	0	0	0	0	1	1	0	0	0	0	1	1	1	1	0	0	1	0	0	1	0	0	0	0	0	0	1	1	0	2	1	2	0	1	0	1	0	1	1
ST4.03ch03	16509658	T	A	0	0	1	0	1	1	1	1	0	1	0	1	0	0	0	0	1	0	1	0	0	0	0	0	0	0	0	0	1	0	0	0	0	0	0	0	1	0	1	1	1	1	0	1	0	0
ST4.03ch03	45098423	A	G	0	0	0	0	0	0	0	0	0	0	1	0	0	0	0	1	0	0	0	0	0	0	1	2	0	0	1	2	0	0	0	0	0	0	0	1	0	0	1	0	0	0	0	0	0	0
ST4.03ch04	5892130	T	A	1	0	1	0	0	1	0	0	1	0	0	0	0	0	0	0	1	1	1	1	1	0	0	1	0	0	1	0	0	0	0	1	0	1	1	0	0	1	1	0	0	0	0	0	0	0
ST4.03ch04	41478824	T	C	1	0	0	1	0	0	0	0	1	0	0	0	0	0	0	1	1	1	1	1	0	0	0	1	0	0	NA	1	0	0	0	0	0	0	0	1	0	1	0	0	0	0	0	0	0	0
ST4.03ch04	65330988	A	G	1	0	1	0	1	0	1	1	1	1	0	0	1	1	0	1	1	0	0	0	0	1	0	0	0	0	0	1	0	0	0	1	0	0	0	1	1	1	1	0	0	0	0	0	0	0
ST4.03ch06	21967870	G	T	4	4	4	4	4	3	4	4	3	4	4	4	3	3	3	4	4	4	NA	4	4	4	3	3	3	4	3	4	3	4	4	4	4	4	4	3	4	4	4	4	4	4	4	4	4	4
ST4.03ch06	27922020	C	G	0	0	0	0	0	0	0	0	0	0	1	0	0	0	0	0	1	0	0	0	1	1	0	0	0	1	0	0	0	1	1	0	0	1	1	1	0	1	1	0	0	0	0	0	0	0
ST4.03ch07	17651887	G	A	1	0	0	1	1	1	1	1	1	1	0	1	1	1	1	1	0	1	0	0	0	0	0	0	1	0	1	1	0	0	0	1	0	0	0	1	0	0	0	0	1	0	0	0	0	0
ST4.03ch08	11739829	T	C	4	4	4	4	3	4	4	4	4	4	4	3	3	4	4	4	3	4	4	4	3	4	4	4	4	4	4	4	4	4	4	3	4	4	4	3	4	4	4	4	4	4	4	4	4	4
ST4.03ch08	38175683	A	G	1	0	0	1	0	0	0	0	0	0	0	0	0	0	0	0	0	0	0	1	1	0	0	0	0	0	1	2	1	1	0	0	0	0	0	1	0	0	1	0	0	0	0	0	0	0
ST4.03ch10	955277	A	T	1	1	1	0	0	0	1	0	0	1	0	0	1	0	1	0	0	0	0	0	0	0	0	0	0	0	0	0	0	0	0	1	1	1	1	1	1	1	1	1	0	1	1	0	0	1
ST4.03ch10	1745845	C	T	0	0	1	0	0	0	1	0	1	1	0	1	0	0	0	1	1	1	0	0	1	1	0	0	0	0	0	1	0	0	0	0	0	0	0	1	0	0	1	0	0	0	1	1	1	0
ST4.03ch10	10736913	T	C	0	1	0	2	0	1	0	0	0	0	0	0	0	0	0	0	0	0	0	1	0	1	0	0	1	0	0	2	0	0	0	0	0	1	0	0	0	1	0	0	0	0	0	0	0	0
ST4.03ch10	12412749	A	G	1	0	0	0	1	0	0	0	0	0	0	1	0	0	0	0	1	0	0	1	0	1	0	1	1	1	1	0	0	0	0	1	0	0	0	1	0	0	1	0	0	0	0	0	0	0
ST4.03ch10	23912521	C	T	0	1	0	2	0	1	0	0	0	0	0	0	0	0	0	0	0	0	0	1	0	2	0	0	1	0	0	2	0	0	0	0	0	1	0	0	0	1	0	0	0	0	0	0	0	0
ST4.03ch10	25526218	T	G	0	1	0	2	0	1	0	0	0	0	0	0	0	0	0	0	0	0	0	1	0	1	0	0	1	0	0	3	0	0	0	0	0	1	0	0	0	0	0	0	0	0	0	0	0	0
ST4.03ch10	32925826	T	G	0	1	0	2	0	1	0	0	0	0	0	0	0	0	0	0	0	0	0	1	0	1	0	0	1	0	0	2	0	0	0	0	0	1	0	0	0	1	0	0	0	0	0	0	0	0
ST4.03ch10	33491156	A	C	0	1	0	2	0	1	0	0	0	0	0	0	0	0	0	0	0	0	0	1	0	1	0	0	1	0	0	1	0	0	0	0	0	1	0	0	0	0	0	0	0	0	0	0	0	0
ST4.03ch11	2427053	A	G	2	0	0	1	1	0	0	0	1	0	0	0	0	0	0	1	0	0	0	0	0	0	1	1	0	0	1	1	0	0	0	0	0	0	0	1	0	0	1	0	0	0	0	0	0	0
ST4.03ch12	9026058	A	C	0	0	0	0	0	0	0	0	0	0	0	0	0	0	0	0	0	0	0	0	0	3	1	0	1	0	0	2	1	0	0	0	0	0	2	0	1	0	0	0	0	0	0	0	0	0
ST4.03ch00	27800273	T	A	0	0	0	0	1	1	0	1	0	1	1	1	1	1	2	1	0	0	0	1	1	0	1	0	0	1	1	0	0	2	1	0	1	0	0	0	0	0	1	2	1	2	0	3	2	1
ST4.03ch03	10762749	A	G	1	0	0	1	0	1	0	0	0	1	0	0	1	1	0	0	0	0	0	0	0	2	2	0	1	0	0	0	0	0	0	0	0	0	1	1	0	0	1	0	1	1	1	0	1	1
ST4.03ch08	42445538	T	C	1	1	0	1	0	0	0	0	0	1	0	0	0	0	0	0	1	0	0	1	2	0	0	1	2	0	0	0	0	0	0	1	0	3	0	1	0	0	1	0	0	0	0	0	0	0
ST4.03ch09	13243526	C	T	0	1	0	1	1	0	0	0	0	1	0	0	0	0	0	1	0	0	0	0	0	0	1	0	1	1	0	0	0	1	1	0	2	0	0	0	0	0	0	0	0	0	0	0	0	0
ST4.03ch10	10307861	T	A	0	1	0	2	0	1	0	0	0	0	0	0	0	0	0	0	0	0	0	1	0	1	0	0	1	0	0	2	0	0	0	0	0	1	0	0	0	1	0	0	0	0	0	0	0	0
ST4.03ch10	17660187	G	C	0	1	0	2	0	1	0	0	0	0	0	0	0	0	0	0	0	0	0	1	0	1	0	0	1	0	0	2	0	0	0	0	0	1	0	0	0	1	0	0	0	0	0	0	0	0
ST4.03ch10	17660188	C	T	0	1	0	2	0	1	0	0	0	0	0	0	0	0	0	0	0	0	0	1	0	1	0	0	1	0	0	2	0	0	0	0	0	1	0	0	0	1	0	0	0	0	0	0	0	0
ST4.03ch10	18339603	G	A	0	1	0	2	0	1	0	0	0	0	0	0	0	0	0	0	0	0	0	1	0	1	0	0	1	0	0	2	0	0	0	0	0	1	0	0	0	1	0	0	0	0	0	0	0	0
ST4.03ch10	26307308	C	T	0	1	0	2	0	1	0	0	0	0	0	0	0	0	0	0	0	0	0	1	0	1	0	0	1	0	0	2	0	0	0	0	0	1	0	0	0	1	0	0	0	0	0	0	0	0
ST4.03ch10	31902794	C	T	0	1	0	2	0	1	0	0	0	0	0	0	0	0	0	0	0	0	0	1	0	3	0	0	1	0	0	2	0	0	0	0	0	1	0	0	0	1	0	0	0	0	0	0	0	0
ST4.03ch00	39414997	G	A	0	0	0	0	0	1	0	0	0	0	1	0	0	0	1	0	1	1	1	0	0	0	0	0	1	0	0	1	1	1	1	0	0	1	1	1	0	1	0	1	1	0	0	0	0	0
ST4.03ch01	35629836	A	C	0	0	0	0	1	1	0	1	0	0	1	1	1	0	0	0	1	0	0	0	0	0	0	0	1	0	1	0	1	1	1	0	0	0	0	0	0	0	0	1	1	1	0	0	0	0
ST4.03ch01	46247263	A	G	0	0	0	0	2	0	0	0	0	0	0	1	1	0	0	0	0	1	1	2	1	0	0	1	0	0	1	0	0	0	0	0	0	1	1	0	1	1	1	0	2	0	1	0	1	1
ST4.03ch01	46247265	T	C	0	0	0	0	2	0	0	0	0	0	0	1	1	0	0	0	0	1	1	2	1	0	0	1	0	0	1	0	0	0	0	0	0	1	1	0	1	1	1	0	2	0	1	0	1	1
ST4.03ch01	67002721	T	A	1	1	1	2	1	1	0	0	0	0	0	0	1	0	0	1	2	0	1	0	0	2	0	0	0	2	0	0	0	0	0	0	0	1	0	1	1	0	0	0	0	1	1	0	0	1
ST4.03ch03	28434410	G	A	1	0	0	1	0	0	0	0	1	0	0	0	0	0	0	1	1	1	1	1	0	0	0	1	0	0	1	1	0	0	0	0	0	0	0	1	0	1	0	0	0	0	0	0	0	0
ST4.03ch03	57239716	G	A	0	1	0	0	0	0	0	1	0	1	1	0	1	0	1	0	0	0	0	1	1	0	0	0	0	0	1	0	1	1	0	1	0	1	1	1	1	0	1	0	1	1	0	0	1	1
ST4.03ch04	16654065	G	A	0	1	1	0	0	0	2	1	1	1	0	0	0	1	1	0	0	0	0	0	0	0	0	1	0	0	2	0	0	0	0	0	2	0	0	1	0	0	0	0	1	1	0	1	1	1
ST4.03ch04	22328158	T	C	0	0	1	0	0	0	2	0	1	1	0	1	0	0	0	1	1	1	0	0	0	1	0	0	0	0	0	2	0	0	0	0	0	0	0	1	0	0	1	0	0	0	2	1	1	0
ST4.03ch04	56607124	A	G	1	1	0	1	1	1	0	1	1	0	1	1	0	1	0	0	1	0	1	0	0	0	0	0	0	0	0	1	0	0	0	0	1	0	0	0	0	0	0	1	1	0	1	2	2	1
ST4.03ch04	70002960	G	C	0	2	2	0	0	0	0	0	0	2	1	0	1	0	2	0	0	0	0	1	0	0	0	1	0	0	1	0	0	0	0	1	2	0	0	0	0	0	1	0	0	0	0	0	1	1
ST4.03ch05	4474820	C	T	0	0	0	0	1	0	0	1	0	0	0	1	1	0	0	1	1	0	0	0	0	1	0	0	0	1	0	1	0	1	0	0	1	0	0	1	1	1	0	0	0	0	0	0	0	0
ST4.03ch05	4474824	G	A	0	0	0	0	1	0	0	1	0	0	0	1	1	0	0	1	1	0	0	0	0	1	0	0	0	1	0	1	0	1	0	0	1	0	0	1	1	1	0	0	0	0	0	0	0	0
ST4.03ch05	23551522	G	A	0	0	0	1	0	1	0	0	0	0	0	1	0	1	0	0	1	1	1	0	0	1	1	1	0	1	0	2	1	0	0	0	0	1	1	1	0	1	0	0	1	1	0	0	0	0
ST4.03ch05	24971877	G	T	0	0	0	1	0	1	0	1	1	0	0	1	0	1	0	0	1	1	1	0	0	1	1	1	1	1	0	2	1	0	0	1	0	1	1	1	0	1	0	0	1	1	0	0	0	0
ST4.03ch05	24971884	G	C	0	0	0	1	0	1	0	1	1	0	0	1	0	1	0	0	1	1	1	0	0	1	1	1	1	1	0	2	1	0	0	1	0	1	1	1	0	1	0	0	1	1	0	0	0	0
ST4.03ch05	33994507	T	A	1	1	0	1	0	0	1	1	0	0	1	0	1	0	0	0	0	0	0	0	0	0	0	0	0	0	1	1	0	0	1	1	0	0	0	1	1	0	0	1	1	0	0	1	1	0
ST4.03ch05	37652603	T	A	0	0	0	0	1	1	0	1	0	0	1	1	1	0	0	0	1	0	0	0	0	0	0	0	1	0	1	0	1	1	1	0	0	0	0	0	0	0	0	1	1	1	0	0	0	0
ST4.03ch05	39384398	A	G	2	1	1	0	0	0	0	1	1	0	0	0	0	0	0	0	0	1	0	0	0	0	0	0	0	0	0	0	0	0	0	1	1	0	0	0	2	0	0	1	0	1	1	0	2	2
ST4.03ch05	39384411	T	A	2	1	1	0	0	0	0	1	1	0	0	0	0	0	0	0	0	1	0	0	0	0	0	0	0	0	0	0	0	0	0	1	1	0	0	0	2	0	0	1	0	1	1	0	2	2
ST4.03ch06	3053531	A	G	0	0	0	0	1	0	0	1	0	0	0	1	1	0	0	1	0	0	1	0	1	1	0	0	1	1	0	0	0	1	1	1	1	0	0	0	0	1	0	0	0	0	0	0	0	0
ST4.03ch06	10821494	G	A	0	0	2	0	0	0	1	0	0	1	1	0	0	2	2	0	0	0	0	0	0	0	0	0	0	1	1	0	0	0	0	0	1	0	1	0	1	0	1	0	0	0	1	1	1	2
ST4.03ch06	26006705	C	T	0	0	0	0	0	0	0	0	0	0	1	0	0	0	0	0	1	0	1	0	1	0	0	0	0	1	0	0	0	1	1	0	0	2	1	1	1	1	1	0	0	0	0	0	0	0
ST4.03ch07	17651920	T	A	1	0	0	1	1	1	1	1	1	1	0	1	1	1	1	1	0	1	0	0	0	0	0	0	1	0	1	1	0	0	0	1	0	0	0	1	0	0	0	0	1	0	0	0	0	0
ST4.03ch09	60945984	C	T	0	0	0	0	1	0	0	1	0	0	0	0	1	1	1	1	0	1	2	0	1	4	2	0	1	0	0	0	0	0	0	1	0	4	1	0	4	0	0	0	0	0	0	0	0	0
ST4.03ch10	27683401	A	G	0	1	0	2	0	1	0	0	0	0	0	0	0	0	0	0	0	0	0	1	0	1	0	0	1	0	0	2	0	0	0	0	0	1	0	0	0	2	0	0	0	0	0	0	0	0
ST4.03ch10	27683424	G	A	0	1	0	2	0	1	0	0	0	0	0	0	0	0	0	0	0	0	0	1	0	1	0	0	1	0	0	2	0	0	0	0	0	1	0	0	0	2	0	0	0	0	0	0	0	0
ST4.03ch10	28024500	C	G	0	1	0	1	0	0	1	0	1	1	1	0	0	1	0	0	0	0	0	1	1	0	0	0	1	0	0	0	1	0	0	1	1	0	0	0	0	0	0	0	0	0	0	1	0	0
ST4.03ch11	2116439	A	G	1	0	0	1	1	0	0	1	1	0	0	1	1	0	0	0	1	0	0	1	1	0	0	1	1	0	0	1	0	1	0	1	1	1	1	0	0	1	0	0	0	0	1	1	1	0
ST4.03ch11	2116475	T	A	1	0	0	1	1	0	0	1	1	0	0	1	1	0	0	0	1	0	0	1	1	0	0	1	1	0	0	1	0	1	0	1	1	1	1	0	0	1	0	0	0	0	1	1	1	0
ST4.03ch12	42651187	T	C	0	0	0	0	0	0	1	0	0	1	0	0	0	0	0	1	0	0	0	0	0	0	0	1	0	0	0	0	0	0	0	0	0	0	0	1	0	0	0	0	0	0	0	0	0	0
ST4.03ch01	31173453	T	A	0	0	0	0	2	0	0	0	0	0	0	1	1	0	0	0	0	1	1	1	1	0	0	1	0	0	1	0	0	0	0	0	0	1	2	0	2	2	1	0	1	0	1	0	2	2
ST4.03ch01	33297119	G	T	0	0	0	1	0	0	0	1	1	0	0	0	0	0	0	0	1	0	0	0	0	0	0	0	0	0	0	1	0	1	0	1	0	1	0	0	0	0	0	1	0	2	0	1	0	2
ST4.03ch01	82498302	G	A	0	0	0	1	0	0	0	0	0	0	0	0	0	0	0	0	0	0	0	0	1	0	0	1	0	0	0	1	1	0	1	0	0	0	0	0	0	0	1	0	0	1	0	0	0	0
ST4.03ch01	82498317	T	C	0	0	0	1	0	0	0	0	0	0	0	0	0	0	0	0	0	0	0	0	1	0	0	1	0	0	0	1	1	0	1	0	0	0	0	0	0	0	1	0	0	1	0	0	0	0
ST4.03ch02	30382983	A	T	0	0	0	0	1	0	0	1	0	0	0	1	2	0	0	1	1	1	1	1	0	0	0	0	0	0	0	0	0	1	1	0	0	0	0	0	0	0	0	0	0	0	0	0	0	0
ST4.03ch03	2307772	C	T	2	2	2	0	1	1	3	1	1	0	3	1	0	0	1	0	1	0	1	0	0	0	0	0	0	0	1	2	0	0	0	0	0	0	0	0	0	0	2	0	0	0	0	2	1	0
ST4.03ch03	12242926	A	G	1	0	0	1	0	1	0	0	0	1	0	0	1	1	0	0	0	0	0	0	0	2	2	0	1	0	0	0	0	0	0	0	0	0	2	1	0	0	1	0	1	1	1	0	1	1
ST4.03ch03	48365434	C	T	1	1	1	1	0	0	1	1	2	1	0	0	0	0	0	0	0	0	0	0	0	0	0	0	0	3	0	0	0	2	2	0	0	0	0	1	0	0	0	1	NA	2	1	1	2	3
ST4.03ch04	3494040	C	T	0	0	0	0	0	0	0	0	0	0	0	0	0	0	0	0	0	0	0	0	0	0	0	0	0	0	0	0	0	0	0	0	0	0	0	0	0	0	0	0	0	0	0	0	0	0
ST4.03ch04	45140674	A	T	0	0	0	0	1	1	0	1	0	0	1	1	1	0	0	0	1	0	0	0	0	0	0	0	1	0	1	0	1	1	1	0	0	0	0	0	0	0	0	1	1	1	0	0	0	0
ST4.03ch04	54581772	T	C	1	1	0	1	1	1	0	1	1	0	1	1	0	1	0	0	1	0	1	0	0	1	1	1	0	0	0	1	0	0	0	0	1	0	1	0	0	0	0	1	1	0	1	1	2	1
ST4.03ch04	70002948	G	T	0	2	2	0	0	0	0	0	0	2	1	0	1	0	2	0	0	0	0	1	0	0	0	1	0	0	1	0	0	0	0	1	2	0	0	0	0	0	1	0	0	0	0	0	1	1
ST4.03ch04	70002972	C	T	0	2	2	0	0	0	0	0	0	2	1	0	1	0	2	0	0	0	0	1	0	0	0	1	0	0	1	0	0	0	0	1	2	0	0	0	0	0	1	0	0	0	0	0	1	1
ST4.03ch05	19484178	C	T	0	0	0	1	0	1	0	1	1	0	0	1	0	1	0	0	1	1	1	0	0	1	1	1	1	1	0	2	1	0	0	1	0	1	1	1	0	1	0	0	1	1	0	0	0	0
ST4.03ch05	19855336	G	A	0	0	0	0	1	1	0	1	0	0	1	1	1	0	0	0	1	0	0	0	0	0	0	0	1	0	1	0	1	1	1	0	0	0	0	0	0	0	0	1	1	1	0	0	0	0
ST4.03ch05	44440706	A	G	0	0	0	0	1	1	0	0	0	0	0	1	0	0	0	1	1	1	0	0	0	1	0	0	0	0	0	0	0	0	0	0	0	1	0	1	0	0	0	0	0	0	0	0	0	0
ST4.03ch09	13385382	T	C	0	0	1	1	0	0	1	0	0	0	1	0	0	2	2	0	0	0	0	0	0	0	0	0	0	0	2	0	0	0	0	0	2	0	0	0	0	0	0	1	0	0	2	0	1	2
ST4.03ch09	14590492	T	G	0	0	1	1	0	0	1	0	0	0	1	0	0	3	2	0	0	0	0	0	0	0	0	0	0	0	2	0	0	0	0	1	3	0	0	0	0	0	0	1	0	0	2	0	1	2
ST4.03ch09	18451968	T	G	0	0	0	0	0	0	0	0	0	0	0	1	0	1	1	0	0	1	1	0	1	0	0	0	0	1	0	0	1	0	0	0	1	1	2	0	2	1	1	1	1	1	1	0	0	1
ST4.03ch09	61234943	T	C	1	0	0	0	0	0	0	0	0	0	0	0	0	0	0	0	1	0	0	1	1	0	0	1	1	0	1	1	1	0	1	1	0	0	0	0	0	0	1	1	0	0	0	0	0	0
ST4.03ch10	6591734	G	A	1	1	1	0	1	1	0	1	0	0	0	1	1	1	0	0	1	1	1	0	2	0	0	0	0	0	0	1	0	1	1	0	0	1	0	0	0	0	0	0	0	0	0	0	0	0
ST4.03ch10	11551535	C	G	0	1	0	2	0	1	0	0	0	0	0	0	0	0	0	0	0	0	0	1	0	1	0	0	1	0	0	2	0	0	0	0	0	1	0	0	0	1	0	0	0	0	0	0	0	0
ST4.03ch01	17437279	C	T	0	0	0	0	1	0	0	0	0	0	0	1	1	0	0	0	0	1	2	1	2	0	0	1	0	0	1	0	0	0	0	0	0	1	1	0	1	1	1	0	1	0	1	0	1	1
ST4.03ch01	17437285	A	C	0	0	0	0	1	0	0	0	0	0	0	1	1	0	0	0	0	1	2	1	2	0	0	1	0	0	1	0	0	0	0	0	0	1	1	0	1	1	1	0	1	0	1	0	1	1
ST4.03ch01	48070074	C	T	2	1	0	1	1	0	0	0	1	1	1	0	0	1	1	0	0	0	0	0	0	0	0	0	0	0	1	0	1	1	0	0	1	0	0	0	0	0	0	1	0	1	0	0	2	0
ST4.03ch02	16146424	A	G	0	0	0	0	2	1	0	1	1	0	0	0	2	0	0	2	2	2	0	0	0	2	0	1	2	0	1	0	0	0	0	0	0	0	0	1	0	0	0	0	1	0	0	0	0	0
ST4.03ch02	20749320	A	T	0	0	1	0	1	0	0	0	0	1	1	1	0	0	0	0	0	0	0	1	0	0	0	0	0	0	0	0	0	0	0	0	0	0	0	0	1	1	0	1	0	1	1	0	1	1
ST4.03ch04	3090400	C	G	0	0	0	0	0	0	0	0	0	0	0	0	0	0	0	0	0	0	0	0	0	0	0	0	0	0	0	0	0	0	0	0	0	0	0	0	0	0	0	0	0	0	0	0	0	0
ST4.03ch04	18645462	C	G	0	1	1	0	0	0	4	1	1	2	0	0	0	1	1	0	0	0	0	0	0	0	0	1	0	0	1	0	0	0	0	0	2	0	0	1	0	0	0	0	1	1	0	1	1	1
ST4.03ch08	19614225	A	G	1	1	1	0	0	0	1	0	1	1	1	0	0	0	0	0	0	0	0	1	1	0	1	0	1	0	1	1	0	1	1	0	1	0	0	0	0	0	0	0	0	0	0	1	1	0
ST4.03ch11	3713540	C	G	0	2	2	0	0	0	1	0	2	2	2	1	0	3	2	0	0	0	0	0	0	1	0	0	0	1	0	0	0	1	1	0	1	0	1	1	0	1	0	0	0	0	1	1	1	2
ST4.03ch11	17504873	C	G	0	1	0	0	0	0	1	0	1	1	1	0	1	0	0	0	0	0	0	1	1	0	0	0	0	0	1	1	0	1	0	3	2	0	0	0	0	0	0	0	0	0	0	1	1	0
ST4.03ch00	26624539	G	A	1	0	0	0	1	0	0	0	0	0	0	1	0	0	0	0	1	0	0	0	0	3	2	2	2	1	0	1	1	0	0	1	0	0	0	1	0	0	1	1	1	0	0	0	0	0
ST4.03ch01	63112218	G	A	0	0	1	0	1	1	0	0	0	0	0	0	0	0	0	0	1	1	1	1	1	1	0	0	0	1	0	1	0	1	0	1	0	1	2	1	1	1	1	1	1	0	0	1	1	1
ST4.03ch02	17751845	G	A	2	2	1	1	0	0	2	0	1	2	1	0	0	1	1	0	0	0	0	0	2	0	0	0	0	0	1	1	0	0	0	1	1	0	0	0	0	0	0	0	0	0	1	1	1	1
ST4.03ch02	39436829	C	G	0	0	0	0	0	1	0	0	4	0	0	0	0	0	0	0	1	1	1	1	0	0	0	0	1	0	2	0	0	0	0	1	0	0	1	0	1	2	1	0	0	0	0	0	0	0
ST4.03ch04	71774033	C	T	0	0	0	0	1	0	0	0	1	1	1	1	0	0	0	0	1	0	0	0	0	0	0	0	0	0	0	1	2	0	3	0	0	0	1	1	0	0	0	3	3	2	0	0	0	0
ST4.03ch06	2775209	C	T	0	0	0	0	0	0	0	0	0	0	0	0	0	1	1	0	0	0	0	0	0	1	0	1	0	1	0	1	0	1	1	0	0	1	0	1	1	2	0	1	0	1	1	0	0	1
ST4.03ch06	25971748	C	T	0	0	0	0	0	3	0	0	0	0	0	0	3	2	0	0	0	0	0	0	0	0	0	2	0	0	0	0	0	0	0	0	0	0	0	0	0	0	0	0	0	0	0	0	0	0
ST4.03ch07	32422390	C	A	0	0	0	0	0	0	0	0	0	0	0	0	2	0	0	1	0	1	1	0	0	0	1	0	0	1	0	0	0	0	0	0	0	0	0	0	0	2	0	1	2	1	1	1	1	1
ST4.03ch07	32422391	C	T	0	0	0	0	0	0	0	0	0	0	0	0	2	0	0	1	0	1	1	0	0	0	1	0	0	1	0	0	0	0	0	0	0	0	0	0	0	2	0	1	2	1	1	1	1	1
ST4.03ch08	1611542	C	A	1	1	0	1	0	0	0	0	1	1	0	0	0	1	1	0	0	0	0	1	1	0	0	0	0	1	0	0	0	1	1	1	1	1	0	0	1	0	0	1	1	1	0	1	0	1
ST4.03ch08	28674594	T	G	0	0	0	0	0	0	1	0	1	1	0	0	1	1	1	0	1	0	0	0	0	0	0	0	0	0	0	0	0	0	0	1	0	0	0	0	0	1	0	1	1	1	1	1	0	1
ST4.03ch09	38680502	T	G	0	0	0	0	1	0	0	0	0	0	1	0	0	1	0	0	0	0	0	1	1	1	0	0	0	1	1	0	0	0	0	1	0	1	1	0	0	1	1	0	0	0	0	0	0	0
ST4.03ch12	31538853	G	A	0	0	1	1	0	0	0	1	2	0	0	0	0	1	0	0	1	0	0	0	0	0	0	0	0	0	1	1	0	1	1	0	0	0	0	0	0	0	0	0	0	0	0	0	0	0
ST4.03ch00	14262492	T	C	1	1	0	1	1	0	0	0	1	1	1	0	0	0	0	0	0	0	0	1	1	0	0	0	0	0	2	0	1	1	0	0	1	0	0	0	1	1	0	1	0	1	0	0	1	0
ST4.03ch01	28088558	C	T	0	1	1	0	1	0	1	1	0	1	1	1	1	0	1	1	1	1	0	0	0	0	1	0	0	0	0	0	0	1	1	0	0	0	0	0	0	0	0	0	0	0	1	0	0	0
ST4.03ch01	83294669	A	G	0	0	0	0	0	0	0	0	2	0	0	0	0	0	0	0	0	0	0	0	0	0	0	0	0	0	0	0	0	0	0	0	0	0	0	1	0	0	2	0	0	0	0	0	0	0
ST4.03ch03	29279897	A	C	0	0	0	0	1	0	1	1	0	0	1	1	1	0	0	1	1	0	0	0	1	0	1	1	0	1	0	0	1	0	0	0	0	0	1	0	0	0	0	0	0	0	0	0	0	0
ST4.03ch04	24466047	A	T	0	0	0	0	1	1	0	1	0	0	1	1	1	0	0	0	1	0	0	0	0	0	0	0	1	0	1	0	1	1	1	0	0	0	0	0	0	0	0	1	1	1	0	0	0	0
ST4.03ch09	45746255	G	A	1	1	1	0	1	0	0	0	1	0	1	0	0	0	1	1	0	0	1	0	0	1	0	0	0	1	0	0	1	0	0	0	0	1	0	1	0	1	1	0	0	0	0	1	0	1
ST4.03ch10	2612723	C	T	2	1	0	0	0	0	1	0	0	1	0	2	0	0	0	0	0	0	0	1	1	0	0	1	0	0	1	0	0	0	0	1	1	0	0	0	0	0	0	0	0	0	0	0	0	0
ST4.03ch10	34298892	T	C	0	1	0	NA	0	1	0	0	0	0	0	0	0	0	0	0	0	0	0	0	0	1	0	0	0	0	0	2	0	0	0	0	0	0	0	0	0	1	0	0	0	0	0	0	0	0
ST4.03ch01	48070073	G	A	0	0	0	0	3	1	0	1	0	0	0	1	0	0	0	1	2	0	1	0	0	0	1	0	0	1	0	0	0	1	0	0	0	0	0	0	2	2	0	2	1	1	1	1	2	0
ST4.03ch02	1895705	T	G	1	0	1	0	0	1	0	0	0	0	0	1	0	0	0	1	0	0	1	0	1	1	1	0	0	1	0	0	0	0	0	0	0	0	1	1	1	0	0	1	0	0	1	0	1	0
ST4.03ch02	28955134	C	A	0	1	0	0	1	0	0	0	0	1	1	1	1	1	1	0	0	1	1	0	1	0	0	1	0	2	0	0	0	0	1	3	1	0	0	0	1	0	0	0	0	1	1	2	1	1
ST4.03ch03	38758824	G	C	1	1	0	1	1	0	0	0	0	1	0	1	1	0	1	0	0	1	0	1	1	0	1	1	1	0	1	0	1	0	0	1	1	1	1	0	0	1	0	0	0	0	0	0	0	0
ST4.03ch04	42085352	T	A	4	4	4	4	4	4	4	4	4	4	4	4	4	4	4	4	3	4	4	4	4	4	4	4	4	4	4	4	4	4	4	2	4	3	3	4	3	3	4	4	4	4	4	4	4	4
ST4.03ch04	42085362	G	C	0	0	0	0	1	1	0	1	0	0	2	1	1	0	0	0	1	0	0	0	0	0	0	0	1	0	2	0	1	1	1	0	0	0	0	0	0	0	0	1	1	1	0	0	0	0
ST4.03ch04	44910131	A	G	0	1	1	0	1	1	2	1	1	1	0	0	1	1	1	1	0	1	1	0	0	0	0	1	0	0	1	0	0	0	0	0	1	0	0	1	0	0	0	0	1	1	0	1	1	1
ST4.03ch05	5231863	G	A	1	0	0	1	0	0	0	0	0	0	1	0	0	0	0	0	0	1	0	0	0	0	0	0	0	0	1	1	1	0	0	0	0	0	0	1	0	0	0	1	0	1	0	0	0	0
ST4.03ch05	16397076	G	A	1	1	1	0	0	0	1	2	2	1	0	0	0	0	0	0	0	1	0	0	0	0	0	0	0	0	0	0	0	0	0	1	1	0	0	0	1	0	0	0	0	0	1	0	1	1
ST4.03ch05	17003885	C	T	1	1	1	0	0	0	1	2	2	1	0	0	0	0	0	0	0	1	0	0	0	0	0	0	0	0	0	0	0	0	0	1	1	0	0	0	1	0	0	0	0	0	1	0	1	1
ST4.03ch05	19484230	C	T	0	0	0	1	0	1	0	1	1	0	0	1	0	1	0	0	1	1	1	0	0	2	1	1	1	1	0	2	1	0	0	1	0	1	1	1	0	2	0	0	1	1	0	0	0	0
ST4.03ch06	56929130	G	T	0	1	2	0	1	1	1	1	2	0	0	1	0	0	1	0	0	0	0	2	0	0	1	1	1	0	0	0	0	2	2	0	1	0	0	1	0	0	0	0	0	0	0	1	0	0
ST4.03ch07	42153457	A	T	0	1	1	1	1	0	1	0	1	1	1	1	1	1	1	0	1	0	0	1	0	0	1	1	1	1	0	0	0	1	1	1	0	1	0	0	0	0	1	0	0	0	1	0	1	0
ST4.03ch08	1611573	C	T	1	1	0	1	0	0	0	0	1	1	0	0	0	1	1	0	0	0	0	1	1	0	0	0	0	1	0	0	0	1	1	1	1	1	0	0	1	0	0	1	1	1	0	1	0	1
ST4.03ch09	55112909	C	T	0	0	1	1	2	0	1	1	1	0	1	0	1	1	1	1	0	0	0	0	0	0	1	1	1	0	0	0	0	0	0	0	0	0	0	0	0	0	0	0	0	0	0	1	1	0
ST4.03ch10	27862114	T	C	0	1	0	2	0	1	0	0	0	0	0	0	0	0	0	0	0	0	0	1	0	1	0	1	1	0	0	1	0	0	0	0	0	1	0	0	0	1	0	0	0	0	0	0	0	0
ST4.03ch01	17855801	A	G	3	1	0	1	2	0	0	0	1	1	1	0	0	0	0	0	0	0	0	0	2	0	0	0	0	0	2	0	2	2	0	0	1	0	0	0	0	0	0	1	0	1	0	0	2	0
ST4.03ch05	27931421	G	A	0	0	0	0	1	1	0	1	0	0	2	1	1	0	0	0	1	0	0	0	0	0	0	0	1	0	1	0	1	0	1	0	0	0	0	0	0	0	0	2	1	1	0	0	0	0
ST4.03ch06	45947895	T	C	1	0	1	1	0	0	0	1	1	0	1	0	0	0	0	0	0	0	0	2	0	0	0	1	0	0	0	1	1	1	2	3	1	0	0	0	0	0	1	2	1	1	2	0	1	1
ST4.03ch07	12818228	C	T	1	1	0	0	0	1	0	0	1	0	0	1	0	0	0	1	2	1	0	0	0	0	1	0	0	1	0	1	1	0	1	NA	1	0	0	1	0	0	0	0	1	1	1	1	0	2
ST4.03ch09	15746216	A	G	0	0	1	1	0	0	1	0	0	0	1	1	0	1	1	0	0	0	0	0	1	0	0	0	0	0	1	0	0	0	0	0	1	0	0	0	0	0	0	1	0	0	1	0	1	1
ST4.03ch09	15746230	C	T	0	0	1	1	0	0	1	0	0	0	1	1	0	1	1	0	0	0	0	0	1	0	0	0	0	0	1	0	0	0	0	0	1	0	0	0	0	0	0	1	0	0	1	0	1	1
ST4.03ch09	15746243	G	A	0	0	1	1	0	0	1	0	0	0	1	1	0	1	1	0	0	0	0	0	1	0	0	0	0	0	1	0	0	0	0	0	1	0	0	0	0	0	0	1	0	0	1	0	1	1
ST4.03ch01	32641986	G	T	0	0	0	1	0	0	0	2	1	0	0	0	0	0	0	0	2	0	0	0	0	0	0	0	0	0	0	1	0	1	0	1	0	2	0	1	0	0	0	2	0	2	0	1	0	2
ST4.03ch02	36073556	G	C	1	0	0	0	0	1	0	0	1	0	0	0	0	0	0	0	1	1	1	1	1	0	0	0	1	0	1	0	0	0	0	1	0	0	1	0	0	2	1	0	0	0	0	0	0	0
ST4.03ch02	46395284	G	T	0	2	0	0	0	0	1	0	1	1	1	0	0	0	1	0	0	0	0	2	1	0	1	1	0	1	1	0	2	0	1	1	2	0	0	0	0	0	0	1	1	1	1	0	0	1
ST4.03ch03	26906807	C	A	0	1	0	0	0	0	0	0	0	0	0	0	0	0	0	1	1	0	0	0	3	0	0	0	1	0	0	0	0	0	0	1	0	2	2	0	0	0	0	0	0	0	0	0	0	0
ST4.03ch04	40008737	G	T	0	1	1	0	0	0	3	1	1	1	0	0	0	1	1	0	0	0	0	0	0	0	0	1	0	0	2	0	0	0	0	0	2	0	0	1	0	0	0	0	1	1	0	1	1	1
ST4.03ch04	41366510	C	A	0	0	0	0	1	1	0	1	0	0	1	1	1	0	0	0	1	0	0	0	0	0	0	NA	0	0	1	0	1	1	1	0	0	0	0	0	0	0	0	1	1	1	0	0	0	0
ST4.03ch04	64561687	C	T	1	1	1	1	0	0	1	0	0	0	0	0	0	0	0	0	0	0	0	0	0	1	0	0	0	1	0	1	0	0	0	1	2	1	0	1	1	1	1	0	1	0	1	0	0	1
ST4.03ch05	12403670	T	A	1	1	1	0	1	0	0	1	1	1	0	1	0	0	0	0	0	1	0	1	0	1	0	0	0	1	0	1	0	0	0	1	1	1	0	1	1	1	0	0	0	1	1	0	1	1
ST4.03ch05	36333632	G	T	0	0	0	1	0	1	0	1	1	0	0	2	0	1	0	0	1	1	2	0	0	1	1	0	0	2	0	3	1	0	0	1	0	1	1	2	0	1	0	0	1	0	0	0	0	0
ST4.03ch05	47058532	G	A	1	2	0	0	0	0	1	0	1	0	1	0	0	2	3	0	0	0	0	1	1	0	0	2	1	0	0	0	0	0	0	0	0	1	1	0	0	0	1	0	0	0	1	1	1	2
ST4.03ch05	49779638	G	A	0	0	1	0	0	0	0	0	0	1	1	0	0	2	2	0	0	1	0	0	0	1	1	2	0	1	2	0	0	0	0	0	1	1	1	1	0	3	0	0	0	0	0	0	0	1
ST4.03ch06	3247741	T	C	1	0	0	0	1	1	0	1	0	0	0	1	2	0	0	1	0	0	1	0	1	1	1	0	1	1	0	0	0	1	1	1	1	0	0	0	0	1	0	0	0	0	0	0	0	0
ST4.03ch08	36504068	G	A	0	0	0	0	1	0	0	0	0	0	0	1	0	0	0	0	0	0	0	1	2	0	0	0	0	0	1	0	0	1	0	1	0	0	0	0	0	0	1	0	1	0	0	0	1	0
ST4.03ch09	17371415	C	T	0	1	0	1	1	0	0	1	0	0	0	1	1	1	0	1	1	0	1	0	0	0	1	0	0	1	0	0	0	0	0	0	1	0	0	0	0	0	0	0	0	0	0	0	0	0
ST4.03ch09	44137145	C	G	1	1	0	1	0	1	0	1	0	0	0	0	1	0	0	1	1	1	0	0	0	1	0	0	0	0	0	1	0	0	0	0	0	1	1	0	0	1	0	0	0	0	0	0	0	0
ST4.03ch11	17099993	G	T	0	0	0	1	0	1	0	1	1	0	0	2	0	1	0	0	1	1	1	0	0	1	1	1	1	2	0	2	1	0	0	1	0	1	1	1	0	1	0	0	1	1	0	0	0	0
ST4.03ch12	55362685	T	G	1	1	1	0	1	0	1	0	1	0	0	1	1	1	0	0	0	0	0	0	0	0	0	1	0	0	0	1	0	0	1	1	0	0	0	0	1	0	0	0	0	1	0	0	0	0
ST4.03ch01	28088551	C	A	0	1	0	0	0	0	0	0	0	1	1	1	1	1	1	0	1	1	1	0	1	0	0	0	1	0	0	0	1	1	1	1	0	1	0	0	1	1	0	1	2	0	1	0	1	1
ST4.03ch01	65782932	G	T	0	0	0	1	0	0	0	1	0	1	2	1	1	0	1	1	1	1	0	0	1	0	0	1	0	1	0	0	0	0	0	0	1	1	0	0	0	1	1	0	0	0	0	1	1	1
ST4.03ch01	77665949	C	T	0	0	0	0	0	0	1	0	0	1	0	0	0	0	0	0	0	0	1	0	0	0	0	0	2	1	0	0	0	0	1	0	1	0	2	0	1	0	1	1	1	1	0	0	0	1
ST4.03ch03	20462154	C	A	1	0	0	1	0	0	0	0	2	0	0	0	0	0	0	1	1	1	1	1	0	0	0	1	0	0	1	0	0	0	0	0	0	0	0	2	0	1	0	0	0	0	0	0	0	0
ST4.03ch04	41366475	G	A	0	0	0	0	1	1	0	1	0	0	1	1	1	0	0	0	1	0	0	0	0	0	0	0	0	0	1	0	1	1	1	0	0	0	0	0	0	0	0	1	1	1	0	0	0	0
ST4.03ch05	16573104	G	T	0	0	0	0	0	3	0	0	0	2	1	0	2	0	0	0	0	0	0	1	2	0	0	0	1	0	0	0	2	0	0	2	0	0	0	0	0	NA	0	0	0	0	0	0	0	0
ST4.03ch08	19614213	T	C	1	1	1	0	0	0	1	0	1	1	1	0	0	0	0	0	0	0	0	1	1	1	1	1	1	0	1	1	0	1	1	0	1	0	0	0	0	0	0	0	0	0	0	1	1	0
ST4.03ch08	31871975	T	C	0	0	0	0	0	0	4	0	0	2	0	0	0	0	4	0	0	1	0	0	2	0	0	0	0	0	1	0	0	0	0	0	3	1	0	0	0	0	0	0	0	0	2	1	0	1
ST4.03ch10	32960296	C	A	0	1	0	2	0	1	0	0	0	0	0	0	0	0	0	0	0	0	0	1	0	1	0	0	1	0	0	2	0	0	0	0	0	1	0	0	0	1	0	0	0	0	0	0	0	0
ST4.03ch00	12492736	T	C	1	1	0	0	1	1	0	0	0	0	0	1	1	0	0	0	0	1	0	0	0	1	0	0	0	0	0	1	0	0	0	0	0	0	0	0	0	0	0	0	0	0	0	0	0	0
ST4.03ch00	27478332	G	A	0	0	0	0	0	0	0	0	0	0	1	0	0	0	0	0	2	0	0	0	1	1	0	0	0	2	0	0	0	1	1	0	0	1	1	1	0	1	2	1	0	0	0	0	0	0
ST4.03ch01	43501668	A	G	0	0	0	0	0	1	0	1	1	0	0	0	0	0	0	0	0	0	0	2	0	1	0	3	0	0	1	0	0	0	0	1	0	0	0	1	0	0	2	0	0	0	0	0	0	0
ST4.03ch01	72362190	G	A	4	4	4	4	3	4	4	2	3	4	4	3	4	3	3	3	3	3	4	4	4	3	2	4	3	4	4	4	3	3	4	3	3	3	4	3	2	4	4	3	3	4	4	4	4	4
ST4.03ch02	1895695	C	T	0	1	0	1	0	0	1	1	1	1	1	0	0	1	0	0	0	0	0	1	1	0	0	0	1	0	0	0	1	0	0	1	1	0	0	0	0	0	0	0	0	0	0	1	0	0
ST4.03ch02	1895702	T	G	0	1	0	1	0	0	1	1	1	1	1	0	0	1	0	0	0	0	0	1	1	0	0	0	1	0	0	0	1	0	0	1	1	0	0	0	0	0	0	0	0	0	0	1	0	0
ST4.03ch02	46395310	C	A	0	2	0	0	0	0	1	0	1	1	1	0	0	0	1	0	0	0	0	2	1	0	1	1	0	1	1	0	2	0	1	1	2	0	0	0	0	0	0	1	1	1	1	0	0	1
ST4.03ch03	21119324	A	G	1	0	0	1	0	0	0	0	2	0	0	0	0	0	0	1	1	1	1	1	0	0	0	1	0	0	2	2	0	0	0	0	0	0	0	2	0	1	0	0	0	0	0	0	0	0
ST4.03ch03	46730487	C	T	0	0	0	0	1	0	0	1	0	0	1	0	0	1	0	1	0	1	0	0	0	0	0	1	0	0	1	1	0	0	0	0	0	0	0	1	0	0	0	1	1	1	0	1	0	1
ST4.03ch03	57220039	T	C	1	0	0	1	0	0	0	0	0	0	1	1	0	0	0	1	0	0	0	0	0	0	0	0	0	0	0	1	0	0	0	0	1	0	0	0	0	0	1	0	0	0	0	0	0	0
ST4.03ch04	54053887	T	A	1	2	0	1	1	2	0	1	2	0	1	1	2	1	0	0	1	0	1	0	0	0	0	0	0	0	0	2	0	0	0	0	1	0	0	0	0	0	0	1	1	0	1	2	2	1
ST4.03ch05	20400566	G	A	0	0	0	1	0	0	0	1	1	0	0	2	0	1	0	0	2	1	2	0	0	2	1	1	1	2	0	3	1	0	0	1	0	1	1	2	0	2	0	0	1	1	0	0	0	0
ST4.03ch05	50610679	C	A	1	1	0	0	0	1	0	0	0	0	0	0	1	0	0	0	1	0	1	1	0	1	1	1	0	0	1	0	1	0	0	0	0	0	0	0	0	0	0	0	0	0	0	0	0	0
ST4.03ch06	2775218	A	T	1	0	0	0	1	0	0	1	0	0	0	1	1	0	0	1	0	0	2	0	1	1	0	0	1	1	0	0	0	0	0	2	1	0	0	0	0	0	0	0	0	0	0	0	0	0
ST4.03ch07	1110564	G	A	0	0	0	1	0	0	1	1	1	0	0	0	1	1	0	0	0	0	0	1	1	0	0	0	0	2	1	1	2	1	2	0	1	1	1	1	2	1	1	1	1	1	0	0	0	0
ST4.03ch11	38199782	G	A	0	1	1	1	1	1	0	0	1	0	0	0	0	2	1	0	0	1	0	0	1	1	0	0	0	1	0	0	0	1	1	2	1	0	0	1	1	0	0	1	1	0	1	0	0	1
ST4.03ch12	2344315	A	C	0	0	0	0	0	0	0	0	0	0	0	0	0	0	0	0	0	0	0	1	0	1	0	2	2	1	1	1	0	0	0	0	0	1	1	1	0	1	1	0	0	0	0	0	0	0
ST4.03ch00	39743017	G	T	0	0	1	1	0	0	1	0	1	1	1	0	0	1	1	0	0	0	0	0	0	1	2	1	2	0	1	1	1	0	0	0	0	1	0	1	1	1	0	1	0	0	0	0	0	0
ST4.03ch01	53699092	G	C	0	0	0	0	1	0	0	0	0	0	0	1	2	0	0	0	0	1	1	2	2	0	0	2	0	0	2	0	0	0	0	0	0	1	1	0	1	1	1	0	1	0	2	0	2	1
ST4.03ch01	61047780	C	A	0	0	1	0	0	0	0	0	0	0	0	0	1	0	1	0	0	0	0	0	0	0	0	0	0	1	0	0	0	0	0	0	0	1	1	1	0	1	0	0	0	0	0	0	0	0
ST4.03ch03	21119291	C	T	1	0	0	1	0	0	0	0	2	0	0	0	0	0	0	1	1	1	1	1	0	0	0	1	0	0	2	2	0	0	0	0	0	0	0	2	0	1	0	0	0	0	0	0	0	0
ST4.03ch03	60548825	G	A	0	1	2	0	0	0	0	2	2	1	1	0	2	0	2	0	0	0	0	0	1	0	0	0	0	0	0	0	0	0	0	1	0	1	1	2	0	0	0	0	0	0	0	0	0	2
ST4.03ch04	37520737	G	A	0	0	0	0	1	1	0	1	0	0	1	1	1	0	0	0	1	0	0	0	0	0	0	0	1	0	1	0	1	1	1	0	0	0	0	0	0	0	0	1	1	1	0	0	0	0
ST4.03ch06	10524248	A	G	4	4	4	4	4	3	4	4	3	4	4	4	3	0	2	4	4	4	4	4	4	3	3	2	2	4	3	4	3	4	4	4	4	4	4	3	4	4	4	4	4	4	4	4	4	4
ST4.03ch10	38122100	A	T	0	0	1	0	0	0	0	0	0	0	0	0	0	1	0	0	1	0	1	1	2	1	0	0	1	0	0	1	0	1	1	0	0	1	0	0	0	0	0	0	0	0	0	0	0	0
ST4.03ch10	43197244	C	A	0	0	0	0	1	1	0	0	0	0	0	1	1	0	0	1	1	0	1	1	0	0	0	1	0	0	1	0	0	0	0	0	0	1	1	1	1	1	1	0	0	0	0	0	0	0
ST4.03ch12	2344299	T	C	1	1	1	1	0	0	1	0	1	1	0	0	0	0	1	0	0	1	0	1	0	0	0	0	1	0	1	1	0	0	1	0	0	1	0	1	0	1	1	0	1	0	0	1	0	1
ST4.03ch12	35454125	G	C	1	1	1	1	1	0	1	0	0	0	0	0	1	0	0	0	0	0	0	1	0	0	0	0	0	0	0	0	0	1	0	0	0	0	0	0	0	0	0	1	1	1	1	0	1	0
ST4.03ch01	7805378	C	T	0	0	0	1	0	0	1	0	1	1	1	0	0	0	0	0	0	0	0	0	1	0	0	0	0	0	1	3	0	0	0	0	1	0	0	0	0	0	1	0	0	0	1	1	0	0
ST4.03ch01	38103242	T	C	0	1	0	1	0	0	1	1	1	1	1	0	0	1	0	0	0	0	0	1	1	0	0	0	1	0	0	0	1	0	0	1	1	0	0	0	0	0	0	0	0	0	0	1	0	0
ST4.03ch01	38103250	A	T	0	1	0	1	0	0	1	1	1	1	1	0	0	1	0	0	0	0	0	1	1	0	0	0	1	0	0	0	1	0	0	1	1	0	0	0	0	0	0	0	0	0	0	1	0	0
ST4.03ch01	43501635	A	G	0	0	0	0	0	1	0	1	1	0	0	0	0	0	0	0	0	0	0	2	0	1	0	4	0	0	1	0	0	0	0	1	0	0	0	1	0	0	2	0	0	0	0	0	0	0
ST4.03ch02	48174600	C	T	0	0	0	0	0	1	1	1	2	0	1	0	1	1	1	0	0	0	0	0	0	0	0	1	0	0	1	0	2	0	0	0	1	0	0	1	0	0	0	1	1	1	1	1	1	1
ST4.03ch03	22472663	G	A	0	0	0	0	0	1	1	0	0	0	1	0	0	0	1	1	0	0	1	1	0	0	0	0	0	0	0	0	1	1	0	0	0	0	0	0	0	0	0	0	0	1	0	0	1	1
ST4.03ch04	10326646	G	T	0	1	1	0	0	0	1	0	0	1	0	0	0	1	1	0	1	0	0	0	1	0	0	0	0	0	0	0	0	0	0	2	1	0	0	0	0	1	0	0	0	0	0	1	0	0
ST4.03ch04	34251137	G	A	0	0	1	1	0	0	1	0	0	0	1	1	0	1	1	0	0	0	0	0	1	0	0	0	0	0	1	0	0	0	0	0	1	0	0	0	0	0	0	1	0	0	1	0	1	1
ST4.03ch04	39345405	A	T	0	0	0	0	1	1	0	1	0	0	1	1	1	0	0	0	1	0	0	0	0	0	0	0	1	0	1	0	1	1	1	0	0	0	0	0	0	0	0	1	1	1	0	0	0	0
ST4.03ch04	39345429	C	T	0	0	0	0	1	1	0	1	0	0	1	1	1	0	0	0	1	0	0	0	0	0	0	0	1	0	1	0	1	1	1	0	0	0	0	0	0	0	0	1	1	1	0	0	0	0
ST4.03ch05	19484177	C	T	0	0	0	0	0	0	0	0	0	0	0	0	1	0	0	0	1	0	0	0	0	0	0	0	0	1	0	0	1	1	1	1	0	0	0	0	1	1	0	1	1	1	0	0	0	0
ST4.03ch05	24971892	G	T	0	1	0	1	0	0	1	1	2	1	1	0	0	1	0	0	0	0	0	1	1	0	0	0	1	0	0	0	1	0	0	1	1	0	0	0	0	0	0	0	0	0	0	1	0	0
ST4.03ch05	24971893	G	A	0	1	0	1	0	0	1	1	1	1	1	0	0	1	0	0	0	0	0	1	1	0	0	0	1	0	0	0	1	0	0	1	1	0	0	0	0	0	0	0	0	0	0	1	0	0
ST4.03ch05	34097602	T	C	0	0	0	1	0	1	0	1	1	0	0	2	0	1	0	0	2	1	2	0	0	2	1	1	1	2	1	3	1	0	0	1	0	1	0	2	0	2	0	0	1	1	0	0	0	0
ST4.03ch05	34097609	C	G	0	0	0	1	0	1	0	1	1	0	0	2	0	1	0	0	2	1	2	0	0	2	1	1	1	2	1	3	1	0	0	1	0	1	0	2	0	2	0	0	1	1	0	0	0	0
ST4.03ch06	17415629	C	A	0	0	0	0	0	0	0	0	0	0	2	0	0	0	0	0	1	0	1	0	1	1	0	0	0	2	0	0	0	1	1	0	0	1	2	1	1	1	2	0	0	0	0	0	0	0
ST4.03ch07	13308374	G	T	0	0	0	0	1	1	0	1	0	0	1	1	1	0	0	0	1	0	0	0	0	0	0	0	1	0	1	0	1	1	1	0	0	0	0	0	0	0	0	1	1	1	0	0	0	0
ST4.03ch08	53773738	A	T	1	1	1	1	0	0	0	0	0	1	0	0	0	0	0	1	0	1	1	0	3	1	0	0	0	0	0	2	1	0	0	0	0	1	1	1	0	1	0	0	0	0	0	0	0	0
ST4.03ch08	55533580	A	T	0	1	0	0	0	0	0	0	0	0	0	0	1	0	0	0	0	0	0	1	0	0	1	0	1	0	1	0	0	1	0	0	0	0	0	0	0	0	0	1	1	1	0	0	0	0
ST4.03ch11	22368905	G	A	2	2	0	1	1	0	1	1	1	3	0	1	2	1	1	0	0	2	1	0	0	1	1	1	0	1	0	0	0	0	0	0	0	1	1	0	0	0	1	0	0	0	0	0	0	0
ST4.03ch01	23368540	A	C	0	0	0	0	2	1	0	1	0	0	0	0	0	0	0	0	2	0	1	0	0	1	1	0	0	1	0	1	0	1	0	0	0	1	2	1	3	1	2	1	1	1	0	1	0	0
ST4.03ch03	25014907	G	T	1	0	0	1	0	0	0	0	2	0	0	0	0	0	0	1	1	1	1	1	0	0	0	1	0	0	2	1	0	0	0	0	0	0	0	2	0	1	0	0	0	0	0	0	0	0
ST4.03ch04	24145174	C	G	4	4	4	4	4	4	2	4	4	3	4	4	4	4	4	4	3	4	4	4	4	4	4	4	4	4	4	4	4	4	4	2	4	4	3	4	3	2	4	4	4	4	4	4	4	4
ST4.03ch04	24262036	A	G	4	4	4	4	4	4	3	4	4	3	4	4	4	4	4	4	3	4	4	4	4	4	4	4	4	4	4	4	4	4	4	2	4	4	3	4	3	2	4	4	4	4	4	4	4	4
ST4.03ch04	27159816	C	T	1	1	2	1	0	0	2	0	1	1	0	0	0	1	2	0	0	0	0	1	1	1	0	2	0	1	0	1	0	0	0	0	1	1	1	0	0	0	1	0	0	0	1	1	1	0
ST4.03ch07	2783204	A	G	0	0	0	0	1	1	0	0	0	0	0	1	0	0	0	1	1	1	0	0	0	1	0	0	0	0	0	0	0	0	0	0	0	1	0	1	0	0	0	0	0	0	0	0	0	0
ST4.03ch12	43896406	G	A	0	0	0	0	1	1	0	1	0	0	1	1	1	0	0	1	1	1	1	0	0	0	0	0	1	0	1	0	1	1	1	0	0	0	0	0	0	0	0	1	1	1	0	0	0	0
ST4.03ch00	8236548	G	T	1	0	0	2	0	0	0	0	1	0	0	0	0	0	0	1	1	1	1	0	0	0	0	1	0	0	1	1	0	0	0	0	0	0	0	2	0	1	0	0	0	0	0	0	0	0
ST4.03ch01	7805357	C	T	0	0	0	1	0	0	1	0	1	1	1	0	0	0	0	0	0	0	0	0	1	0	0	0	0	0	1	3	0	0	0	0	1	0	0	0	0	0	1	0	0	0	1	1	0	0
ST4.03ch04	19581964	G	A	0	0	0	0	1	1	0	0	0	0	2	1	1	0	0	0	1	0	0	0	0	0	0	0	1	0	2	0	1	1	1	0	0	0	0	0	0	0	0	1	1	0	0	0	0	0
ST4.03ch04	53154100	C	T	1	1	0	1	1	1	1	1	NA	1	1	2	0	1	1	0	1	0	1	1	0	0	0	0	0	0	0	1	0	0	0	0	1	0	0	0	0	0	0	1	1	0	NA	NA	2	1
ST4.03ch04	55932468	A	C	1	1	0	1	1	1	0	1	1	0	1	1	0	NA	0	0	1	0	1	0	0	2	1	1	0	0	0	1	1	0	0	0	1	0	2	0	0	0	0	1	1	0	1	2	2	1
ST4.03ch04	56607117	C	T	1	0	0	1	0	0	0	0	0	0	0	1	0	0	0	1	1	1	0	0	0	1	0	0	0	0	0	1	0	0	0	0	0	0	0	1	0	0	2	0	0	0	0	0	0	0
ST4.03ch04	70002952	A	T	0	0	0	0	0	0	0	0	0	0	0	0	0	0	0	0	0	0	0	0	0	2	0	0	0	2	0	1	0	0	0	0	0	1	2	3	4	4	2	0	0	0	0	0	0	0
ST4.03ch06	26590291	G	A	0	0	1	0	0	0	1	0	0	0	1	0	0	0	1	1	0	0	0	1	0	0	0	0	0	0	0	0	0	2	1	0	0	0	0	0	1	1	0	0	0	1	0	0	1	1
ST4.03ch09	45682896	C	T	1	1	1	0	1	0	0	0	1	0	1	0	0	0	2	1	0	0	1	0	0	1	0	0	0	1	0	0	1	0	0	0	0	1	0	1	0	1	1	0	0	0	0	1	0	1
ST4.03ch09	45748373	C	A	0	0	1	1	0	0	1	1	1	0	1	0	0	1	1	0	0	0	0	0	2	0	0	0	1	1	2	0	0	0	0	0	1	2	2	0	1	0	1	0	0	0	1	0	1	2
ST4.03ch09	53608939	C	A	0	0	0	0	0	2	0	1	0	0	0	0	1	0	0	0	0	0	NA	0	0	0	0	0	0	1	0	0	0	0	0	0	0	1	0	0	1	0	2	0	0	0	0	0	0	0
ST4.03ch09	55387551	G	T	1	0	1	0	1	1	0	0	1	0	0	1	0	0	0	1	0	0	1	0	1	0	0	1	1	1	1	0	0	0	0	0	0	0	0	0	1	0	0	1	0	0	1	0	0	1
ST4.03ch10	13149686	T	C	0	0	0	0	1	0	0	1	0	0	0	1	1	0	0	0	1	1	0	1	0	0	0	1	0	0	1	0	0	0	0	0	0	1	1	1	1	1	1	0	0	0	0	0	0	0
ST4.03ch12	40718189	A	T	1	1	1	0	2	0	0	1	0	0	1	0	1	0	1	0	0	0	0	0	0	0	0	0	0	0	1	0	1	1	0	1	1	0	0	0	0	0	0	2	1	0	0	1	0	0
ST4.03ch01	23106669	G	A	0	0	0	0	0	0	0	0	0	0	0	0	0	0	0	0	0	0	0	0	0	0	4	4	0	1	0	0	0	0	0	0	0	0	2	0	0	2	2	0	0	0	0	0	0	0
ST4.03ch03	8285300	A	T	0	1	0	1	0	1	1	1	1	1	1	0	0	1	0	0	0	0	0	1	1	0	0	0	1	0	0	0	1	0	0	1	1	0	0	0	0	0	0	0	0	0	0	1	0	0
ST4.03ch03	35991979	T	C	0	1	0	0	1	0	2	1	0	1	1	1	1	0	1	1	1	1	0	0	0	0	1	0	0	0	0	0	0	1	1	0	0	0	0	0	0	0	0	0	0	0	1	0	0	0
ST4.03ch04	24776904	A	G	0	0	0	0	1	1	0	1	0	0	1	1	1	0	0	0	1	0	0	0	0	0	0	0	1	0	2	0	1	1	1	0	0	0	0	0	0	0	0	1	1	1	0	0	0	0
ST4.03ch04	34251154	A	G	0	0	0	0	1	1	0	1	0	0	1	1	1	0	0	0	1	0	0	0	0	0	0	0	1	0	1	0	1	1	1	0	0	0	0	0	0	0	0	1	1	1	0	0	0	0
ST4.03ch04	40299664	G	A	0	0	0	0	1	1	0	1	0	0	1	1	1	0	0	0	1	0	0	0	0	0	0	0	1	0	2	0	1	1	1	0	0	0	0	0	0	0	0	1	1	1	0	0	0	0
ST4.03ch07	35289872	A	T	0	0	0	0	0	0	0	0	0	0	0	0	2	0	0	1	0	1	1	0	0	0	1	0	0	1	0	0	0	0	0	0	0	0	0	0	0	1	0	2	2	1	2	1	3	1
ST4.03ch09	39757910	T	A	0	0	1	0	0	0	0	0	0	0	0	0	0	1	1	0	0	1	1	0	2	0	0	0	0	1	0	0	1	0	0	0	1	1	1	0	2	1	1	1	1	1	1	0	0	1
ST4.03ch10	21789616	G	T	0	0	0	0	1	1	0	1	0	0	0	0	0	0	0	1	1	0	1	0	0	1	1	0	0	1	0	1	0	1	0	0	0	1	1	0	1	1	1	1	1	1	1	1	1	0
ST4.03ch12	56226743	C	T	0	NA	0	0	0	1	0	0	0	0	0	0	1	0	0	1	1	1	2	0	1	1	1	2	2	0	0	0	0	0	2	0	0	0	0	0	0	NA	0	0	1	1	0	0	0	0
ST4.03ch12	56226769	G	A	0	NA	0	0	0	1	0	0	0	0	0	0	1	0	0	1	1	1	2	0	1	1	1	2	2	0	0	0	0	0	2	0	0	0	0	0	0	NA	0	0	1	1	0	0	0	0
ST4.03ch00	35499736	A	G	0	0	0	0	0	1	0	1	0	0	0	0	0	0	1	1	0	1	0	0	1	0	1	0	0	0	0	0	1	0	0	0	0	0	0	1	0	0	0	0	0	1	0	0	0	1
ST4.03ch01	63303222	C	G	1	1	1	0	1	0	0	1	1	1	0	1	0	0	0	0	0	1	0	1	1	0	0	0	1	1	0	1	0	0	1	1	1	1	0	1	1	1	0	0	0	1	1	0	1	1
ST4.03ch01	63303223	T	A	1	1	1	0	1	0	0	1	1	1	0	1	0	0	0	0	0	1	0	1	1	0	0	0	1	1	0	1	0	0	1	1	1	1	0	1	1	1	0	0	0	1	1	0	1	1
ST4.03ch02	11633589	T	G	0	0	0	0	2	0	0	0	0	0	0	1	0	1	1	0	0	0	0	0	0	1	0	1	2	1	0	0	1	1	1	1	1	1	2	1	0	0	0	1	0	1	0	0	0	0
ST4.03ch03	19847605	T	A	1	0	0	1	0	0	0	0	2	0	0	0	0	0	0	1	2	0	1	1	0	0	0	1	0	0	2	1	0	0	0	0	0	0	0	2	0	1	0	0	0	0	0	0	0	0
ST4.03ch03	42400524	G	A	1	1	0	0	0	0	0	1	0	0	1	0	0	0	0	0	0	0	0	1	1	0	0	1	0	0	0	0	0	0	0	0	0	0	1	0	0	0	1	1	0	0	1	0	1	1
ST4.03ch04	45140660	A	G	0	0	0	0	1	1	0	1	0	0	2	1	1	0	0	0	1	0	0	0	0	0	0	0	1	0	1	0	1	1	1	0	0	0	0	0	0	0	0	1	1	1	0	0	0	0
ST4.03ch05	8149615	T	C	1	0	0	1	0	1	0	1	1	1	1	1	0	1	1	0	1	1	1	0	0	1	0	1	0	1	0	1	1	0	0	1	1	1	0	1	0	0	1	0	1	1	0	1	0	1
ST4.03ch05	19278841	C	T	0	0	0	1	0	1	0	1	1	0	0	2	0	1	0	0	2	1	2	0	0	2	1	1	1	2	0	3	1	0	0	1	0	1	1	2	0	2	0	0	1	1	0	0	0	0
ST4.03ch05	24576742	T	G	1	2	1	0	0	0	0	2	4	0	0	0	0	0	0	0	0	2	0	0	0	0	0	0	0	0	0	0	0	0	0	2	1	0	0	0	1	0	0	1	0	2	1	0	2	2
ST4.03ch05	24576759	C	T	1	2	1	0	0	0	0	2	4	0	0	0	0	0	0	0	0	2	0	0	0	0	0	0	0	0	0	0	0	0	0	2	1	0	0	0	1	0	0	1	0	2	1	0	2	2
ST4.03ch06	45647482	T	G	0	0	0	0	1	1	0	0	0	0	0	0	1	1	1	0	0	1	1	0	0	1	0	0	0	0	0	0	0	0	1	2	1	0	0	0	0	0	0	1	1	0	0	0	0	0
ST4.03ch06	45647487	C	A	0	0	0	0	1	1	0	0	0	0	0	0	1	1	1	0	0	1	1	0	0	1	0	0	0	0	0	0	0	0	1	2	1	0	0	0	0	0	0	1	1	0	0	0	0	0
ST4.03ch06	45647496	C	T	0	0	0	0	1	1	0	0	0	0	0	0	1	1	1	0	0	1	1	0	0	1	0	0	0	0	0	0	0	0	1	2	1	0	0	0	0	0	0	1	1	0	0	0	0	0
ST4.03ch09	39757912	C	A	0	0	1	0	0	0	0	0	0	0	0	0	0	1	1	0	0	1	1	0	2	0	0	0	0	1	0	0	1	0	0	0	1	1	1	0	2	1	1	1	1	1	1	0	0	1
ST4.03ch09	45754474	T	C	1	1	2	0	1	0	0	0	2	0	2	0	0	0	3	1	0	0	1	0	0	1	0	0	0	1	0	0	1	0	0	0	0	1	0	1	0	1	0	0	0	0	0	1	0	2
ST4.03ch10	10200925	C	G	1	1	1	1	1	1	0	0	0	0	1	0	0	0	0	0	0	1	1	0	0	1	1	1	0	0	1	1	0	0	0	0	1	0	1	0	0	0	1	1	0	0	1	1	0	0
ST4.03ch11	14576599	C	T	1	0	1	1	1	1	0	0	1	0	0	0	0	1	0	0	0	1	1	0	0	0	1	0	0	1	0	0	1	0	0	0	0	0	0	1	1	1	0	1	1	1	0	0	0	0
ST4.03ch11	14576600	G	A	1	0	1	1	1	1	0	0	1	0	0	0	0	1	0	0	0	1	1	0	0	0	1	0	0	1	0	0	1	0	0	0	0	0	0	1	1	1	0	1	1	1	0	0	0	0
ST4.03ch11	42451360	A	C	3	4	4	4	4	3	4	3	4	4	4	4	3	4	4	4	4	3	4	3	4	4	4	3	4	3	4	4	4	2	2	3	3	4	4	4	3	4	2	4	4	4	4	4	4	4
ST4.03ch01	17437289	T	C	0	0	0	0	1	0	0	0	0	0	0	0	0	0	0	0	0	0	0	0	0	0	2	1	0	0	0	0	0	2	0	0	0	1	1	0	1	2	0	2	0	0	0	0	0	0
ST4.03ch01	33050080	A	C	1	1	0	1	0	1	0	1	0	1	1	1	1	1	1	0	1	1	1	0	0	0	0	0	0	1	0	1	1	0	0	0	1	0	0	0	1	0	1	0	0	0	0	0	0	0
ST4.03ch01	63728168	G	T	1	0	1	0	0	1	1	1	1	0	1	0	0	1	1	0	0	0	0	1	0	0	0	0	0	1	1	0	0	1	1	0	0	0	0	1	0	0	0	1	1	1	1	1	1	1
ST4.03ch03	29810952	G	A	1	0	0	1	0	1	0	0	0	1	0	0	1	1	0	0	0	0	0	0	0	2	2	0	1	0	0	0	0	0	0	0	0	0	4	2	0	0	1	0	1	1	1	0	1	1
ST4.03ch03	29810954	A	C	1	0	0	1	0	1	0	0	0	1	0	0	1	1	0	0	0	0	0	0	0	2	2	0	1	0	0	0	0	0	0	0	0	0	4	2	0	0	1	0	1	1	1	0	1	1
ST4.03ch04	28288777	G	A	1	0	0	1	1	1	0	1	0	0	1	0	0	0	0	0	1	0	1	0	1	0	1	1	0	0	1	0	1	0	0	0	0	1	0	0	1	0	1	1	0	0	1	0	0	0
ST4.03ch04	41478825	C	T	1	0	0	1	0	0	0	0	1	0	0	0	0	0	0	1	1	1	1	1	0	0	0	1	0	0	NA	1	0	0	0	0	0	0	0	1	1	1	0	0	0	0	0	0	0	0
ST4.03ch05	12180470	A	T	1	1	1	0	1	0	0	1	1	1	0	1	0	0	0	0	0	1	0	1	0	1	0	0	0	2	0	1	0	0	0	1	1	1	0	1	1	1	0	0	0	1	2	0	1	1
ST4.03ch08	17149517	G	A	4	4	4	4	3	4	4	3	4	4	4	4	4	3	3	4	2	3	4	4	3	3	3	3	2	4	4	4	4	4	4	2	4	4	4	3	4	4	4	4	4	4	4	4	4	4
ST4.03ch08	45351538	A	G	0	0	0	0	1	1	1	1	0	0	0	0	2	0	1	0	2	2	2	0	1	0	0	0	0	0	0	1	0	0	0	0	1	1	2	2	NA	1	0	0	0	0	1	1	0	1
ST4.03ch08	45351547	T	C	0	0	0	0	1	1	1	1	0	0	0	0	2	0	1	0	2	2	2	0	1	0	0	0	0	0	0	1	0	0	0	0	1	1	2	2	NA	1	0	0	0	0	1	1	0	1
ST4.03ch10	9017483	G	A	0	1	0	2	0	1	0	0	0	0	0	1	1	0	0	0	0	1	1	1	0	0	0	1	1	0	1	2	0	0	0	0	0	1	1	0	1	1	1	0	1	0	1	0	1	1
ST4.03ch03	24006009	T	C	0	0	0	1	0	0	1	1	1	0	0	1	1	0	0	1	1	1	1	0	0	0	1	1	0	1	1	1	0	1	1	0	0	0	0	1	0	0	0	0	0	0	0	0	0	0
ST4.03ch03	26018494	G	A	0	0	1	0	0	1	1	1	0	1	0	1	0	0	0	0	1	1	1	1	0	0	0	1	0	0	0	0	0	0	0	0	0	0	0	0	1	0	1	1	1	1	1	1	1	1
ST4.03ch03	31446157	T	C	1	0	0	1	0	0	0	0	2	0	0	0	0	0	0	1	1	1	1	1	0	0	0	1	0	0	2	1	0	0	0	0	0	0	0	3	0	1	0	0	0	0	0	0	0	0
ST4.03ch03	31446158	G	T	1	0	0	1	0	0	0	0	2	0	0	0	0	0	0	1	1	1	1	1	0	0	0	1	0	0	2	1	0	0	0	0	0	0	0	3	0	1	0	0	0	0	0	0	0	0
ST4.03ch04	22932593	C	T	0	1	1	0	0	0	3	1	1	1	0	0	1	1	1	0	0	0	0	0	0	0	0	1	0	0	1	0	0	0	0	0	2	0	0	1	0	0	0	1	1	1	1	2	1	1
ST4.03ch04	24466046	G	A	0	0	0	0	1	2	0	1	0	0	1	1	1	0	0	1	1	1	1	0	0	0	0	0	1	0	1	0	1	1	1	0	0	0	0	0	0	0	0	1	1	1	0	0	0	0
ST4.03ch04	41438413	T	A	0	1	0	1	0	0	1	1	1	1	1	0	0	1	0	0	0	0	0	1	1	0	0	0	1	0	0	0	1	0	0	1	1	0	0	0	0	0	0	0	0	0	0	1	0	0
ST4.03ch04	64529616	G	A	0	1	0	0	0	0	1	1	1	1	0	0	0	0	0	0	0	1	0	1	1	0	0	0	1	0	0	0	0	0	1	0	1	0	0	1	0	0	0	0	0	0	0	0	0	0
ST4.03ch04	71774022	A	T	0	0	1	0	0	0	0	1	1	1	0	0	0	0	0	0	0	0	0	1	0	0	0	1	1	0	0	0	0	1	0	0	0	1	1	2	1	1	1	1	1	1	2	3	0	1
ST4.03ch05	37652587	T	C	0	0	0	1	0	0	0	1	0	0	0	0	1	0	0	1	1	1	1	0	0	1	0	0	0	1	1	0	0	0	0	0	0	0	0	1	0	0	0	1	1	1	0	0	0	0
ST4.03ch06	23384181	C	A	4	4	4	4	4	3	4	4	3	4	4	4	3	2	3	4	4	4	4	4	4	3	2	2	2	4	3	4	3	4	4	4	4	4	4	3	4	4	4	4	4	4	4	4	4	4
ST4.03ch07	1637064	T	A	1	3	0	1	0	0	0	0	0	2	1	0	0	2	2	0	0	0	0	0	0	0	0	0	0	0	0	0	0	0	0	0	2	1	0	0	0	0	0	0	0	0	0	1	0	0
ST4.03ch08	18340341	T	C	0	1	0	1	1	1	0	1	1	1	1	0	1	1	1	1	1	0	1	0	0	1	0	0	0	0	0	0	0	1	1	0	0	1	0	0	1	0	1	1	0	1	1	0	0	0
ST4.03ch08	25030554	A	G	1	1	0	1	0	1	1	1	1	1	1	0	1	1	0	0	0	0	0	1	1	0	0	0	0	0	1	0	1	0	0	0	0	1	1	1	0	0	1	0	1	1	1	1	1	1
ST4.03ch09	35873390	T	A	1	0	0	0	1	1	0	0	0	0	1	1	0	0	1	1	1	1	1	1	0	1	0	1	1	1	0	1	1	1	1	0	1	0	0	1	0	1	0	1	1	0	1	0	0	1
ST4.03ch01	44630097	G	A	0	0	0	0	1	1	0	1	0	0	0	0	2	0	0	0	0	2	2	1	1	0	0	1	0	0	1	0	0	0	0	0	0	1	1	0	1	1	1	0	1	0	1	0	1	1
ST4.03ch02	6139236	A	G	0	0	0	0	0	0	0	0	0	0	1	0	0	0	0	0	2	0	1	2	2	2	1	1	0	0	1	0	0	0	0	2	0	0	1	0	4	1	0	0	0	0	0	0	0	0
ST4.03ch02	29446235	G	A	1	1	2	1	0	0	1	0	1	1	0	0	0	2	1	0	1	0	0	0	0	1	1	1	1	0	0	1	1	0	1	0	1	0	0	0	0	0	0	0	1	0	1	1	2	1
ST4.03ch03	11576616	C	T	1	0	0	1	0	0	0	0	2	0	0	0	0	0	0	1	1	1	1	1	0	0	0	1	0	0	2	1	0	0	0	0	0	0	0	2	0	1	0	0	0	0	0	0	0	0
ST4.03ch04	29750601	A	G	0	0	0	0	1	1	0	1	0	0	2	1	1	0	0	0	1	0	0	0	0	0	0	0	1	0	2	0	1	1	1	0	0	0	0	0	0	0	0	1	1	1	0	0	0	0
ST4.03ch05	14691354	A	T	1	1	1	0	0	0	2	2	2	0	0	0	0	0	0	0	0	0	0	1	0	0	0	0	0	0	0	0	0	0	1	1	0	0	0	0	1	0	0	0	0	1	2	0	1	1
ST4.03ch05	50058769	C	T	1	1	1	0	1	0	1	1	0	2	0	0	1	0	0	1	1	0	0	1	1	0	1	0	0	0	0	1	0	0	0	0	NA	0	0	0	0	NA	1	0	0	0	0	0	0	0
ST4.03ch06	13691800	A	G	4	4	4	4	4	3	4	4	3	4	4	4	3	0	3	4	4	4	4	4	4	3	2	1	2	4	3	4	2	4	4	4	4	4	4	3	4	4	4	4	4	4	4	4	4	4
ST4.03ch08	47498844	G	A	3	3	4	3	2	4	2	4	4	4	4	2	4	4	4	4	4	4	4	3	4	3	3	3	3	4	1	4	4	2	2	4	4	4	4	4	4	3	4	3	4	2	4	0	1	0
ST4.03ch10	1745817	T	C	0	0	1	1	0	0	1	0	0	1	0	0	1	0	1	0	0	0	0	0	0	0	0	0	0	0	0	1	0	1	2	0	0	1	1	1	1	1	0	2	1	1	1	0	0	1
ST4.03ch04	37532069	C	T	0	0	0	0	1	1	0	1	0	0	2	1	1	0	0	0	1	0	0	0	0	0	0	0	1	0	2	0	1	1	1	0	0	0	0	0	0	0	0	1	1	1	0	0	0	0
ST4.03ch04	43091352	C	T	0	0	0	0	1	1	0	1	0	0	1	1	1	0	0	0	1	0	0	0	0	0	0	0	1	0	2	0	1	1	1	0	0	0	0	0	0	0	0	1	1	1	0	0	0	0
ST4.03ch05	8149596	T	C	0	1	1	0	1	0	0	2	1	0	0	2	1	0	0	0	0	0	0	1	0	1	0	0	0	3	0	2	0	0	0	1	2	0	0	1	0	1	0	0	0	0	2	0	1	1
ST4.03ch05	21814864	G	T	0	1	0	1	0	0	1	1	2	1	1	0	0	1	0	0	0	0	0	1	1	0	0	0	1	0	0	0	1	0	0	1	1	0	0	0	0	0	0	0	0	0	0	1	0	0
ST4.03ch06	24733118	T	A	0	0	0	0	1	1	0	1	0	0	2	1	1	0	0	0	1	0	0	0	0	0	0	0	1	0	1	0	1	1	1	0	0	0	0	0	0	0	0	1	1	1	0	0	0	0
ST4.03ch07	17651913	T	A	1	0	1	1	1	1	1	1	1	1	0	1	1	1	1	1	0	1	0	0	0	0	0	0	1	0	2	1	0	0	0	1	0	0	0	1	0	0	0	0	1	0	1	1	1	1
ST4.03ch08	36005743	T	C	0	1	0	1	0	0	2	1	1	2	1	0	0	1	0	0	0	0	0	1	1	0	0	0	1	0	0	0	1	0	0	1	1	0	0	0	0	0	0	0	0	0	0	1	0	0
ST4.03ch09	14886501	G	A	0	0	2	1	0	0	1	0	0	0	1	1	0	1	1	0	0	0	0	0	2	0	0	0	0	0	2	0	0	0	0	0	2	0	0	0	0	0	0	0	0	0	2	0	1	2
ST4.03ch12	6586317	C	T	0	2	0	2	0	0	1	0	1	2	0	0	0	1	1	0	0	3	0	0	0	1	0	0	0	2	0	0	0	0	0	0	0	1	0	1	2	1	0	0	0	0	1	1	1	0
ST4.03ch00	39415008	A	G	1	0	1	1	1	1	0	0	2	0	0	1	0	0	0	0	1	0	0	0	1	0	1	0	0	0	0	0	0	0	0	1	0	1	1	0	0	1	0	0	1	0	0	1	0	1
ST4.03ch02	16237097	A	C	1	0	1	0	0	1	0	0	0	0	0	0	0	1	1	0	1	0	0	0	0	1	3	0	0	0	0	1	0	1	1	0	0	0	1	1	1	2	2	0	0	0	0	0	0	0
ST4.03ch03	42400526	A	G	1	0	0	0	1	0	1	0	0	1	1	1	1	0	1	0	0	1	0	0	0	1	0	1	1	1	0	0	0	0	1	1	1	0	1	1	1	0	1	0	0	0	1	0	1	0
ST4.03ch03	42400530	C	T	1	0	0	0	1	0	1	0	0	1	1	1	1	0	1	0	0	1	0	0	0	1	0	1	1	1	0	0	0	0	1	1	1	0	1	1	1	0	1	0	0	0	1	0	1	0
ST4.03ch04	54581759	A	T	0	1	1	0	1	0	0	0	0	0	1	0	2	0	1	1	1	1	1	0	0	0	0	0	0	0	0	0	0	0	0	1	0	1	0	0	1	1	0	0	0	0	0	0	1	1
ST4.03ch07	5689786	T	A	0	1	0	1	0	1	0	0	1	1	1	1	1	1	1	1	1	1	1	0	0	0	0	0	0	0	0	1	0	0	0	0	1	0	0	0	1	0	1	0	0	0	0	1	0	0
ST4.03ch07	14046269	C	G	0	0	0	0	0	0	0	0	0	0	0	0	2	0	0	1	0	1	1	0	0	0	1	0	0	1	0	0	0	0	0	0	0	0	0	0	0	2	0	2	2	1	2	1	4	1
ST4.03ch08	32325542	G	C	0	0	1	0	0	0	1	0	1	0	0	0	0	0	0	0	0	0	0	0	0	1	2	2	1	0	0	1	0	1	0	0	0	0	0	1	1	1	0	0	0	0	0	0	2	0
ST4.03ch09	3281050	C	T	0	0	0	0	1	2	0	0	0	0	0	1	1	0	0	0	0	1	2	1	0	0	0	1	0	2	1	0	0	0	1	0	0	0	1	0	2	1	1	1	0	1	0	0	0	0
ST4.03ch09	58779915	C	T	0	1	1	0	1	0	0	1	1	0	1	0	1	0	1	1	0	1	1	0	1	2	2	0	1	0	0	2	0	0	0	1	0	2	1	1	2	1	0	0	0	0	0	1	0	1
ST4.03ch10	42500639	C	T	0	0	0	0	2	1	0	0	0	0	0	1	1	0	0	2	1	0	2	1	0	0	0	1	0	0	1	0	0	0	0	0	0	1	1	1	1	1	2	0	0	0	0	0	0	0
ST4.03ch01	34085189	C	G	0	0	0	0	2	0	0	1	0	0	0	0	0	0	0	1	3	0	1	0	0	1	0	0	0	1	0	1	0	0	0	0	0	2	1	1	2	1	1	NA	1	2	1	2	1	0
ST4.03ch01	38567279	G	A	1	1	0	1	1	0	0	0	1	1	0	0	0	0	1	0	1	0	0	0	0	0	1	1	0	0	1	1	1	1	0	0	1	1	0	0	0	0	0	1	0	1	1	1	0	0
ST4.03ch01	38782791	C	T	0	0	0	0	0	0	1	0	0	1	0	2	1	0	0	1	0	0	1	2	0	0	0	1	1	0	0	0	2	0	1	NA	1	0	0	0	0	0	0	2	2	2	0	1	0	0
ST4.03ch01	59058927	C	G	0	0	0	0	1	1	0	1	0	0	0	1	2	0	0	0	0	2	2	0	1	0	0	0	0	1	1	0	0	0	0	0	0	2	2	1	2	2	0	0	0	0	0	0	0	0
ST4.03ch01	59058942	A	T	0	0	0	0	1	1	0	1	0	0	0	1	2	0	0	0	0	2	2	0	1	0	0	0	0	1	1	0	0	0	0	0	0	2	2	1	2	2	0	0	0	0	0	0	0	0
ST4.03ch03	42400513	T	C	0	0	0	0	0	1	0	0	0	0	1	1	1	0	0	1	0	1	1	1	1	0	1	1	1	1	1	1	1	0	1	0	0	1	0	0	1	0	0	1	1	1	0	1	0	0
ST4.03ch05	38764683	A	T	0	0	0	1	0	1	0	1	2	0	0	2	0	1	0	0	2	1	2	0	0	2	1	1	1	2	0	3	1	0	0	1	0	1	1	1	0	1	0	0	1	1	0	0	0	0
ST4.03ch06	54579975	A	T	1	1	0	0	1	2	0	0	0	0	0	0	2	0	0	0	0	1	1	0	1	4	1	0	0	1	0	1	0	0	0	0	0	2	0	1	1	0	0	0	0	0	0	0	0	0
ST4.03ch04	67296845	T	C	1	0	1	1	0	0	2	0	1	2	0	0	0	2	1	0	0	0	0	0	1	3	0	0	0	0	0	2	0	0	0	0	0	0	2	1	1	1	1	0	0	0	1	0	0	0
ST4.03ch05	8116089	A	C	1	0	0	1	0	1	0	1	1	NA	1	2	0	1	1	0	0	1	2	1	0	1	0	1	0	0	0	2	1	0	0	0	2	1	0	1	0	0	1	0	1	1	0	1	0	1
ST4.03ch06	4192277	T	G	0	0	0	1	0	0	1	1	1	1	0	0	0	0	0	0	0	0	0	0	0	2	0	0	0	0	0	2	2	1	1	0	0	1	0	2	1	3	0	2	0	0	0	0	0	0
ST4.03ch07	1719147	G	A	1	0	2	0	0	1	0	0	0	0	0	0	0	0	1	0	1	0	0	1	0	0	0	0	1	1	1	1	1	2	1	1	0	0	1	0	0	1	0	1	2	1	0	1	0	1
ST4.03ch03	860899	T	A	1	0	0	1	1	1	0	1	1	1	1	1	0	1	0	0	1	0	1	0	1	0	0	0	0	0	0	0	0	1	1	1	2	0	0	0	0	0	0	2	0	1	1	0	1	0
ST4.03ch03	23712376	A	G	0	0	1	0	0	0	0	1	0	1	0	1	0	0	0	0	1	0	0	1	0	0	0	1	0	0	0	0	1	1	1	0	0	0	0	0	1	0	0	2	1	1	1	1	1	1
ST4.03ch03	26018514	G	A	1	0	0	1	0	1	0	0	0	1	0	0	0	0	0	0	1	0	0	0	1	1	1	0	1	0	0	0	0	0	0	1	0	1	1	0	0	0	1	0	0	0	1	0	1	1
ST4.03ch04	22932616	C	T	0	0	0	0	1	1	0	1	0	0	1	1	1	0	0	0	2	0	0	0	0	0	0	0	1	0	2	0	1	1	1	0	0	0	0	0	0	0	0	1	1	1	0	0	0	0
ST4.03ch04	52536046	A	C	1	1	0	1	0	0	0	0	0	1	1	0	0	0	0	1	2	0	0	0	0	3	2	1	3	0	2	0	1	1	2	0	0	0	0	0	0	0	0	2	2	1	0	0	0	0
ST4.03ch05	4428834	A	C	0	0	0	0	4	0	0	3	0	0	0	0	3	0	0	2	2	0	0	4	0	0	0	0	0	4	0	0	0	2	0	0	0	0	0	0	0	0	0	0	0	0	0	0	0	0
ST4.03ch05	20400590	C	T	0	1	0	1	0	1	2	1	2	2	2	0	0	1	0	0	0	0	0	1	1	0	0	0	1	0	0	0	1	0	0	1	1	0	0	0	0	0	0	0	0	0	0	1	0	0
ST4.03ch06	11791546	T	A	0	0	0	0	0	0	0	0	0	0	2	0	0	0	0	0	1	0	1	0	1	1	0	0	0	2	0	0	0	2	1	0	0	2	2	1	1	1	2	0	0	0	0	0	0	0
ST4.03ch06	28317783	G	A	0	0	0	0	0	0	0	0	0	0	1	0	0	1	1	0	1	0	0	0	1	1	1	0	1	1	1	0	0	1	1	0	0	1	1	1	0	0	1	0	0	0	0	0	0	0
ST4.03ch07	13247832	T	A	1	1	1	1	1	0	2	0	1	0	0	0	1	0	0	0	0	0	0	1	0	0	0	0	0	0	1	0	1	1	0	1	1	0	0	0	0	0	0	1	1	1	1	0	2	0
ST4.03ch07	13247844	A	T	1	1	1	1	1	0	2	0	1	0	0	0	1	0	0	0	0	0	0	1	0	0	0	0	0	0	1	0	1	1	0	1	1	0	0	0	0	0	0	1	1	1	1	0	2	0
ST4.03ch10	40581364	C	T	1	1	1	1	1	1	1	1	1	0	1	0	0	0	0	1	1	0	1	1	0	0	0	0	0	0	1	0	0	1	0	0	0	1	0	1	1	1	0	0	0	1	0	0	0	0
ST4.03ch00	6044986	T	G	0	0	1	0	0	1	1	0	0	0	1	0	0	0	1	1	0	0	1	1	0	0	0	0	0	0	0	0	1	1	0	0	0	0	0	0	0	0	0	0	0	1	0	0	1	1
ST4.03ch00	8236540	T	C	0	0	0	0	1	0	0	0	0	0	0	1	1	0	0	0	1	1	1	0	1	1	0	1	0	0	1	1	0	0	0	0	0	1	2	0	1	1	1	1	1	0	1	0	1	1
ST4.03ch02	31592614	G	C	1	1	3	1	0	0	2	0	2	2	1	0	0	2	1	0	2	0	0	0	1	1	1	2	1	0	0	1	1	0	0	1	3	1	0	0	0	0	0	0	0	0	1	1	2	1
ST4.03ch04	7568182	G	A	0	0	0	0	0	0	1	0	0	3	1	0	0	0	2	0	0	0	0	0	1	0	2	0	0	1	0	0	1	1	1	1	0	1	2	0	1	0	1	1	1	0	0	0	1	1
ST4.03ch05	8149612	T	A	1	0	0	1	0	1	0	1	1	1	1	1	0	1	1	0	1	1	1	1	0	1	0	1	0	1	0	1	1	0	0	1	1	1	0	1	0	0	1	0	1	1	0	1	0	1
ST4.03ch08	19614195	C	A	1	0	0	0	0	0	0	0	0	0	0	1	1	0	0	1	0	0	1	1	1	0	0	0	0	0	1	0	0	0	0	0	0	0	0	0	0	0	1	1	1	1	0	1	1	1
ST4.03ch09	7222172	A	T	1	0	0	1	0	1	0	0	0	0	0	1	0	0	0	0	0	2	2	0	0	0	0	0	0	0	0	2	0	1	1	1	1	0	0	0	2	1	1	0	0	0	0	0	0	0
ST4.03ch10	32442209	T	C	0	1	0	3	0	1	0	0	0	0	0	0	0	0	0	0	0	0	0	2	0	2	0	0	1	0	0	2	0	0	0	0	0	1	0	0	0	1	0	0	0	0	0	0	0	0
ST4.03ch10	38345923	T	C	1	0	0	0	0	1	1	0	0	1	0	0	0	0	0	1	1	0	1	1	0	0	0	0	0	0	0	NA	0	0	0	0	1	1	0	1	1	0	1	0	0	0	0	0	0	0
ST4.03ch12	35454129	T	A	1	1	1	1	1	0	1	0	1	0	0	0	1	0	0	0	0	0	0	1	0	0	0	0	0	0	1	0	1	1	0	0	0	0	0	0	0	0	0	1	1	1	1	0	1	0
ST4.03ch02	35685363	G	A	0	0	0	0	0	1	0	0	0	0	0	0	0	0	0	0	1	0	0	1	0	1	0	1	0	1	1	0	1	1	2	2	0	1	0	1	0	0	1	0	1	1	1	1	1	0
ST4.03ch03	51463732	G	T	0	0	0	0	0	1	0	0	0	0	0	0	0	0	0	1	0	0	0	2	1	0	0	1	0	0	0	0	0	0	0	0	0	0	0	0	0	0	1	1	1	1	0	1	0	0
ST4.03ch04	23227548	A	G	0	0	1	0	0	0	1	0	1	1	0	1	0	0	0	2	2	2	0	0	0	1	0	0	0	0	0	1	0	0	0	0	0	0	0	2	0	0	2	0	0	0	1	1	1	0
ST4.03ch04	35579142	C	T	0	0	0	1	1	0	0	1	0	0	0	0	1	1	0	1	1	1	0	0	0	0	0	0	0	1	0	1	0	0	1	1	0	1	0	0	1	0	1	0	0	0	0	0	0	0
ST4.03ch05	11284049	C	A	1	0	0	1	0	0	0	0	0	0	1	0	0	0	0	0	0	0	0	0	0	0	1	1	0	0	2	1	1	1	1	2	0	0	0	0	0	0	0	0	1	0	0	0	0	0
ST4.03ch05	30800483	A	G	0	1	0	1	0	0	1	2	2	2	1	0	0	1	0	0	0	0	0	1	1	0	0	0	1	0	0	0	1	0	0	1	1	0	0	0	0	0	0	0	0	0	0	1	0	0
ST4.03ch05	50487095	A	G	0	0	0	0	0	0	1	0	0	1	0	0	1	0	0	1	1	0	0	1	0	0	1	0	0	0	0	0	1	0	1	0	1	0	0	0	0	0	0	1	1	1	0	0	0	0
ST4.03ch06	54261751	C	T	0	1	1	0	0	0	0	0	1	0	0	0	0	1	1	0	0	0	0	1	1	0	0	0	0	0	0	0	0	1	1	0	1	1	1	0	0	0	1	0	0	0	0	1	0	0
ST4.03ch07	710765	G	C	1	1	1	0	0	1	0	0	0	0	0	0	0	0	0	1	1	1	1	1	0	0	0	0	0	0	1	1	1	2	1	1	0	0	1	0	0	1	0	1	2	1	0	1	0	1
ST4.03ch07	710766	G	A	1	1	1	0	0	1	0	0	0	0	0	0	0	0	0	1	1	1	1	1	0	0	0	0	0	0	1	1	1	2	1	1	0	0	1	0	0	1	0	1	2	1	0	1	0	1
ST4.03ch09	10231686	T	C	1	0	0	0	2	2	0	2	0	0	0	0	2	0	1	3	2	1	1	0	0	0	1	0	2	1	0	0	0	0	0	0	1	0	0	0	0	0	0	0	0	0	0	0	0	0
ST4.03ch09	16479690	T	C	0	2	0	2	0	0	0	0	0	0	0	0	0	2	0	0	0	0	0	0	0	0	2	0	0	2	0	0	0	0	0	0	3	0	0	0	0	0	0	0	0	0	0	0	0	0
ST4.03ch09	34647738	T	A	0	0	0	1	1	0	0	1	0	0	0	0	1	1	0	1	1	1	0	0	0	0	0	0	0	0	0	1	0	0	1	1	0	1	0	0	1	0	1	0	0	0	0	0	0	0
ST4.03ch12	10979185	C	G	1	0	1	1	0	0	0	1	1	1	1	0	1	0	0	0	0	0	0	0	2	0	0	0	1	0	1	1	1	1	1	0	1	1	2	0	0	1	1	0	1	2	1	1	1	2
ST4.03ch12	40718195	G	A	1	1	1	0	2	0	0	1	0	0	1	1	1	0	1	0	0	1	1	0	0	0	0	0	0	0	1	0	1	1	0	1	1	1	0	0	0	0	0	2	1	0	0	2	0	0
ST4.03ch12	40718198	C	T	1	1	0	1	0	1	0	0	1	1	1	0	1	1	1	0	0	0	0	0	1	0	1	0	0	0	0	0	0	1	1	0	0	0	1	0	0	0	1	0	0	0	1	0	0	1
ST4.03ch00	29489927	A	T	1	1	0	1	1	0	0	1	0	0	1	1	2	0	1	1	1	0	1	0	1	0	0	0	0	1	0	1	0	1	1	0	0	1	1	1	0	1	1	1	1	0	0	1	0	0
ST4.03ch01	47414154	A	G	0	0	0	0	2	0	0	0	0	0	0	2	1	0	0	0	0	1	2	2	1	0	0	1	0	0	1	0	0	0	0	0	0	2	1	0	2	1	2	0	1	0	2	0	3	2
ST4.03ch02	30343863	T	C	1	1	2	1	0	0	2	0	2	1	1	0	0	2	1	0	1	0	0	0	2	1	1	1	2	0	0	2	2	0	1	0	2	1	0	0	0	0	0	0	1	0	1	1	2	1
ST4.03ch03	18963078	G	A	1	0	0	1	0	0	0	0	2	0	0	0	0	0	0	1	1	1	2	1	0	0	0	1	0	0	2	1	0	0	0	0	0	0	0	2	0	1	0	0	0	0	0	0	0	0
ST4.03ch06	9236056	A	T	0	0	0	1	1	0	0	1	0	0	0	0	1	1	0	1	1	1	0	0	0	0	0	0	0	0	0	1	0	0	1	1	0	1	0	0	1	0	1	0	0	0	0	0	0	0
ST4.03ch07	50229441	G	A	2	2	0	1	0	0	1	0	0	1	1	0	0	1	0	0	0	1	0	0	1	0	0	0	0	0	0	0	0	1	0	1	0	1	2	0	1	1	0	1	0	1	0	1	1	1
ST4.03ch09	669062	G	A	1	0	1	0	0	0	0	0	0	0	0	0	0	1	0	1	0	2	1	1	2	0	0	0	0	0	0	0	0	0	0	2	1	0	0	1	1	2	0	0	0	0	0	0	0	0
ST4.03ch09	39185804	G	A	0	0	2	1	0	0	1	0	0	0	1	1	0	2	2	0	0	0	0	0	1	0	0	0	0	0	2	0	0	0	0	0	2	0	0	0	0	0	0	1	0	0	2	0	1	2
ST4.03ch10	40183085	T	C	1	1	0	1	0	0	0	0	1	0	0	0	0	0	0	1	1	1	1	1	1	0	0	1	0	0	1	1	0	0	0	0	0	1	1	1	0	1	0	0	0	0	0	0	0	0
ST4.03ch11	28787855	A	G	0	0	0	0	2	1	0	1	0	0	1	1	1	0	0	0	1	0	0	0	0	0	0	0	1	0	1	0	1	1	1	0	0	0	0	0	0	0	0	1	1	0	0	0	0	0
ST4.03ch12	35308790	A	G	1	1	1	0	1	1	0	1	1	1	0	0	0	1	1	1	0	0	0	1	0	0	1	0	0	1	0	0	0	0	0	1	1	0	0	1	0	1	0	0	0	1	0	0	0	0
ST4.03ch12	50569596	C	A	0	0	0	0	1	0	1	0	0	1	0	0	1	0	1	0	1	1	1	1	0	0	0	0	0	1	0	0	0	1	1	1	0	0	1	0	1	1	1	1	0	1	0	0	1	1
ST4.03ch00	8978097	C	T	0	0	0	0	1	0	0	0	0	0	1	0	0	1	0	0	0	0	0	1	1	1	0	1	1	0	1	0	0	0	0	1	0	1	1	0	1	1	0	0	0	0	0	0	0	0
ST4.03ch00	8978102	A	G	0	0	0	0	1	0	0	0	0	0	1	0	0	1	0	0	0	0	0	1	1	1	0	1	1	0	1	0	0	0	0	1	0	1	1	0	1	1	0	0	0	0	0	0	0	0
ST4.03ch00	27478331	A	T	0	0	0	0	0	0	0	0	0	0	1	0	0	0	0	0	2	0	0	0	1	2	1	0	1	2	1	0	0	1	1	0	0	1	1	1	0	1	2	1	0	0	0	0	0	0
ST4.03ch04	11094053	C	T	1	0	0	1	0	1	0	0	0	0	0	1	0	0	0	0	1	0	1	1	1	1	1	0	1	1	0	1	1	1	0	1	0	1	1	0	1	1	1	1	0	0	1	0	0	0
ST4.03ch12	5487015	G	A	4	0	NA	3	4	3	3	4	3	3	4	0	4	3	4	3	3	3	3	4	3	4	4	4	4	4	4	4	NA	4	4	4	4	3	4	4	4	NA	4	4	4	4	3	3	3	3
ST4.03ch01	55428948	A	G	0	0	1	0	2	0	1	0	0	0	1	2	0	1	1	2	1	0	0	0	0	1	0	0	0	0	0	1	0	0	0	0	0	2	1	1	1	NA	1	1	0	0	1	1	3	2
ST4.03ch01	82322210	G	A	1	1	1	2	1	0	1	0	1	1	2	1	1	1	0	1	0	0	0	0	0	0	0	1	1	0	0	0	1	2	1	1	1	0	0	0	0	0	0	2	2	0	1	1	1	2
ST4.03ch03	42492818	G	A	2	1	1	1	0	1	1	0	1	2	0	0	0	1	2	1	0	4	0	2	0	0	0	0	0	1	0	0	0	1	1	2	1	0	0	0	1	1	0	0	0	0	1	1	1	1
ST4.03ch04	24261993	T	C	0	0	0	0	2	2	0	1	0	0	1	1	1	0	0	1	1	1	1	0	0	0	0	0	1	0	2	0	1	1	1	0	0	0	0	0	0	0	0	1	1	1	0	0	0	0
ST4.03ch04	24261994	G	A	0	0	0	0	2	2	0	1	0	0	1	1	1	0	0	1	1	1	1	0	0	0	0	0	1	0	2	0	1	1	1	0	0	0	0	0	0	0	0	1	1	1	0	0	0	0
ST4.03ch04	37532058	T	G	1	0	0	1	1	1	0	0	0	0	0	1	0	0	0	1	1	1	1	1	1	1	1	0	1	1	0	1	1	1	1	0	0	1	1	0	1	1	0	1	0	0	1	0	0	0
ST4.03ch04	37556412	T	C	0	0	0	0	1	1	0	1	0	0	2	1	1	0	0	0	2	0	0	0	0	0	0	0	1	0	2	0	1	1	1	0	0	0	0	0	0	0	0	1	1	1	0	0	0	0
ST4.03ch06	16812049	T	C	0	0	0	0	0	0	0	0	0	0	1	0	0	0	0	0	1	0	1	0	1	1	0	0	0	3	0	0	0	1	1	0	0	2	3	1	1	1	3	0	0	0	0	0	0	0
ST4.03ch09	8265362	C	T	1	0	0	1	1	1	0	0	0	0	0	0	0	1	0	0	0	1	1	0	1	1	1	0	1	1	1	1	0	0	0	0	0	0	1	0	1	1	0	0	1	0	0	0	1	0
ST4.03ch09	29071725	G	T	0	0	2	1	0	0	2	0	0	0	1	1	0	2	2	0	0	0	0	0	1	0	0	0	0	0	2	0	0	0	0	0	1	0	0	0	0	0	0	1	0	0	2	0	1	2
ST4.03ch01	63303181	C	G	0	0	0	0	0	0	0	1	0	0	0	1	0	0	0	0	1	1	1	0	0	1	2	0	1	0	0	1	0	0	0	0	0	0	0	0	1	0	1	0	0	0	0	0	0	0
ST4.03ch01	75213317	T	C	1	0	0	0	0	0	2	0	0	1	1	0	0	0	0	0	0	1	0	0	0	0	0	0	1	0	0	0	0	2	1	1	0	0	0	1	2	1	2	2	3	1	0	0	0	1
ST4.03ch02	14139284	C	T	0	0	0	1	1	0	0	1	0	0	0	0	1	1	0	1	1	0	0	0	0	0	0	0	0	2	0	1	0	0	1	1	0	1	0	0	1	0	1	0	0	0	0	0	0	0
ST4.03ch05	27573264	C	T	0	1	0	1	0	0	2	1	2	2	1	0	0	1	0	0	0	0	0	1	1	0	0	0	1	0	0	0	1	0	0	1	1	0	0	0	0	0	0	0	0	0	0	1	0	0
ST4.03ch05	34097612	G	A	0	1	0	1	0	0	2	1	2	2	1	0	0	1	0	0	0	0	0	1	1	0	0	0	1	0	0	0	1	0	0	1	1	0	0	0	0	0	0	0	0	0	0	1	0	0
ST4.03ch05	35490718	C	G	0	0	0	1	0	1	0	1	3	0	0	1	0	1	0	0	1	1	1	0	0	2	1	1	2	1	0	3	1	0	0	1	0	1	1	1	0	1	0	0	1	1	0	0	0	0
ST4.03ch07	54544029	G	A	0	0	0	0	0	0	0	0	0	0	0	0	0	1	0	0	0	0	0	1	0	1	1	1	0	2	0	0	0	0	0	0	0	2	3	1	1	0	1	0	0	0	0	0	0	0
ST4.03ch08	3162432	A	T	0	0	1	0	1	1	1	1	0	1	0	1	0	0	0	0	1	0	1	1	0	0	0	1	0	0	0	0	1	1	1	0	0	0	0	0	1	0	1	1	1	1	1	1	1	1
ST4.03ch10	16697204	T	C	0	0	0	0	3	2	0	1	0	0	0	2	1	0	0	0	1	1	2	1	0	0	0	1	0	0	0	0	0	0	0	0	0	1	1	1	1	1	2	0	0	0	0	0	0	0
ST4.03ch12	49456205	T	C	0	0	0	0	0	0	2	1	2	2	0	0	0	0	0	1	0	0	0	0	0	0	0	1	1	0	0	0	1	0	0	0	0	0	0	1	0	0	0	0	0	0	0	0	0	0
ST4.03ch00	29249957	T	C	0	2	0	2	0	1	1	0	1	0	1	0	0	1	0	0	0	0	0	0	0	0	0	0	1	0	0	0	1	1	0	0	0	1	0	0	0	1	0	1	1	1	0	0	0	0
ST4.03ch01	76468953	G	A	0	2	3	0	0	0	2	0	4	0	1	0	0	2	2	2	0	0	0	0	0	0	0	0	0	0	0	0	2	0	0	0	0	0	0	0	0	0	0	1	2	1	1	2	0	1
ST4.03ch01	76468973	C	G	0	2	3	0	0	0	2	0	4	0	1	0	0	2	2	2	0	0	0	0	0	0	0	0	0	0	0	0	2	0	0	0	0	0	0	0	0	0	0	1	2	1	1	2	0	1
ST4.03ch03	18707251	G	T	0	0	0	0	1	1	1	0	0	1	0	1	0	0	0	0	1	1	1	1	0	0	1	1	1	0	0	0	0	1	1	0	0	0	0	0	1	0	1	1	1	1	1	1	1	0
ST4.03ch03	22472657	G	A	0	0	1	0	1	1	1	1	0	1	0	1	0	0	0	0	1	1	1	1	0	0	0	1	0	0	0	0	1	1	1	0	0	0	0	0	1	0	1	2	1	1	0	1	1	1
ST4.03ch04	528925	C	T	0	0	1	0	1	0	1	0	2	0	0	0	0	0	0	1	0	0	1	1	0	2	0	0	0	3	0	2	1	0	0	0	0	4	3	3	2	2	2	0	0	0	0	0	0	0
ST4.03ch04	37532052	A	T	1	0	0	1	1	1	0	0	0	0	0	1	0	0	0	1	1	1	1	1	1	1	1	0	1	1	0	1	1	1	1	0	0	1	1	0	1	1	0	1	0	0	1	0	0	0
ST4.03ch04	39146329	C	T	0	0	0	0	1	2	0	1	0	0	2	1	4	0	0	0	1	0	0	0	0	0	0	0	1	0	2	0	1	1	1	0	0	0	0	0	0	0	0	1	1	1	0	0	0	0
ST4.03ch05	49910713	C	A	0	0	0	1	1	1	0	1	0	0	0	1	0	0	0	1	0	1	1	0	0	0	1	0	0	0	1	0	0	1	0	0	0	0	0	0	1	0	0	1	1	1	0	0	0	0
ST4.03ch06	12456950	C	T	0	1	1	0	1	0	2	1	0	1	0	1	1	0	1	1	1	1	0	0	0	1	1	0	1	1	1	0	0	1	1	0	0	0	1	0	1	0	1	0	0	0	1	1	1	1
ST4.03ch07	15043201	T	G	1	1	2	1	1	0	2	0	1	0	0	0	1	0	0	0	0	0	0	1	0	0	0	0	0	0	1	0	1	1	0	0	0	0	0	0	0	0	0	1	1	1	1	0	2	0
ST4.03ch09	185074	C	A	0	0	0	0	1	1	0	1	1	0	0	0	1	0	0	0	0	0	1	0	2	0	1	1	0	0	1	0	1	0	0	1	0	0	0	1	1	1	0	0	0	0	0	0	0	0
ST4.03ch09	185084	G	A	0	0	0	0	1	1	0	1	1	0	0	0	1	0	0	0	0	0	1	0	2	0	1	1	0	0	1	0	1	0	0	1	0	0	0	1	1	1	0	0	0	0	0	0	0	0
ST4.03ch10	1277964	A	G	1	1	2	1	0	0	1	0	0	1	0	0	1	0	1	0	0	0	0	0	0	0	0	0	0	0	0	1	0	1	2	1	1	1	1	1	1	1	1	2	1	1	1	0	0	1
ST4.03ch10	51918493	T	C	0	0	1	0	1	0	0	1	0	0	0	1	1	0	0	1	1	1	0	1	0	1	0	1	0	1	0	1	0	0	0	0	0	1	2	0	1	0	3	1	0	1	1	1	1	1
ST4.03ch12	42332643	G	A	0	0	0	0	0	0	1	0	0	2	0	0	0	0	0	0	0	0	0	0	0	1	0	2	0	0	0	0	0	1	2	0	0	0	0	1	0	1	0	0	0	1	0	0	0	0
ST4.03ch02	36910311	G	A	2	0	0	0	0	1	0	0	1	0	0	0	0	0	0	0	1	1	1	1	1	1	1	0	1	0	2	0	0	0	0	1	0	0	1	0	1	3	1	0	0	0	0	0	0	0
ST4.03ch02	40514440	G	A	0	0	1	0	0	1	0	1	1	1	0	0	1	1	2	1	0	1	0	0	1	1	1	0	0	0	0	1	1	0	0	0	0	0	1	1	0	1	1	1	2	1	2	2	1	2
ST4.03ch05	41511899	T	C	0	0	0	1	0	1	0	1	2	0	0	2	0	1	0	0	2	1	2	0	0	2	1	1	1	2	0	3	1	0	0	1	0	1	1	2	0	2	0	0	1	1	0	0	0	0
ST4.03ch07	34167663	T	A	4	4	4	4	2	3	4	4	4	4	4	3	4	4	4	4	4	4	4	2	3	2	4	4	NA	4	4	3	4	2	3	4	4	4	4	4	4	4	4	4	4	4	4	4	4	4
ST4.03ch08	10713985	T	C	0	0	1	0	0	1	NA	0	0	0	0	1	0	0	0	1	0	1	0	0	1	0	0	1	3	0	0	1	1	0	0	0	1	1	0	2	2	1	0	0	0	0	0	0	0	0
ST4.03ch09	58779951	G	A	1	1	0	1	0	0	0	0	0	0	0	1	0	0	0	1	1	1	1	0	1	0	0	1	0	0	1	0	0	0	0	0	0	0	0	0	0	0	0	0	0	0	0	0	0	0
ST4.03ch10	2360172	A	G	2	1	1	1	2	2	1	0	0	0	0	1	0	0	0	2	1	1	1	0	0	0	0	0	0	0	1	0	2	2	1	0	0	0	0	0	0	0	0	0	0	1	0	0	0	0
ST4.03ch10	58343151	C	G	0	2	1	0	0	0	1	0	0	0	0	0	1	3	0	0	0	0	0	0	1	0	1	0	0	0	1	0	0	1	2	0	1	0	0	0	0	0	0	1	2	1	1	0	0	2
ST4.03ch11	4561679	A	T	0	1	1	1	1	0	1	1	1	1	1	1	1	0	1	0	1	0	0	1	2	0	0	1	1	0	0	1	0	2	1	1	2	1	1	0	0	2	0	0	0	1	2	3	3	2
ST4.03ch12	55362672	G	A	1	1	1	1	1	0	1	0	1	0	0	1	1	1	0	1	1	1	1	0	0	0	0	1	0	0	0	1	0	0	1	1	0	0	0	0	1	1	0	0	1	1	0	0	0	1
ST4.03ch03	23712363	C	T	0	0	1	0	0	0	0	1	0	1	0	1	0	0	0	0	1	0	0	1	0	0	0	1	0	0	1	0	1	1	1	0	0	0	0	0	1	0	0	2	1	1	1	1	1	1
ST4.03ch03	41652196	C	A	1	1	0	1	0	1	1	0	1	2	0	0	0	1	1	1	0	1	0	2	0	1	0	1	2	1	0	0	0	1	1	0	1	0	0	0	0	0	0	0	0	0	1	1	1	1
ST4.03ch03	49332423	A	G	0	0	2	0	1	2	0	1	0	0	0	1	3	0	0	0	2	1	3	1	0	0	1	0	0	0	0	0	0	0	0	0	0	1	1	1	2	1	0	0	0	0	0	0	0	0
ST4.03ch04	70663276	C	T	0	1	1	0	0	0	2	1	0	1	1	0	1	0	1	0	0	0	0	1	0	0	0	1	1	0	1	0	0	1	0	1	1	1	1	2	1	1	1	1	1	1	1	1	1	2
ST4.03ch05	12403679	T	C	1	1	1	1	0	0	2	1	1	0	0	1	1	1	1	1	1	1	1	0	0	1	1	1	0	0	0	0	0	1	0	1	1	0	0	1	0	0	0	1	0	1	0	1	1	1
ST4.03ch05	27931456	A	G	0	0	0	2	0	1	0	1	4	0	0	2	0	2	0	0	2	2	NA	0	0	2	2	1	0	2	0	3	1	0	0	2	0	2	1	2	0	2	0	0	1	1	0	0	0	0
ST4.03ch08	19054243	A	T	4	4	4	4	3	4	4	3	4	4	4	4	4	3	3	4	2	3	4	4	3	2	2	3	3	4	4	4	4	4	4	2	4	4	3	3	4	4	4	4	4	4	4	4	4	4
ST4.03ch08	45351548	A	G	0	1	1	0	1	0	1	1	2	1	0	1	0	1	0	0	0	0	0	1	0	0	0	1	1	0	0	1	0	0	0	0	0	0	0	0	0	0	0	0	0	0	0	0	0	0
ST4.03ch09	59997344	G	A	1	1	0	1	1	1	1	0	1	1	1	0	0	1	0	1	0	0	0	1	0	0	1	0	0	0	1	1	0	0	0	1	0	0	0	0	0	0	0	1	0	1	1	1	2	1
ST4.03ch10	32282770	G	A	0	2	1	0	1	0	2	1	0	2	0	1	0	2	0	0	0	0	1	0	0	0	0	0	0	0	0	0	1	0	0	0	0	0	0	0	0	0	0	1	1	2	0	2	1	1
ST4.03ch00	26993435	G	A	1	1	1	1	1	0	1	0	1	1	0	1	1	1	1	1	0	0	0	1	1	0	0	1	0	2	1	1	1	1	2	0	1	1	0	1	1	1	1	1	1	0	1	1	0	1
ST4.03ch01	48862254	A	T	0	0	0	0	2	1	0	1	0	0	0	0	0	0	0	1	0	0	1	0	1	1	1	0	0	1	0	1	0	1	0	0	0	1	0	1	2	1	1	2	1	1	1	1	1	0
ST4.03ch01	60892556	G	A	4	4	4	4	4	4	4	4	3	3	2	3	3	4	3	3	3	3	4	4	3	4	3	3	4	3	2	3	4	4	4	4	3	3	4	4	4	3	3	4	4	4	4	4	3	3
ST4.03ch01	71527698	G	A	0	1	2	0	0	0	1	0	0	1	0	0	0	0	1	1	0	0	0	0	0	1	0	0	0	0	1	0	1	1	1	0	0	0	0	1	0	0	0	0	2	1	1	1	0	0
ST4.03ch02	25979862	T	C	1	1	0	1	1	1	0	0	0	0	1	1	0	0	0	1	1	0	1	2	0	2	1	0	0	1	1	0	1	0	0	1	1	2	1	1	1	0	0	1	0	1	0	0	0	0
ST4.03ch03	48571229	C	T	1	0	0	1	0	1	0	0	1	0	0	0	0	4	2	1	0	0	0	1	0	2	1	1	1	0	1	0	0	0	0	0	2	0	0	0	0	0	2	1	1	1	0	2	0	0
ST4.03ch04	43091356	G	A	0	0	0	0	2	2	0	1	0	0	1	1	2	0	0	1	1	1	1	0	0	0	0	0	1	0	2	0	1	1	1	0	0	0	0	0	0	0	0	1	1	1	0	0	0	0
ST4.03ch05	21814844	T	C	0	0	0	1	0	1	0	1	1	0	0	2	0	1	0	0	2	1	2	0	0	2	2	1	2	2	0	3	1	0	0	1	0	1	1	1	0	2	0	0	1	2	0	0	0	0
ST4.03ch05	30800479	C	T	0	0	0	0	1	0	0	0	0	0	1	0	0	1	0	0	0	0	0	1	1	1	0	1	1	1	1	0	0	0	0	1	0	1	1	1	1	1	1	0	0	0	0	0	0	0
ST4.03ch06	22791136	T	G	0	0	2	0	0	0	2	0	1	1	2	0	0	2	2	0	0	0	0	0	0	0	0	0	0	2	0	0	0	0	0	0	1	0	2	0	1	0	2	0	0	0	2	1	1	2
ST4.03ch07	12149905	C	T	0	0	0	0	1	0	0	0	0	0	0	0	0	0	0	0	1	0	0	0	1	1	1	1	1	0	1	0	0	1	0	0	0	1	1	1	1	1	0	1	0	1	0	0	0	0
ST4.03ch10	40817946	A	G	0	0	0	0	3	2	0	1	0	0	0	2	1	0	0	2	1	1	2	1	0	0	0	1	0	0	1	0	0	0	0	0	0	1	1	1	1	1	2	0	0	0	0	0	0	0
ST4.03ch01	46948348	C	T	0	0	0	0	2	1	0	1	0	0	0	1	0	0	0	1	1	0	1	0	0	1	1	0	0	1	0	1	0	1	0	0	0	1	1	1	2	1	1	1	0	0	1	0	2	0
ST4.03ch02	8932772	A	C	3	4	4	3	3	3	3	2	2	3	4	3	3	3	3	3	4	3	4	4	4	4	4	3	2	4	2	3	3	4	4	3	4	4	4	2	4	4	4	4	3	4	4	4	4	4
ST4.03ch03	6642495	A	T	1	1	1	1	1	1	1	1	1	0	1	1	0	0	0	0	1	0	1	1	0	0	0	1	0	0	1	1	0	1	0	1	1	1	1	1	0	0	0	0	1	1	1	1	1	1
ST4.03ch03	11243316	T	C	0	0	1	1	1	1	1	0	0	0	1	0	1	0	1	0	0	1	1	1	1	0	0	1	0	1	1	1	0	0	1	0	0	1	1	0	0	1	1	0	0	1	1	0	1	0
ST4.03ch03	36014846	G	A	0	2	0	0	1	0	1	1	0	1	1	1	1	0	1	1	1	1	0	0	0	0	1	0	0	0	0	0	0	1	1	0	0	0	0	0	0	0	0	0	0	0	1	0	0	0
ST4.03ch03	36014887	C	T	0	2	0	0	1	0	1	1	0	1	1	1	1	0	1	1	1	1	0	0	0	0	1	0	0	0	0	0	0	1	1	0	0	0	0	0	0	0	0	0	0	0	1	0	0	0
ST4.03ch03	48846156	C	T	0	0	2	0	1	2	0	1	0	0	0	2	3	0	0	0	2	1	3	1	0	0	1	0	0	0	0	0	0	0	0	0	0	1	1	1	2	2	0	0	0	0	0	0	0	0
ST4.03ch04	2697681	A	G	0	0	1	1	0	0	0	1	2	0	0	0	0	0	0	0	1	1	2	0	0	0	0	0	0	0	0	1	1	0	0	0	1	2	1	0	1	0	0	0	0	0	0	0	0	0
ST4.03ch04	35371102	A	G	0	0	0	0	2	1	0	1	0	0	2	1	2	0	0	0	1	0	0	0	0	0	0	0	1	0	2	0	1	1	1	0	0	0	0	0	0	0	0	1	1	1	0	0	0	0
ST4.03ch04	50439224	C	G	0	0	1	0	0	0	2	1	2	1	0	1	0	0	0	1	1	1	0	0	0	1	0	0	0	0	0	1	0	0	0	0	0	0	0	2	0	0	1	1	1	1	2	1	2	2
ST4.03ch05	50278236	C	T	0	0	0	0	2	0	1	0	0	1	0	1	1	0	0	1	1	0	0	2	0	0	1	0	0	0	0	0	1	0	1	0	2	0	0	0	0	0	0	1	1	1	0	0	0	0
ST4.03ch09	19640794	C	T	0	0	1	1	0	1	1	1	0	0	1	1	1	1	1	0	0	1	1	0	1	0	0	0	0	0	1	0	0	0	0	0	1	0	0	0	0	0	0	1	0	0	1	0	1	1
ST4.03ch01	75812130	A	G	0	0	0	0	1	0	0	1	0	1	0	1	0	0	0	0	1	0	1	0	0	1	0	0	1	1	0	2	0	0	1	0	1	1	2	0	1	0	1	0	0	0	0	0	0	0
ST4.03ch02	36073557	T	C	0	0	0	0	2	2	0	2	0	0	0	2	2	0	0	2	2	2	3	0	0	1	1	0	0	1	0	0	0	0	0	0	0	2	1	0	1	0	0	1	1	0	1	1	0	0
ST4.03ch04	27404545	A	G	0	0	0	0	1	1	0	1	0	0	3	1	1	0	0	0	1	0	0	0	0	0	0	0	1	0	2	0	1	1	1	0	0	0	0	0	0	0	0	1	1	1	0	0	0	0
ST4.03ch04	52557848	T	C	1	1	0	1	0	0	0	0	0	2	1	0	0	0	0	2	1	0	0	0	0	4	2	0	NA	0	2	0	1	1	2	0	0	0	0	0	0	0	0	3	2	2	0	0	0	0
ST4.03ch04	53872658	T	C	0	0	0	0	0	0	0	0	0	0	0	0	0	0	0	0	0	0	0	0	0	1	0	0	0	0	0	0	0	0	0	0	0	0	1	0	1	1	0	1	0	1	2	0	0	1
ST4.03ch06	29200798	G	T	0	0	0	0	0	0	0	0	0	0	1	0	0	0	0	0	2	0	0	0	2	2	1	0	1	2	1	0	0	2	2	0	0	1	1	1	0	1	1	1	0	0	0	0	0	0
ST4.03ch00	15069019	C	T	0	0	0	0	0	0	0	1	1	0	0	0	0	0	0	0	0	1	1	1	0	1	0	0	0	0	0	1	1	0	1	0	0	1	1	2	4	2	0	1	1	2	2	1	1	0
ST4.03ch00	35499771	A	G	0	0	0	0	2	1	0	1	0	0	0	1	0	0	0	1	1	0	1	0	0	1	1	0	0	1	0	1	0	1	0	0	0	1	1	1	2	2	1	1	2	1	1	1	1	0
ST4.03ch01	71942234	C	A	0	1	2	0	0	0	1	0	0	1	0	0	0	0	1	1	0	0	0	0	0	1	0	0	0	0	1	0	1	1	1	0	0	0	0	1	0	0	0	0	1	1	1	1	0	0
ST4.03ch03	11243310	T	C	0	0	1	1	1	1	1	0	0	0	1	0	1	0	1	0	0	1	1	1	1	0	0	1	0	1	1	1	0	0	1	0	0	1	1	0	0	1	1	0	0	1	1	0	1	0
ST4.03ch03	53314176	A	T	1	1	0	1	0	0	0	0	0	1	0	0	1	1	1	0	0	0	0	0	1	1	0	1	0	0	1	0	0	1	0	1	1	0	0	0	0	1	1	0	0	1	0	0	1	1
ST4.03ch05	36644597	A	T	0	1	0	1	0	0	3	1	3	3	0	0	0	1	0	0	0	0	0	1	1	0	0	0	1	0	0	0	2	0	0	1	1	0	0	0	0	0	0	0	0	0	0	1	0	0
ST4.03ch05	36644598	A	C	0	1	0	1	0	0	3	1	3	3	0	0	0	1	0	0	0	0	0	1	1	0	0	0	1	0	0	0	2	0	0	1	1	0	0	0	0	0	0	0	0	0	0	1	0	0
ST4.03ch05	38782320	A	G	0	0	0	1	0	1	0	1	1	0	0	2	0	1	0	0	3	1	2	0	0	2	2	1	1	2	0	3	2	0	0	1	0	1	2	3	0	2	0	0	1	1	0	0	0	0
ST4.03ch06	28331866	G	T	4	4	3	4	4	4	4	4	2	3	2	4	4	2	3	4	4	4	4	4	4	3	2	1	3	3	2	4	1	4	4	4	2	4	3	2	3	4	3	4	4	4	4	4	4	4
ST4.03ch06	53366241	C	G	0	0	0	0	0	2	1	0	0	1	1	0	0	0	0	0	0	0	0	1	1	2	1	3	2	0	4	0	0	0	0	1	1	0	0	0	0	0	0	0	1	0	0	0	0	0
ST4.03ch08	18340353	A	T	1	0	1	1	0	1	1	1	1	0	0	1	0	0	0	1	0	0	1	1	1	0	0	1	1	0	0	1	1	1	0	0	2	0	0	1	0	1	0	1	1	0	0	1	1	1
ST4.03ch08	28205403	A	G	0	0	0	1	1	0	0	1	0	0	0	0	1	1	0	1	1	1	0	0	0	0	0	0	0	1	0	1	0	0	1	1	0	1	0	0	1	0	1	0	0	0	0	0	0	0
ST4.03ch09	30868691	C	T	1	1	1	0	1	0	0	0	1	0	1	0	0	0	2	1	0	0	1	0	0	1	0	0	0	1	0	0	1	0	0	0	0	1	0	1	0	1	1	0	0	0	0	2	0	1
ST4.03ch09	43842752	T	C	1	1	1	0	2	0	0	0	1	0	1	0	0	0	2	1	0	0	1	0	0	1	0	0	0	1	0	0	1	0	0	0	0	1	0	1	0	1	1	0	0	0	0	1	0	1
ST4.03ch09	53426478	G	A	0	0	1	0	1	1	1	0	0	1	0	1	1	1	1	1	1	1	0	1	0	1	1	1	1	1	1	0	0	0	0	1	0	0	1	1	0	1	0	0	0	0	1	0	1	0
ST4.03ch10	21789588	T	A	1	0	1	1	0	1	0	0	0	0	1	0	0	1	1	0	0	1	1	0	1	1	0	0	0	0	1	1	0	1	0	1	0	0	1	0	0	0	0	0	0	0	0	0	0	0
ST4.03ch11	43871503	G	C	0	1	0	1	0	0	2	0	0	1	0	1	1	0	0	0	1	1	0	0	1	0	0	0	0	0	1	0	1	0	0	2	0	1	1	1	1	2	0	0	0	0	0	0	0	0
ST4.03ch02	30918616	T	A	1	1	3	1	0	0	2	0	2	1	1	0	0	2	1	0	2	0	0	0	3	1	1	2	2	0	0	1	1	0	0	1	2	2	1	0	0	0	0	0	0	0	1	1	2	1
ST4.03ch03	34102874	G	T	1	0	1	1	0	1	1	0	0	0	0	1	1	1	1	1	0	1	1	1	1	0	0	0	0	1	0	1	0	0	0	1	1	1	1	0	1	1	0	0	0	1	1	1	1	1
ST4.03ch04	36308748	T	C	0	0	0	0	1	1	0	1	0	0	2	2	1	0	0	0	1	0	0	0	0	0	0	0	1	0	3	0	1	1	1	0	0	0	0	0	0	0	0	1	1	1	0	0	0	0
ST4.03ch04	52945372	T	C	1	1	0	1	0	0	0	0	0	1	1	0	0	0	0	2	1	0	0	0	0	1	1	1	2	0	2	0	1	1	2	0	0	0	0	0	0	0	0	2	2	1	0	0	0	0
ST4.03ch05	8116119	C	T	1	1	1	1	1	1	0	1	0	0	1	0	2	0	0	0	NA	1	0	0	2	0	0	0	1	0	0	0	1	0	0	0	0	2	1	2	1	0	0	0	0	0	0	0	0	0
ST4.03ch06	26006698	G	A	4	4	3	4	4	4	2	4	2	3	2	3	4	1	2	4	4	4	4	4	4	3	3	2	3	2	4	4	2	4	4	3	1	4	3	3	3	4	2	4	4	4	4	4	4	4
ST4.03ch07	11566868	G	T	0	0	0	0	2	1	1	1	1	1	0	1	0	0	0	0	0	0	1	1	0	1	0	0	1	0	0	2	0	1	1	0	0	1	1	1	1	0	1	0	0	0	0	0	0	0
ST4.03ch04	23227556	T	C	1	0	1	1	0	0	1	0	1	1	0	1	0	0	0	2	2	2	0	0	1	1	0	0	0	1	0	1	0	0	0	0	0	1	1	2	0	0	2	0	0	0	1	1	1	0
ST4.03ch05	49779659	C	T	0	0	0	1	1	4	0	1	0	0	0	1	0	0	0	1	0	1	1	0	0	0	1	0	0	0	1	0	0	1	0	0	0	0	0	0	4	0	0	1	1	1	0	0	0	0
ST4.03ch06	10057820	G	A	0	0	0	0	0	0	0	0	0	0	2	0	0	0	0	0	1	0	1	0	2	1	1	0	0	3	1	0	0	1	2	0	0	2	3	1	2	1	3	0	0	0	0	0	0	0
ST4.03ch06	54809518	T	C	1	0	1	0	0	0	1	0	NA	2	1	0	0	1	0	0	1	1	1	0	1	0	1	0	0	0	0	0	0	0	0	0	1	1	1	0	1	2	1	2	0	1	1	0	1	1
ST4.03ch07	14682500	G	T	0	0	0	0	1	0	0	0	0	0	1	0	0	1	0	0	0	0	0	1	1	1	0	1	1	1	1	0	0	0	0	1	0	1	1	1	1	1	1	0	0	0	0	0	0	0
ST4.03ch09	15599880	A	G	1	1	1	1	0	0	1	1	1	1	0	0	1	1	0	1	0	0	0	1	0	1	0	0	0	1	0	1	1	0	1	1	1	0	0	1	0	0	1	0	1	0	1	0	0	1
ST4.03ch10	4628131	T	G	0	0	0	0	0	1	0	1	1	0	1	0	0	0	0	1	1	1	1	0	0	0	0	0	0	0	2	0	2	0	0	0	0	2	1	2	1	2	1	0	0	0	1	1	0	1
ST4.03ch12	35308817	G	A	1	1	1	0	1	1	0	1	1	1	0	0	0	1	1	1	0	0	0	1	0	1	1	0	0	1	0	0	0	0	0	1	1	0	0	1	1	1	0	1	0	1	0	0	0	0
ST4.03ch12	38177394	C	A	1	1	2	1	1	1	1	0	0	1	1	1	0	1	0	0	0	0	0	0	2	2	0	1	2	0	0	1	0	0	0	0	2	0	0	0	0	0	0	0	0	0	0	1	0	0
ST4.03ch00	25553874	T	C	1	1	0	1	1	0	0	1	0	0	0	0	1	0	0	1	1	0	1	0	1	1	1	1	0	1	0	0	1	1	1	0	0	0	1	0	1	1	0	1	1	1	0	0	0	0
ST4.03ch01	15538400	G	T	1	1	1	1	0	2	1	0	0	0	1	0	0	0	0	0	0	0	0	0	0	1	0	0	0	1	0	2	0	0	3	1	2	0	0	0	0	0	2	0	2	0	2	0	0	1
ST4.03ch01	38103256	T	G	0	0	0	0	0	0	1	0	0	1	0	3	1	0	0	2	0	2	2	2	0	1	0	2	2	0	1	0	1	0	1	2	1	0	0	0	0	0	0	1	2	1	0	1	0	0
ST4.03ch03	42265791	A	G	4	4	4	4	3	3	4	3	4	4	3	3	3	3	3	2	3	3	3	4	4	4	4	4	3	4	4	4	4	4	4	4	4	4	3	4	4	2	4	4	4	4	4	4	4	4
ST4.03ch04	39146340	T	C	0	0	0	0	1	2	0	1	0	0	2	1	4	0	0	0	1	0	0	0	0	0	0	0	1	0	2	0	1	1	1	0	0	0	0	0	0	0	0	1	1	1	0	0	0	0
ST4.03ch04	67296863	A	C	0	1	0	0	0	0	2	1	1	0	1	0	0	1	1	0	1	0	0	0	0	0	0	0	1	1	0	0	0	1	1	0	1	2	1	1	0	0	0	1	1	1	2	1	0	1
ST4.03ch04	67296871	G	A	0	1	0	0	0	0	2	1	1	0	1	0	0	1	1	0	1	0	0	0	0	0	0	0	1	1	0	0	0	1	1	0	1	2	1	1	0	0	0	1	1	1	2	1	0	1
ST4.03ch05	12163545	G	A	1	1	1	0	1	1	0	1	0	1	1	1	0	1	1	1	0	1	1	0	1	0	0	0	0	1	0	1	1	1	1	1	1	1	1	1	1	1	1	1	0	0	1	0	1	1
ST4.03ch06	39618117	C	T	0	0	0	0	0	0	0	0	0	0	0	0	0	0	0	0	0	0	0	0	0	1	0	0	0	1	1	1	0	0	0	0	0	1	1	1	2	2	2	0	0	0	0	0	0	0
ST4.03ch07	14682469	T	C	1	1	1	1	1	0	1	0	1	0	0	0	2	0	0	0	0	0	0	1	0	0	0	0	0	0	1	0	1	1	0	0	0	0	0	0	0	0	0	1	1	1	1	0	1	0
ST4.03ch08	5532909	A	G	1	0	0	0	0	0	0	0	2	0	0	1	1	0	0	1	0	0	1	1	1	0	0	0	0	0	1	0	1	0	0	0	0	0	2	0	0	0	0	1	1	1	0	1	1	1
ST4.03ch10	40581382	T	G	1	1	1	1	1	1	1	1	1	1	1	0	0	0	0	1	1	0	1	1	0	0	0	0	0	1	1	0	1	1	1	0	0	1	0	1	1	1	1	1	0	1	1	0	0	0
ST4.03ch00	11291152	C	A	0	0	0	1	0	1	0	2	4	0	0	2	0	1	0	0	2	1	2	0	0	1	1	1	2	2	0	3	1	0	0	2	0	1	1	2	0	2	0	0	1	2	0	0	0	0
ST4.03ch01	5096042	A	C	1	0	0	0	2	0	0	0	0	0	0	2	0	1	0	1	1	1	1	1	0	0	0	0	0	1	1	0	1	1	1	2	0	0	0	0	1	0	0	1	1	1	1	1	1	1
ST4.03ch01	77665945	C	G	0	0	2	0	0	0	0	0	0	0	0	1	1	1	0	1	0	1	0	1	0	2	3	1	0	0	0	0	2	1	0	0	0	1	0	0	0	1	0	0	1	0	0	0	0	0
ST4.03ch03	195353	A	G	0	0	0	1	1	0	0	0	0	0	0	0	0	0	0	0	0	1	0	2	0	1	0	0	0	0	1	1	1	1	1	0	0	0	0	0	1	0	0	0	0	0	0	0	0	0
ST4.03ch03	50722125	G	A	0	0	1	0	0	1	0	0	1	0	1	1	2	1	2	0	1	1	2	1	1	0	1	0	0	1	0	0	0	1	1	0	1	1	1	1	2	1	0	0	0	0	2	2	1	0
ST4.03ch04	38176274	C	T	0	0	0	0	1	1	0	1	0	0	3	3	1	0	0	0	2	0	0	0	0	0	0	0	1	0	2	0	1	2	2	0	0	0	0	0	0	0	0	1	1	1	0	0	0	0
ST4.03ch06	45179597	G	A	0	0	0	0	0	0	0	0	0	0	0	1	0	1	0	0	0	0	0	0	0	1	0	0	0	1	0	1	0	0	0	1	0	2	0	1	1	1	1	0	0	0	0	0	0	0
ST4.03ch08	25030556	A	G	1	1	0	1	1	1	0	0	1	1	1	0	0	0	0	0	0	0	0	1	0	1	0	0	1	0	1	1	1	1	0	0	1	1	0	0	0	1	0	1	0	1	0	0	1	0
ST4.03ch08	28674596	C	G	1	0	1	0	1	1	0	1	1	0	0	1	0	0	0	1	0	1	1	0	1	0	0	1	1	0	1	0	0	0	0	0	0	1	0	0	0	0	0	1	0	1	1	0	0	1
ST4.03ch09	5370189	C	T	0	0	0	0	1	1	1	0	0	0	1	0	0	1	0	0	1	1	2	0	0	0	0	1	1	0	2	0	1	1	1	0	0	0	0	0	2	1	0	1	1	1	1	0	0	1
ST4.03ch11	34041273	T	G	0	0	0	1	0	0	1	0	0	0	0	0	1	0	0	1	1	0	1	1	1	1	2	0	0	2	0	0	NA	1	1	1	1	1	0	1	1	0	1	1	1	1	0	1	1	1
ST4.03ch11	34041281	A	G	0	0	0	1	0	0	1	0	0	0	0	0	1	0	0	1	1	0	1	1	1	1	2	0	0	2	0	0	NA	1	1	1	1	1	0	1	1	0	1	1	1	1	0	1	1	1
ST4.03ch03	27931561	T	C	0	1	0	0	0	0	0	0	0	0	0	0	0	0	0	1	1	0	0	0	2	0	0	0	1	1	0	0	0	0	0	1	0	2	4	0	0	1	0	0	0	0	0	0	0	0
ST4.03ch04	34251121	C	T	1	0	1	1	1	1	0	1	0	0	0	1	0	0	0	1	2	0	1	0	1	1	0	0	0	1	0	2	0	1	0	0	0	2	1	1	1	0	0	1	0	0	1	0	1	0
ST4.03ch07	32519141	G	T	0	0	1	0	1	0	2	1	1	4	0	0	0	0	0	0	1	0	1	0	1	0	2	0	1	0	0	1	0	1	1	0	0	1	1	1	1	0	1	1	0	1	0	0	0	0
ST4.03ch10	32282771	C	T	0	0	0	0	0	0	1	2	0	1	0	0	0	0	0	0	0	1	1	1	2	0	0	0	1	0	1	0	2	0	0	0	0	0	0	0	0	1	0	0	1	1	0	0	0	0
ST4.03ch11	3346458	G	A	0	0	1	0	0	0	0	1	0	0	0	0	1	0	0	0	1	1	2	2	0	0	0	0	0	0	1	0	0	0	1	1	0	2	1	0	1	1	1	2	2	1	1	1	1	2
ST4.03ch01	8497640	T	C	1	0	0	1	0	1	0	0	0	1	0	0	1	1	0	0	1	0	0	1	1	1	1	1	1	1	1	1	0	0	1	1	1	0	0	0	0	0	0	0	0	0	0	0	0	0
ST4.03ch01	36969957	G	T	0	0	0	0	2	1	0	1	0	0	0	1	0	0	0	1	2	0	1	0	0	1	1	0	0	1	0	1	0	0	0	0	0	1	1	1	2	1	1	2	1	1	1	1	1	0
ST4.03ch02	15799355	A	G	0	0	0	1	1	0	0	1	0	0	0	0	1	1	0	1	1	1	0	0	0	0	0	0	0	2	0	1	0	0	1	1	0	1	0	0	1	0	1	0	0	0	0	0	0	0
ST4.03ch03	28294117	T	G	2	0	0	2	0	0	0	0	2	0	0	0	0	0	0	2	1	1	1	1	0	0	0	2	0	0	2	1	0	0	0	0	0	0	NA	3	0	2	0	0	0	0	0	0	0	0
ST4.03ch03	31891696	T	A	0	1	1	0	1	1	1	1	1	1	1	1	0	0	0	0	1	0	1	1	0	0	0	1	0	0	0	0	1	1	1	0	0	0	0	0	1	0	1	1	1	1	1	1	1	1
ST4.03ch03	34102866	C	A	1	0	1	1	0	1	1	0	0	0	0	1	1	1	1	1	0	1	1	1	1	0	0	0	0	0	0	2	0	0	0	1	1	1	1	0	1	1	0	0	0	1	1	1	1	2
ST4.03ch03	40251795	T	C	0	0	0	0	0	1	0	0	0	0	1	0	0	0	0	0	0	0	0	1	1	0	1	3	0	0	0	0	1	1	1	0	0	0	0	0	0	0	1	0	1	2	1	0	1	2
ST4.03ch03	43127715	A	G	4	3	3	4	3	4	3	3	3	4	4	3	4	4	4	4	2	4	4	4	4	3	4	3	3	3	4	4	2	2	3	3	3	4	4	4	4	4	4	2	0	1	2	1	2	1
ST4.03ch04	38176294	A	C	0	0	0	0	1	1	0	1	0	0	3	3	1	0	0	0	2	0	0	0	0	0	0	0	1	0	2	0	1	2	2	0	0	0	0	0	0	0	0	1	1	1	0	0	0	0
ST4.03ch04	55937919	A	C	1	1	0	1	1	1	0	1	1	0	1	1	0	3	0	0	1	0	1	0	0	2	1	1	0	0	1	1	1	0	0	2	2	0	0	0	0	0	0	1	1	1	1	2	2	1
ST4.03ch06	2775173	C	A	1	1	1	1	0	1	1	0	0	1	3	1	1	1	1	0	1	1	1	0	0	0	1	1	1	0	0	1	1	0	0	1	0	1	1	0	1	1	0	1	0	0	0	0	0	0
ST4.03ch06	49740057	T	C	0	0	1	0	0	0	1	0	0	1	0	2	0	0	0	0	0	0	1	1	1	1	0	1	0	0	0	0	0	0	0	0	0	0	0	0	1	1	0	0	0	0	0	0	0	0
ST4.03ch07	51835094	A	C	0	0	1	0	0	0	0	0	0	0	0	0	1	2	0	0	0	0	0	1	0	0	0	1	0	0	0	0	0	0	0	0	0	1	1	0	1	0	0	0	0	0	0	0	0	0
ST4.03ch11	5376333	T	A	1	1	1	1	1	0	1	1	1	1	1	1	1	NA	0	0	1	0	1	1	1	1	0	2	1	0	0	1	1	1	0	1	2	0	1	1	1	2	0	1	1	0	1	2	2	1
ST4.03ch12	3210787	G	T	0	0	1	0	0	0	1	1	1	1	1	0	0	1	1	0	0	1	0	1	1	0	0	0	0	0	0	0	1	1	1	0	1	0	0	0	0	0	0	1	1	1	0	1	0	1
ST4.03ch12	3210790	T	A	0	0	1	0	0	0	1	1	1	1	1	0	0	1	1	0	0	1	0	1	1	0	0	0	0	0	0	0	1	1	1	0	1	0	0	0	0	0	0	1	1	1	0	1	0	1
ST4.03ch01	13739729	A	G	2	1	0	1	1	0	1	1	2	2	1	0	1	1	0	1	0	0	0	1	0	0	0	0	1	0	1	0	3	1	0	0	2	0	0	1	0	0	0	1	0	1	0	0	2	0
ST4.03ch01	43501646	G	T	0	0	1	0	2	1	1	1	0	0	1	1	0	2	1	0	2	0	1	0	0	1	2	0	0	1	0	1	0	1	0	0	0	1	1	1	1	1	0	1	1	0	1	0	1	1
ST4.03ch03	48183933	T	C	1	1	0	1	0	1	1	1	1	1	1	0	1	1	1	0	1	1	0	0	1	0	0	1	1	1	0	1	0	0	0	0	0	1	1	1	0	1	1	0	1	1	1	1	1	1
ST4.03ch03	54915257	T	C	3	3	4	3	4	4	4	3	4	2	2	4	3	3	2	4	4	4	4	4	4	3	4	4	4	4	4	4	3	2	3	2	3	4	4	3	4	2	3	4	3	3	4	4	4	4
ST4.03ch09	33430309	T	C	0	0	2	1	0	0	1	0	0	0	1	1	0	2	2	0	0	0	0	0	1	0	0	0	0	0	2	0	0	0	0	0	2	0	0	0	0	0	0	1	0	0	3	0	2	2
ST4.03ch09	55264835	G	T	0	0	1	1	2	1	1	0	1	0	1	0	0	2	0	0	1	1	1	0	1	0	2	1	1	0	0	0	1	0	0	1	0	NA	1	1	1	0	0	1	1	1	0	1	1	0
ST4.03ch11	26299048	C	T	1	1	0	0	1	1	0	1	1	1	0	1	0	0	0	1	1	1	1	1	1	1	1	1	1	1	0	1	1	1	1	1	0	1	1	1	1	0	1	0	1	1	0	0	0	0
ST4.03ch11	39648619	T	A	2	1	2	1	1	1	1	1	2	0	1	2	0	0	0	0	1	0	1	1	0	0	0	1	0	0	1	1	0	1	0	1	1	1	1	1	0	0	0	0	1	1	2	1	1	1
ST4.03ch03	26224854	G	T	0	0	1	0	1	1	1	1	0	0	1	1	0	1	1	1	1	0	1	0	1	1	1	0	0	1	0	1	0	1	0	0	0	1	1	1	1	1	1	1	1	1	1	1	1	1
ST4.03ch03	28394439	T	C	1	0	0	2	0	0	0	0	2	0	0	0	0	0	0	1	2	1	1	2	0	0	0	1	0	0	2	2	0	0	0	0	0	0	0	3	0	2	0	0	0	0	0	0	0	0
ST4.03ch04	43091333	C	T	0	0	0	0	2	2	0	1	0	0	1	1	2	0	0	1	1	1	1	0	0	0	0	0	1	0	2	0	1	1	1	0	0	0	0	0	0	0	0	1	1	1	0	0	0	0
ST4.03ch07	42153459	C	T	0	1	1	1	1	0	0	0	0	1	1	1	1	0	1	0	1	0	1	0	1	0	1	0	1	1	0	1	0	1	1	1	1	1	0	0	0	0	1	0	0	0	1	1	0	0
ST4.03ch08	19843122	T	C	1	0	0	0	0	0	0	0	0	0	0	1	1	0	0	1	0	0	1	1	1	0	0	0	0	0	1	0	0	0	0	0	0	0	0	0	0	0	1	1	1	1	0	1	1	1
ST4.03ch08	52838100	T	A	1	0	1	1	0	NA	0	0	1	0	0	0	2	1	0	0	0	0	0	0	0	0	1	0	NA	2	0	0	0	0	1	0	0	0	0	0	0	0	0	0	0	0	0	1	0	0
ST4.03ch09	9830244	C	T	1	1	1	1	0	1	1	0	1	2	1	2	0	1	0	0	0	1	0	0	0	0	0	0	0	0	0	2	0	1	1	0	1	0	0	0	0	0	0	0	0	0	1	1	1	1
ST4.03ch11	8255113	T	G	0	1	2	0	2	0	1	2	2	3	1	1	2	3	1	1	1	3	0	0	0	0	0	0	0	0	0	1	0	0	0	0	0	0	0	0	1	0	0	0	0	0	0	0	0	2
ST4.03ch11	39648612	C	T	2	1	2	1	1	1	1	1	2	0	1	2	0	0	0	0	1	0	1	1	0	0	0	1	0	0	1	1	0	1	0	1	1	1	1	1	0	0	0	0	1	1	2	1	1	1
ST4.03ch11	39648616	T	C	2	1	2	1	1	1	1	1	2	0	1	2	0	0	0	0	1	0	1	1	0	0	0	1	0	0	1	1	0	1	0	1	1	1	1	1	0	0	0	0	1	1	2	1	1	1
ST4.03ch12	40718191	G	A	1	0	0	2	0	0	1	0	1	0	0	0	0	0	0	0	1	0	0	0	0	0	0	1	1	0	1	3	1	0	0	0	0	0	0	0	0	0	1	0	1	1	0	0	0	0
ST4.03ch01	64983507	T	C	2	0	1	1	0	0	0	0	0	1	0	0	0	0	0	0	0	0	0	2	1	1	0	0	0	2	1	3	0	0	0	0	0	2	2	2	1	2	1	0	0	1	1	0	0	1
ST4.03ch02	12862414	G	A	0	0	0	1	1	0	0	1	0	0	0	0	1	1	0	1	1	1	0	0	0	0	0	0	0	2	0	1	0	0	2	1	0	1	0	0	1	0	1	0	0	0	0	0	0	0
ST4.03ch03	26323576	A	G	2	0	0	2	0	0	0	0	2	0	0	0	0	0	0	1	1	1	1	1	0	0	0	1	0	0	2	2	0	0	0	0	0	0	NA	3	0	2	0	0	0	0	0	0	0	0
ST4.03ch05	29157680	G	A	0	1	0	2	0	0	2	2	4	2	1	0	0	1	0	0	0	0	0	1	1	0	0	0	1	0	0	0	1	0	0	2	1	0	0	0	0	0	0	0	0	0	0	1	0	0
ST4.03ch05	33980441	T	C	0	0	0	1	0	1	0	1	1	0	0	2	0	1	0	0	2	2	2	0	0	3	1	1	1	2	1	3	1	0	0	1	0	2	0	2	0	2	0	0	1	1	0	0	0	0
ST4.03ch08	32661133	A	G	1	0	0	0	0	0	0	0	0	1	0	1	1	0	0	0	0	1	1	1	1	0	0	0	0	0	1	0	1	0	1	0	0	0	0	0	0	0	1	1	2	1	0	0	1	0
ST4.03ch09	38680491	T	A	0	1	0	1	0	0	0	1	1	1	0	1	1	0	0	1	1	0	1	1	0	1	1	0	0	1	0	1	0	1	1	0	1	1	1	1	1	1	0	1	1	1	1	1	1	0
ST4.03ch11	12749991	A	G	0	0	0	1	0	0	1	0	0	0	2	1	0	2	0	0	0	0	1	0	0	0	0	1	0	0	3	2	0	1	1	0	1	0	0	0	0	1	0	1	1	0	1	1	1	2
ST4.03ch11	21501256	C	T	0	1	1	0	1	1	0	1	1	1	1	1	0	1	1	1	0	1	1	0	1	1	1	0	0	1	0	1	1	1	1	1	1	0	1	0	1	1	1	1	0	0	0	0	0	1
ST4.03ch00	14262511	T	A	1	1	0	1	0	1	1	1	1	0	1	0	1	1	1	0	0	1	0	1	1	0	0	1	1	1	1	1	1	0	0	0	0	1	1	1	1	1	1	0	1	1	1	1	1	1
ST4.03ch00	14262512	A	T	1	1	0	1	0	1	1	1	1	0	1	0	1	1	1	0	0	1	0	1	1	0	0	1	1	1	1	1	1	0	0	0	0	1	1	1	1	1	1	0	1	1	1	1	1	1
ST4.03ch01	64117192	A	T	1	0	2	1	0	1	1	0	1	1	1	1	1	1	2	1	0	0	1	1	0	1	1	1	1	0	1	1	0	0	0	1	0	0	0	0	0	0	0	0	0	0	0	0	1	1
ST4.03ch03	22560669	A	T	0	1	1	0	1	0	1	1	1	1	1	1	1	1	1	0	0	1	1	1	1	0	0	0	0	0	1	1	1	0	0	0	1	1	0	1	1	1	0	0	0	0	1	1	1	1
ST4.03ch03	22560680	T	C	0	1	1	0	1	0	1	1	1	1	1	1	1	1	1	0	0	1	1	1	1	0	0	0	0	0	1	1	1	0	0	0	1	1	0	1	1	1	0	0	0	0	1	1	1	1
ST4.03ch04	42085358	A	G	1	0	0	1	1	1	0	1	0	0	2	1	1	0	0	1	1	1	1	0	1	0	0	0	1	1	2	0	1	1	1	0	0	1	1	0	0	0	1	1	1	1	0	0	0	0
ST4.03ch07	5689796	T	A	1	1	1	0	1	0	1	1	1	1	1	0	1	0	1	1	1	0	0	1	1	0	1	0	1	0	1	1	1	1	1	1	1	0	1	0	0	0	0	1	1	1	1	1	1	1
ST4.03ch09	32223663	A	G	0	0	2	1	0	0	1	0	1	1	1	0	0	1	1	0	0	0	0	1	0	0	1	1	0	1	1	0	1	1	2	0	1	1	0	0	1	0	1	1	1	1	0	0	1	0
ST4.03ch11	41114128	G	A	2	1	0	2	2	0	1	1	0	0	0	2	0	0	0	2	2	0	1	0	0	1	0	1	1	0	0	2	0	0	0	2	0	2	1	1	0	1	0	0	0	0	0	0	0	0
ST4.03ch01	38782832	G	C	0	0	0	0	2	1	0	1	0	0	0	1	0	0	0	1	2	0	1	0	0	1	2	0	0	1	0	1	0	1	0	0	0	1	1	2	2	1	1	1	0	0	1	0	2	0
ST4.03ch03	15637712	C	T	0	0	1	0	1	1	1	1	0	1	0	1	0	0	0	0	0	0	2	1	0	0	0	1	0	0	0	0	1	1	1	0	0	0	0	0	2	0	3	4	3	4	1	2	2	1
ST4.03ch07	10856612	G	A	1	1	0	1	0	1	1	1	1	1	1	0	1	1	1	0	0	1	0	1	1	0	0	1	1	1	1	1	1	0	0	0	0	1	1	1	1	1	1	0	1	1	1	1	1	1
ST4.03ch07	26782785	C	A	1	1	3	1	1	0	2	0	1	0	0	0	2	0	0	0	0	0	0	1	0	0	0	0	0	0	1	0	1	2	0	0	0	0	0	0	0	0	0	1	2	1	1	0	3	0
ST4.03ch07	27193322	A	G	0	0	0	0	1	0	0	0	0	0	1	0	0	1	0	0	0	0	0	1	1	1	0	1	0	0	1	0	0	0	0	2	0	1	1	0	1	1	0	0	0	0	0	0	0	0
ST4.03ch07	34645089	C	T	0	0	0	0	1	0	0	0	0	0	1	0	0	1	0	0	0	0	0	1	1	1	0	1	0	0	1	0	0	0	0	1	0	1	1	0	1	1	0	0	0	0	0	0	0	0
ST4.03ch08	1611541	C	T	0	1	1	0	1	1	1	0	0	1	1	1	0	1	1	1	1	0	1	0	0	1	0	0	0	1	0	0	1	1	1	0	0	1	1	1	1	1	1	1	1	1	0	1	1	1
ST4.03ch09	7578088	T	G	1	1	0	1	0	1	0	0	0	1	0	1	0	1	0	0	0	2	2	0	0	0	0	0	0	0	0	3	0	1	1	0	1	0	0	0	2	1	1	0	0	0	1	1	0	1
ST4.03ch00	8978059	G	A	1	2	3	1	1	0	2	0	1	0	0	0	2	0	0	0	0	0	0	1	0	0	0	0	0	0	1	0	1	2	0	0	0	0	0	0	0	0	0	2	1	1	1	0	2	0
ST4.03ch00	8978077	G	A	1	2	3	1	1	0	2	0	1	0	0	0	2	0	0	0	0	0	0	1	0	0	0	0	0	0	1	0	1	2	0	0	0	0	0	0	0	0	0	2	1	1	1	0	2	0
ST4.03ch01	45265281	G	A	1	2	1	1	0	1	1	0	0	0	0	0	0	0	0	0	1	0	0	0	0	0	0	1	1	1	0	1	0	0	3	0	1	0	0	0	0	0	2	0	1	0	1	0	0	1
ST4.03ch01	45265299	G	A	1	2	1	1	0	1	1	0	0	0	0	0	0	0	0	0	1	0	0	0	0	0	0	1	1	1	0	1	0	0	3	0	1	0	0	0	0	0	2	0	1	0	1	0	0	1
ST4.03ch03	20770469	C	A	0	0	1	0	1	1	1	1	0	1	0	1	0	0	0	0	1	1	0	1	0	0	0	1	0	0	0	0	1	1	1	0	0	0	0	0	0	0	2	3	2	2	0	1	1	1
ST4.03ch03	42870438	A	G	1	0	0	2	1	1	0	0	0	0	0	1	0	0	0	0	2	0	0	1	0	0	0	1	0	0	2	0	1	1	0	1	1	0	0	0	0	0	1	1	3	2	2	3	1	2
ST4.03ch03	42870443	C	A	1	0	0	2	1	1	0	0	0	0	0	1	0	0	0	0	2	0	0	1	0	0	0	1	0	0	2	0	1	1	0	1	1	0	0	0	0	0	1	1	3	2	2	3	1	2
ST4.03ch03	50899701	A	T	0	1	1	0	0	2	0	0	0	0	1	2	3	0	1	1	1	2	2	1	1	0	1	0	0	1	0	0	0	1	1	0	0	1	1	1	2	1	0	0	0	0	2	1	1	0
ST4.03ch03	52761118	T	A	0	1	2	0	0	0	2	1	1	1	0	0	0	1	0	0	0	1	1	0	0	0	0	0	0	1	1	1	0	0	0	0	2	0	1	1	3	1	2	0	0	0	2	0	2	0
ST4.03ch04	34251152	T	C	1	1	0	0	1	1	0	1	0	0	1	0	1	0	1	1	0	0	0	0	0	0	0	0	0	0	1	0	1	1	1	1	1	0	0	0	0	0	0	1	1	0	1	1	1	1
ST4.03ch04	34251157	T	G	1	1	0	0	1	1	0	1	0	0	1	0	1	0	1	1	0	0	0	0	0	0	0	0	0	0	1	0	1	1	1	1	1	0	0	0	0	0	0	1	1	0	1	1	1	1
ST4.03ch04	51283930	A	G	1	0	0	1	1	1	0	0	1	0	0	1	3	1	1	2	2	1	1	0	0	0	0	0	0	0	0	0	0	0	1	2	0	1	0	1	0	1	0	0	0	0	1	1	0	0
ST4.03ch05	8149608	G	A	1	0	0	1	0	2	0	1	1	1	1	1	0	1	1	0	1	1	1	1	1	1	0	1	1	1	0	1	1	0	0	1	1	1	1	1	0	0	1	0	1	2	1	1	0	1
ST4.03ch05	30800484	A	T	0	0	0	0	1	0	0	0	0	0	1	0	0	1	0	0	0	0	0	1	1	1	0	1	1	1	1	0	0	0	0	1	0	1	1	1	1	1	1	0	0	0	0	0	0	0
ST4.03ch06	56940907	G	A	3	4	4	1	4	4	4	4	4	4	4	4	4	4	4	3	4	4	4	4	4	3	4	4	4	2	2	3	3	4	4	4	4	3	3	1	2	4	3	4	3	4	4	4	4	4
ST4.03ch07	20099973	T	A	0	0	0	0	1	0	0	0	0	0	2	0	0	1	0	0	0	0	0	1	1	1	0	1	0	0	1	0	0	0	0	1	0	1	1	0	1	1	0	0	0	0	0	0	0	0
ST4.03ch09	32223689	C	T	0	1	1	0	1	0	0	0	1	0	1	0	0	1	3	1	0	0	1	1	0	1	0	0	1	1	0	0	1	0	0	0	1	1	0	1	0	1	1	1	0	0	1	1	0	2
ST4.03ch10	16962017	G	T	0	0	0	0	3	2	0	1	0	0	0	2	1	0	0	1	1	1	2	1	0	1	2	3	1	0	1	0	0	0	0	0	0	1	1	1	1	1	1	0	0	0	0	0	0	0
ST4.03ch02	8395454	G	A	1	1	0	1	1	0	1	1	1	1	1	1	1	1	2	1	1	1	0	0	1	0	0	0	1	0	1	1	1	1	1	1	1	1	0	1	1	1	0	1	2	0	1	0	1	2
ST4.03ch06	56940922	G	A	0	0	0	0	0	0	1	0	0	0	0	0	0	0	0	0	1	0	0	0	0	0	0	0	0	0	0	0	1	3	3	1	0	0	0	0	0	0	1	2	2	2	2	1	2	1
ST4.03ch09	47240015	G	A	0	1	0	1	0	0	1	1	2	0	0	0	0	1	2	1	0	1	0	0	0	0	0	0	0	1	1	0	0	1	2	0	1	0	0	0	0	0	0	0	0	0	0	0	1	2
ST4.03ch01	46948307	C	T	1	1	1	1	0	1	1	1	1	1	0	0	1	1	0	1	1	0	0	1	0	1	0	0	0	1	0	1	1	0	1	1	1	0	0	1	0	0	1	0	1	0	1	0	0	1
ST4.03ch02	6708256	C	T	0	0	0	1	1	0	0	1	0	0	0	0	1	1	0	1	1	1	0	0	0	0	0	0	0	2	0	1	0	0	1	1	0	1	0	0	1	0	1	0	0	0	0	0	0	0
ST4.03ch02	16891004	G	A	0	0	0	0	1	1	1	0	1	1	0	2	1	1	1	0	0	0	1	0	1	0	0	0	1	1	0	0	2	2	1	1	1	1	1	1	0	0	0	1	1	1	1	1	1	1
ST4.03ch02	43579516	C	T	0	1	1	0	2	2	1	2	0	0	1	2	1	2	2	1	1	2	1	0	1	0	0	0	0	0	0	0	1	0	0	0	1	1	0	1	0	0	0	0	1	1	0	1	0	1
ST4.03ch03	12890390	C	T	0	0	0	0	1	1	1	1	0	1	0	1	0	0	0	0	1	1	2	1	0	0	0	1	0	0	0	0	1	1	1	0	0	0	0	0	2	0	2	3	2	1	1	1	1	1
ST4.03ch09	38680505	C	T	0	0	0	0	1	0	0	0	0	0	1	1	1	1	0	0	0	1	1	1	1	1	0	1	0	1	1	0	0	0	0	1	0	1	1	0	1	1	1	0	1	0	0	0	1	1
ST4.03ch10	10212829	G	T	1	1	0	1	0	1	1	1	1	1	1	0	1	1	1	0	0	1	0	1	1	0	0	1	1	1	1	1	1	0	0	0	0	1	1	1	1	1	1	0	1	1	1	1	1	1
ST4.03ch10	10212839	T	A	1	1	0	1	0	1	1	1	1	1	1	0	1	1	1	0	0	1	0	1	1	0	0	1	1	1	1	1	1	0	0	0	0	1	1	1	1	1	1	0	1	1	1	1	1	1
ST4.03ch10	10212842	T	C	1	1	0	1	0	1	1	1	1	1	1	0	1	1	1	0	0	1	0	1	1	0	0	1	1	1	1	1	1	0	0	0	0	1	1	1	1	1	1	0	1	1	1	1	1	1
ST4.03ch10	14384054	C	T	0	0	0	0	2	2	0	1	0	0	0	1	1	0	0	2	1	1	1	2	0	0	0	1	0	0	2	0	0	0	0	0	0	1	1	1	1	1	2	0	0	0	0	0	0	0
ST4.03ch12	53047255	C	A	1	0	0	1	0	0	0	1	1	0	0	0	0	1	0	0	1	0	1	0	0	1	0	0	1	1	0	2	0	1	1	1	1	1	0	0	0	0	0	0	0	0	0	0	0	0
ST4.03ch06	10937233	C	A	1	1	1	1	1	1	0	1	0	1	1	1	0	1	1	1	1	1	1	0	0	1	1	0	0	0	1	0	0	0	0	0	1	0	1	0	0	0	1	0	0	0	1	1	0	0
ST4.03ch06	21967813	C	T	1	1	0	1	0	0	0	1	0	1	0	1	1	1	1	1	0	0	0	0	1	1	0	1	1	2	0	1	0	1	1	0	0	1	1	0	2	0	1	1	0	1	1	0	0	1
ST4.03ch07	26003120	C	T	0	0	0	0	1	0	0	0	0	0	1	0	0	1	0	0	0	0	0	1	1	1	0	1	1	0	1	0	0	0	0	1	0	1	1	0	1	1	0	0	0	0	0	0	0	0
ST4.03ch08	36005771	T	G	0	0	0	0	0	1	1	0	0	0	0	0	0	0	0	1	0	1	0	1	1	1	2	4	3	0	1	1	0	0	0	1	1	2	0	0	0	1	0	0	0	0	0	0	0	0
ST4.03ch10	12412792	T	A	1	0	0	0	2	1	0	1	0	0	0	2	1	0	0	1	1	1	1	1	0	1	0	1	1	1	1	0	0	0	0	1	0	1	1	1	1	1	1	0	0	0	0	0	0	0
ST4.03ch10	28037055	G	A	0	0	0	0	0	1	0	0	0	0	0	1	0	0	1	1	1	1	2	0	0	0	1	0	0	1	0	0	1	0	0	1	0	1	0	1	1	1	1	0	0	0	0	0	0	0
ST4.03ch11	42486699	A	G	0	1	0	1	1	0	1	0	0	1	0	1	1	0	0	0	1	1	0	0	1	1	1	1	NA	0	1	1	1	0	0	2	0	1	1	1	1	2	0	0	0	0	0	0	0	0
ST4.03ch01	38103246	C	T	1	2	1	1	0	1	1	1	1	0	0	0	0	0	0	0	2	0	0	0	0	2	0	0	0	1	0	1	0	0	NA	1	1	0	0	1	0	0	2	0	1	0	2	0	0	2
ST4.03ch01	38567220	G	T	1	1	0	1	1	0	1	0	1	1	0	2	1	0	0	2	0	1	1	2	0	0	1	1	1	0	1	0	2	1	1	1	1	0	0	0	0	0	0	1	1	1	1	1	0	0
ST4.03ch01	81908572	C	T	0	0	0	0	0	0	1	0	0	1	0	0	0	0	0	0	0	2	2	0	1	0	0	0	0	1	0	0	0	0	0	0	1	1	3	0	3	1	1	1	0	1	0	1	1	0
ST4.03ch02	15799341	T	C	0	0	0	0	1	0	1	0	1	0	0	2	1	1	1	0	0	0	1	0	1	0	0	0	1	1	0	0	2	1	1	1	1	2	1	1	0	0	0	2	2	1	1	1	1	1
ST4.03ch02	29446224	A	G	1	1	0	1	0	0	2	1	1	0	1	0	1	0	0	1	0	0	0	1	1	0	1	0	1	0	1	0	1	1	1	0	1	1	0	0	0	0	0	2	3	2	0	0	1	2
ST4.03ch03	12890359	A	G	0	0	1	0	1	1	1	1	0	1	0	1	0	0	0	0	1	1	2	1	0	0	0	1	0	0	0	0	1	1	1	0	0	0	0	0	2	0	2	3	2	1	1	1	1	1
ST4.03ch04	11772469	A	T	0	0	0	0	2	2	0	2	0	0	1	1	2	0	0	1	1	1	1	0	0	0	0	0	1	0	2	0	1	1	1	0	0	0	0	0	0	0	0	1	1	1	0	0	0	0
ST4.03ch05	25752765	G	A	1	0	1	1	0	1	0	0	0	0	1	0	0	1	1	0	0	0	1	0	1	1	0	0	0	1	1	1	0	1	0	1	0	1	1	1	1	1	0	0	0	0	0	0	0	0
ST4.03ch05	25752769	C	A	1	0	1	1	0	1	0	0	0	0	1	0	0	1	1	0	0	0	1	0	1	1	0	0	0	1	1	1	0	1	0	1	0	1	1	1	1	1	0	0	0	0	0	0	0	0
ST4.03ch05	42258749	G	A	3	1	1	0	0	0	0	2	0	0	2	0	0	0	0	0	0	0	0	1	1	0	0	1	0	0	0	0	0	0	0	2	1	1	1	0	0	0	1	1	0	1	1	0	2	1
ST4.03ch06	21967823	T	C	1	1	0	1	0	0	0	1	0	1	0	1	1	1	1	1	0	0	0	0	1	1	0	1	1	2	0	1	0	1	1	0	0	1	1	0	2	0	1	1	0	1	1	0	0	1
ST4.03ch07	5689774	C	G	1	0	1	1	0	1	0	0	1	0	0	0	0	0	0	0	1	0	0	1	1	0	0	0	1	1	0	1	1	0	1	0	0	0	0	0	2	1	1	0	0	1	0	0	0	0
ST4.03ch07	26003126	T	G	1	2	2	1	1	0	2	0	1	0	0	0	2	0	0	0	0	0	0	1	0	0	0	0	0	0	1	0	1	2	0	0	0	0	0	0	0	0	0	2	1	1	1	0	2	0
ST4.03ch09	13385366	T	C	4	4	4	4	4	4	4	3	3	4	4	4	4	4	4	4	4	3	3	2	4	2	3	3	3	4	3	3	3	3	3	4	4	3	3	2	0	2	4	4	3	2	3	3	3	4
ST4.03ch10	38328495	G	A	0	1	0	0	1	1	1	0	1	1	1	2	1	2	2	0	0	0	1	0	1	0	0	0	1	1	0	0	2	1	1	1	1	2	1	1	0	0	0	1	1	1	2	1	1	1
ST4.03ch12	12300259	C	T	0	0	0	0	0	0	1	0	0	1	0	0	0	0	0	1	0	0	0	0	0	1	2	1	1	0	0	1	0	0	0	0	0	2	1	4	2	0	0	0	0	0	0	0	0	0
ST4.03ch12	12616377	C	T	0	0	0	0	0	0	0	0	0	0	0	0	0	0	0	0	1	1	2	0	0	0	1	0	0	2	0	0	0	0	0	1	0	3	0	2	1	2	2	0	0	0	0	0	0	0
ST4.03ch00	13385539	T	C	0	0	0	0	0	0	0	0	1	0	0	0	0	0	0	0	0	1	2	1	0	1	0	0	0	0	0	1	1	1	1	0	0	2	2	2	4	3	0	1	1	3	2	1	1	0
ST4.03ch00	39414998	C	T	1	1	1	1	1	0	1	0	1	0	2	1	1	0	0	1	0	0	0	2	1	0	0	1	0	1	1	1	0	1	0	1	1	0	0	0	0	0	0	0	0	0	0	0	0	1
ST4.03ch01	14799474	A	G	0	0	0	0	0	1	0	2	0	0	0	0	1	1	1	0	0	1	1	1	0	1	0	1	1	1	0	0	0	0	0	0	0	0	1	0	0	1	1	0	0	0	0	0	0	0
ST4.03ch02	29446219	C	T	1	1	0	1	0	0	2	1	1	0	1	0	1	0	0	1	0	0	0	1	1	0	1	0	1	0	1	0	1	1	1	0	1	1	0	0	0	0	0	2	3	2	0	0	1	2
ST4.03ch03	16836351	C	T	0	0	1	0	1	1	1	1	0	1	0	1	0	0	0	0	1	0	2	1	0	0	0	1	0	0	0	0	1	1	1	0	0	0	0	0	2	0	2	3	2	2	1	1	1	1
ST4.03ch04	21546828	A	C	1	0	0	1	1	2	0	1	0	0	2	1	1	0	0	1	1	1	1	0	1	0	0	0	1	1	2	0	1	1	1	0	0	1	1	0	0	0	1	1	1	1	0	0	0	0
ST4.03ch04	41569452	T	A	0	0	0	0	2	1	0	2	0	0	3	2	1	0	0	0	1	0	0	0	0	0	0	0	1	0	3	0	1	2	1	0	0	0	0	0	0	0	0	1	2	2	0	0	0	0
ST4.03ch04	49610126	T	A	2	0	0	2	1	0	0	0	0	1	0	1	0	0	0	1	0	1	1	1	1	2	1	0	0	2	0	2	0	1	1	1	0	1	1	1	1	2	0	0	0	0	0	0	0	0
ST4.03ch05	16076510	A	T	4	2	4	1	4	1	4	2	3	4	4	1	2	3	4	4	1	2	1	4	4	4	4	4	4	4	4	3	2	4	4	3	4	4	3	2	4	2	4	4	3	2	4	4	4	4
ST4.03ch05	19855344	G	T	1	1	0	0	0	1	0	0	1	0	0	1	0	1	1	1	1	1	0	0	0	1	1	1	1	1	0	1	1	0	1	1	1	1	1	1	0	0	0	0	1	1	0	1	0	1
[truncated: 1,263 more rows]
[truncated: 334 more columns]
