# Supplementary material for: Sequencing depth and genotype quality: accuracy and breeding operation considerations for genomic selection applications in autopolyploid crops
Source: Theor Appl Genet. 2020 Sep 2;133(12):3345–63. doi: 10.1007/s00122-020-03673-2 (PMC7567692; doi:10.1007/s00122-020-03673-2)
Supplement: Supplementary file 6 — Supplementary material 6 (CSV 22165 kb) [file 122_2020_3673_MOESM6_ESM.csv]

SNP	CHROM	POS	REF	ALT	CIP105269.1	CIP105269.4	CIP105269.6	CIP105269.7	CIP105269.8	CIP105269.9	CIP105269.10	CIP105269.12	CIP105269.13	CIP105269.18	CIP105269.22	CIP105269.23	CIP105269.24	CIP105269.25	CIP105269.31	CIP105269.37	CIP105269.38	CIP105269.39	CIP105269.42	CIP105269.43	CIP105269.44	CIP105269.45	CIP105269.50	CIP105269.51	CIP105269.52	CIP105269.54	CIP105269.59	CIP105269.61	CIP105269.62	CIP105269.63	CIP105269.66	CIP105269.68	CIP105269.70	CIP105269.71	CIP105269.72	CIP105269.74	CIP105269.75	CIP105269.76	CIP105269.78	CIP105269.80	CIP105269.82	CIP105269.83	CIP105269.85	CIP105269.86	CIP105269.88
Chr00_100233989	Chr00	100233989	T	C	NA	1	0	0	0	0	0	1	0	1	NA	0	0	0	0	1	1	1	1	1	1	0	0	0	1	0	0	1	0	1	0	0	1	1	0	0	0	NA	1	0	0	0	1	1	0
Chr00_100286503	Chr00	100286503	C	T	1	0	0	0	0	0	1	0	0	0	1	0	1	1	1	0	1	0	0	1	0	0	1	1	0	0	1	0	1	1	1	0	0	1	1	1	0	1	0	0	1	0	1	0	1
Chr00_100696922	Chr00	100696922	G	A	1	1	1	1	0	0	0	1	1	0	1	1	1	1	1	0	0	1	1	1	1	1	1	1	0	0	0	0	1	0	0	1	0	0	1	0	0	0	0	1	1	1	0	0	1
Chr00_100773581	Chr00	100773581	C	T	0	0	0	0	0	1	1	0	0	0	1	0	0	1	1	0	0	1	1	1	0	1	0	1	1	1	0	1	0	0	1	1	1	0	1	0	0	0	0	1	0	0	0	0	1
Chr00_100773588	Chr00	100773588	G	A	1	1	0	0	1	0	1	1	1	1	1	0	1	0	0	1	1	1	0	0	0	0	0	1	0	1	0	1	1	1	0	0	1	0	0	0	0	0	1	0	1	0	0	1	1
Chr00_100773598	Chr00	100773598	G	A,T	1	0	1	0	1	1	1	1	0	0	0	NA	0	1	1	0	1	1	1	NA	NA	NA	0	NA	0	1	NA	0	1	1	1	0	1	0	1	NA	0	1	NA	0	0	1	1	0	0
Chr00_100957028	Chr00	100957028	G	T	NA	0	1	1	1	0	1	0	0	1	NA	NA	1	0	1	0	1	0	0	0	1	1	1	NA	1	0	NA	0	1	1	1	1	1	0	0	0	0	1	0	1	NA	0	0	0	0
Chr00_100957051	Chr00	100957051	C	G	NA	0	0	0	1	1	0	1	0	1	NA	NA	0	0	1	0	1	0	0	0	1	1	1	NA	0	0	NA	1	1	0	1	0	0	1	1	0	NA	1	1	0	NA	1	0	0	1
Chr00_101413336	Chr00	101413336	T	C	0	1	1	0	0	0	0	0	0	1	0	0	0	1	1	1	1	1	1	1	0	0	0	0	1	0	1	1	0	1	1	1	0	0	0	0	1	1	1	0	0	1	0	0	0
Chr00_101413363	Chr00	101413363	G	A	1	0	1	1	0	1	NA	1	1	0	1	0	0	0	1	0	1	1	1	1	0	1	0	0	0	1	1	1	0	0	1	1	0	1	1	1	0	1	1	1	1	1	0	0	1
Chr00_101648926	Chr00	101648926	A	G	1	1	0	0	1	0	1	1	0	1	1	1	0	0	0	1	1	1	0	0	1	1	1	1	0	1	0	0	1	1	0	0	1	0	0	0	0	1	0	0	0	0	0	1	1
Chr00_101648957	Chr00	101648957	C	T	1	1	0	0	1	1	1	1	0	1	1	0	1	0	1	0	1	1	1	0	0	0	0	0	1	1	0	0	0	0	1	0	1	0	1	0	1	1	0	0	0	0	1	0	0
Chr00_10199665	Chr00	10199665	G	A	0	1	1	0	0	1	1	1	1	0	1	0	0	0	1	1	1	0	1	1	1	0	1	1	0	1	0	0	1	0	0	1	1	0	1	0	0	0	0	0	1	1	1	1	1
Chr00_10199679	Chr00	10199679	T	G	0	1	1	1	1	0	0	1	1	0	0	1	1	0	0	0	1	1	0	1	0	1	1	0	0	1	0	0	1	0	0	0	1	1	0	0	0	0	1	0	1	0	0	0	1
Chr00_102441948	Chr00	102441948	T	C	NA	0	0	1	0	1	0	1	1	1	NA	0	1	0	1	1	1	1	1	1	1	1	1	1	1	1	1	0	1	1	1	1	0	1	1	1	1	0	1	0	1	1	0	1	0
Chr00_102566634	Chr00	102566634	A	G	0	0	0	0	1	1	0	0	1	0	0	0	1	0	1	0	1	0	1	1	0	0	0	0	1	1	1	1	1	1	1	0	0	0	1	0	1	0	1	1	1	1	1	0	0
Chr00_102566652	Chr00	102566652	C	A	0	1	1	1	1	1	0	0	1	1	1	1	1	0	0	1	1	0	0	0	0	0	1	1	1	0	1	1	0	0	1	0	0	1	1	1	1	0	0	0	0	0	1	0	1
Chr00_102566654	Chr00	102566654	C	T	0	1	1	1	1	1	0	0	1	1	1	1	1	0	0	1	1	0	0	0	0	0	1	1	1	0	1	1	0	0	1	0	0	1	1	1	1	0	0	0	0	0	1	0	1
Chr00_102566683	Chr00	102566683	C	T	1	1	0	0	0	0	0	1	1	0	1	0	1	1	0	1	0	0	0	0	0	0	0	0	1	1	0	0	1	1	0	0	0	0	0	1	1	0	1	1	1	1	1	0	1
Chr00_102572400	Chr00	102572400	G	A	NA	1	0	0	0	1	1	0	0	0	0	0	1	0	1	0	1	0	NA	0	1	1	0	0	1	0	1	NA	1	NA	NA	0	1	0	0	0	1	0	0	0	1	0	1	0	1
Chr00_102572456	Chr00	102572456	T	C	NA	1	1	0	1	0	0	0	0	1	0	0	1	0	1	0	1	1	NA	0	1	0	0	0	1	0	0	NA	0	NA	NA	0	0	1	0	1	0	1	0	1	1	0	1	0	0
Chr00_102590604	Chr00	102590604	G	C	1	0	1	1	0	1	1	0	1	1	0	1	0	1	0	NA	1	0	1	1	0	0	1	1	1	1	0	1	0	1	0	0	1	1	0	1	1	1	1	0	0	1	1	1	1
Chr00_102590609	Chr00	102590609	A	T	1	0	0	1	0	0	0	0	1	1	0	0	1	1	0	0	1	1	0	1	0	0	1	0	1	1	0	1	1	1	0	0	1	0	0	1	1	1	0	0	1	0	0	1	0
Chr00_102834277	Chr00	102834277	G	A	1	0	0	1	0	1	1	1	1	0	1	0	0	1	0	1	1	1	1	0	1	1	1	1	0	1	0	0	0	0	NA	1	1	1	0	0	1	1	0	1	1	1	1	1	1
Chr00_102834319	Chr00	102834319	A	C	0	0	0	1	1	1	0	1	1	0	0	0	0	1	0	1	1	1	0	0	1	0	0	0	1	0	1	1	0	0	NA	1	0	1	0	1	1	0	1	1	0	0	1	1	1
Chr00_104198507	Chr00	104198507	G	GT	1	0	1	0	0	0	0	0	1	1	1	0	1	1	1	0	1	1	0	0	1	0	1	0	0	0	0	1	1	0	0	1	1	0	1	1	1	0	0	0	0	0	1	1	1
Chr00_10442268	Chr00	10442268	C	T	1	1	0	1	0	1	0	1	1	0	0	1	0	NA	1	1	0	NA	1	1	1	1	0	0	1	1	0	0	0	1	0	0	NA	1	1	1	NA	1	0	0	0	1	0	0	NA
Chr00_104663479	Chr00	104663479	A	G	1	NA	1	1	1	1	1	1	1	0	0	0	0	0	1	1	1	1	1	1	1	0	0	0	1	0	1	0	NA	0	0	1	1	1	NA	1	1	0	1	1	0	1	0	0	1
Chr00_104721283	Chr00	104721283	T	C	0	1	1	1	0	1	0	0	1	1	0	0	1	1	0	0	0	1	1	0	1	0	0	0	0	1	0	0	0	0	0	0	0	1	0	1	1	1	NA	0	0	1	0	1	1
Chr00_104915909	Chr00	104915909	G	A	1	0	0	1	1	1	0	0	1	0	0	0	0	1	0	0	0	1	0	0	1	0	0	0	0	0	0	0	1	1	1	1	1	1	1	0	0	1	0	0	0	0	0	0	0
Chr00_104915950	Chr00	104915950	G	A	1	0	0	1	0	1	0	1	1	1	0	0	0	1	0	0	1	1	0	1	0	1	1	0	0	1	0	1	0	0	0	1	0	1	1	1	1	0	1	1	0	1	0	1	0
Chr00_10509421	Chr00	10509421	T	G	1	1	1	1	0	1	0	0	1	0	0	0	1	0	1	0	1	0	1	1	0	1	1	1	0	0	1	0	0	0	0	0	1	1	1	0	1	0	0	1	0	0	0	0	1
Chr00_105310557	Chr00	105310557	T	C	1	1	0	1	0	1	0	1	0	0	0	1	0	1	0	1	0	1	1	1	1	1	0	0	1	1	0	0	0	1	0	0	1	1	1	1	1	1	0	0	0	1	0	0	1
Chr00_105310558	Chr00	105310558	C	G	0	0	0	0	0	1	1	1	0	1	0	0	1	1	1	1	0	1	1	0	1	1	0	0	0	1	0	1	0	0	0	1	0	1	1	0	1	0	0	0	1	1	0	1	0
Chr00_105310577	Chr00	105310577	C	A	0	0	0	0	0	1	1	1	0	1	0	0	1	1	1	1	0	1	1	0	1	1	0	0	0	1	0	1	0	0	0	1	0	1	1	0	1	0	0	0	1	1	0	1	0
Chr00_105413173	Chr00	105413173	G	C	1	0	1	0	1	0	0	1	1	1	0	1	1	1	1	1	1	1	0	0	1	1	0	1	1	1	1	1	1	0	1	0	0	0	1	1	1	1	0	1	0	0	1	1	1
Chr00_105489981	Chr00	105489981	G	T	0	1	0	NA	1	0	1	0	1	0	0	0	0	0	1	1	0	1	0	0	0	1	1	0	0	0	0	1	1	1	0	1	1	0	0	0	1	0	0	0	1	1	0	1	0
Chr00_105489983	Chr00	105489983	AGTT	A	1	0	NA	NA	1	1	0	1	0	0	0	NA	1	1	1	0	1	1	1	0	1	0	0	1	NA	1	1	0	1	1	1	0	1	0	1	1	0	1	0	0	1	1	1	1	0
Chr00_105864161	Chr00	105864161	G	A	0	0	1	0	0	1	0	1	1	1	0	1	0	0	0	1	1	0	1	0	1	0	1	1	1	0	1	NA	0	0	0	1	0	1	1	0	0	0	0	1	0	0	0	1	0
Chr00_106787099	Chr00	106787099	T	C	0	1	0	0	0	0	1	1	0	1	0	0	NA	1	0	0	0	0	0	1	0	1	1	0	0	0	1	0	0	1	0	1	1	1	1	0	0	0	0	1	0	0	0	0	1
Chr00_106787115	Chr00	106787115	G	T	1	0	1	1	1	0	0	0	1	0	0	0	NA	1	1	1	1	0	1	0	1	1	1	1	0	1	0	0	0	NA	1	1	1	1	1	0	0	0	1	0	0	0	1	0	1
Chr00_106986828	Chr00	106986828	G	T	1	0	1	1	0	1	1	0	1	0	1	1	0	0	1	1	1	0	0	0	1	1	0	0	0	0	1	1	0	0	1	1	0	0	0	1	0	0	0	0	0	1	1	0	0
Chr00_10707828	Chr00	10707828	T	A	1	NA	0	1	1	0	1	1	1	0	1	0	0	0	0	0	0	1	1	0	1	1	1	0	0	1	0	1	0	0	1	1	1	1	0	0	1	1	0	1	1	1	1	NA	0
Chr00_10707872	Chr00	10707872	G	C	1	0	0	1	1	0	NA	NA	1	1	0	0	0	0	1	1	0	0	1	0	0	0	0	1	1	1	1	1	0	0	0	0	0	NA	0	0	1	1	1	1	0	0	0	1	1
Chr00_107456991	Chr00	107456991	C	G	0	0	0	1	0	1	1	0	0	1	0	0	1	0	0	0	0	0	0	0	1	0	1	1	1	1	1	0	0	0	0	0	0	0	1	0	0	0	0	1	0	0	0	0	0
Chr00_107457037	Chr00	107457037	G	A	0	0	0	1	0	1	1	0	0	1	1	0	0	0	1	1	1	1	0	1	0	0	0	0	1	0	0	0	1	1	1	1	1	1	0	1	1	1	1	1	1	1	1	0	0
Chr00_107457043	Chr00	107457043	C	T	0	0	0	1	0	1	1	0	0	1	1	0	0	0	1	1	1	1	0	1	0	0	0	0	1	0	0	0	1	1	1	1	1	1	0	1	1	1	1	1	1	1	1	0	0
Chr00_107457047	Chr00	107457047	C	G,A	1	0	1	1	1	1	0	0	1	0	1	1	1	0	1	0	1	0	0	1	1	1	0	1	0	0	0	0	0	1	1	0	1	1	0	NA	1	0	1	0	1	NA	1	1	NA
Chr00_107480701	Chr00	107480701	G	A	1	0	1	0	0	0	0	1	0	1	1	0	0	0	1	0	0	0	1	1	1	0	1	0	1	1	0	0	1	0	1	1	0	0	1	0	1	1	1	1	1	0	1	1	0
Chr00_10764287	Chr00	10764287	C	T	NA	1	1	0	0	NA	0	1	NA	1	1	0	0	1	1	0	1	1	0	0	0	NA	0	0	0	0	1	1	1	1	1	0	0	0	NA	0	0	0	0	0	0	0	1	1	NA
Chr00_10794406	Chr00	10794406	T	C	1	1	0	1	0	0	0	1	1	0	1	0	1	1	0	1	1	1	0	0	0	0	0	0	0	1	1	0	0	0	0	1	0	1	1	0	0	0	1	0	1	1	1	1	1
Chr00_10794407	Chr00	10794407	C	A	0	0	NA	1	0	0	0	1	1	1	1	1	1	1	0	1	1	1	1	0	1	0	1	1	1	0	1	0	0	0	0	0	1	1	1	1	0	0	0	0	1	1	1	0	1
Chr00_108924603	Chr00	108924603	C	T	1	1	0	1	0	0	0	0	1	0	0	1	0	1	0	1	0	0	0	1	1	1	0	1	0	0	0	0	1	1	0	0	0	1	0	1	0	0	1	1	1	1	0	0	1
Chr00_109436038	Chr00	109436038	A	T	NA	1	1	1	0	1	1	NA	1	NA	NA	0	0	1	0	1	1	1	0	0	1	0	1	1	1	0	0	NA	1	0	NA	0	1	1	NA	0	0	0	1	1	1	1	1	0	NA
Chr00_109436087	Chr00	109436087	G	A	NA	1	1	0	1	1	0	NA	0	NA	NA	0	1	0	0	1	0	1	1	0	0	0	1	1	1	1	0	NA	1	1	NA	0	1	1	NA	0	0	0	1	0	0	1	1	1	NA
Chr00_109647315	Chr00	109647315	G	A	0	0	0	0	0	1	1	0	0	0	0	1	1	1	0	0	0	1	0	0	1	0	1	1	1	0	0	1	1	0	0	1	0	1	0	1	1	0	1	0	1	0	0	1	0
Chr00_109647352	Chr00	109647352	A	C	0	0	0	0	0	1	0	0	1	0	0	0	1	1	0	0	1	0	0	0	0	0	0	0	0	0	0	0	1	0	1	1	1	0	0	1	0	0	1	1	0	1	1	1	1
Chr00_109647363	Chr00	109647363	C	T	0	0	0	1	0	0	0	0	0	0	1	0	0	1	1	1	1	1	1	1	1	0	0	0	1	1	0	1	0	1	0	1	0	1	0	1	0	1	1	1	1	0	0	0	0
Chr00_109810152	Chr00	109810152	T	C	0	0	NA	0	1	1	0	0	1	0	0	1	1	0	1	0	1	1	1	0	0	1	0	1	1	1	0	NA	0	1	1	1	1	0	1	0	1	1	0	0	1	1	1	1	NA
Chr00_110450216	Chr00	110450216	C	T	0	1	0	NA	1	0	0	0	0	1	NA	0	1	1	1	1	0	0	0	1	0	0	1	0	0	0	0	1	1	0	0	0	0	1	1	1	0	NA	1	1	0	0	0	0	1
Chr00_11049060	Chr00	11049060	A	G,AT	0	0	0	0	1	1	0	1	0	0	0	NA	0	0	1	0	0	1	1	1	1	0	0	0	0	0	1	0	0	0	1	1	1	1	0	1	1	0	1	0	0	1	0	1	0
Chr00_11052395	Chr00	11052395	T	TTAAG	1	1	1	1	0	1	0	0	1	1	1	0	0	0	1	1	1	1	1	1	1	1	1	1	0	1	1	0	1	1	0	1	0	1	1	1	1	0	0	1	1	0	1	0	0
Chr00_110640650	Chr00	110640650	A	G	1	1	1	0	1	1	0	1	0	1	0	1	1	0	1	0	0	1	1	0	0	0	0	1	1	1	0	1	0	1	0	1	1	1	1	1	1	0	1	0	1	0	1	0	0
Chr00_110640653	Chr00	110640653	C	T	0	1	1	0	1	0	1	0	0	0	0	0	0	0	0	1	1	0	1	0	0	1	1	0	0	0	1	1	1	0	0	1	0	0	0	0	1	1	0	0	1	1	0	0	1
Chr00_110681152	Chr00	110681152	C	T	NA	0	0	1	1	NA	1	0	1	1	1	1	1	0	0	0	1	0	0	1	1	NA	0	1	0	0	NA	0	1	0	0	1	0	0	0	0	0	NA	0	1	NA	0	1	0	1
Chr00_110681153	Chr00	110681153	G	A	NA	0	0	0	1	NA	1	1	1	0	1	0	1	1	1	1	1	0	0	1	0	NA	0	0	1	0	NA	1	1	0	1	1	0	0	0	0	0	NA	1	1	1	0	0	1	0
Chr00_110681161	Chr00	110681161	C	T	NA	0	0	0	1	0	1	1	1	0	1	0	1	1	1	1	0	0	0	1	0	NA	0	0	1	0	NA	1	1	0	1	1	0	0	0	0	0	NA	1	1	1	0	0	1	0
Chr00_110681190	Chr00	110681190	C	A	NA	0	1	0	0	NA	0	0	1	1	1	1	1	0	1	0	1	0	1	0	1	NA	1	1	1	0	NA	0	1	0	0	0	0	0	0	1	1	NA	1	0	0	0	1	0	0
Chr00_110681203	Chr00	110681203	G	A	NA	0	0	0	1	NA	1	1	0	0	1	0	1	1	1	1	0	0	0	1	0	NA	0	0	1	0	NA	1	1	0	1	1	0	0	0	0	0	NA	1	1	1	0	0	1	0
Chr00_110790118	Chr00	110790118	T	C	1	NA	0	1	1	NA	0	1	1	NA	NA	1	1	0	1	1	1	1	NA	0	0	0	0	0	1	1	0	1	1	0	0	NA	1	0	1	0	0	1	NA	1	NA	1	0	NA	0
Chr00_110790151	Chr00	110790151	A	T	1	NA	0	1	1	NA	0	1	1	NA	NA	1	1	0	1	1	1	1	NA	0	0	0	0	0	1	1	0	1	1	0	0	NA	1	0	1	0	0	1	NA	1	NA	1	0	NA	0
Chr00_110898590	Chr00	110898590	G	C	0	1	0	0	1	1	0	0	1	1	1	0	0	0	1	1	0	0	1	1	1	1	1	0	1	1	1	0	1	1	0	1	0	0	0	1	1	0	0	1	1	0	1	1	0
Chr00_111121969	Chr00	111121969	C	T	NA	1	1	1	0	1	0	1	0	1	1	0	0	0	0	1	0	1	0	0	0	1	0	1	0	0	1	NA	1	0	0	1	0	0	1	1	0	1	1	1	1	0	0	0	1
Chr00_111228274	Chr00	111228274	C	T	1	1	0	0	0	0	1	1	1	0	0	1	0	0	1	1	0	0	1	1	0	1	1	1	1	0	0	0	0	0	0	0	1	0	0	1	0	1	0	1	1	1	1	1	1
Chr00_111273543	Chr00	111273543	G	A	0	0	1	0	0	1	0	1	0	0	0	1	0	1	0	0	1	1	1	1	1	0	1	1	1	0	0	0	1	1	1	0	1	0	1	0	0	0	0	1	1	1	0	1	1
Chr00_111824879	Chr00	111824879	G	A	NA	0	1	0	1	0	0	0	0	1	0	0	0	0	1	0	0	0	1	0	1	0	0	0	1	0	0	NA	1	1	NA	NA	1	0	0	1	0	0	1	0	0	0	1	1	1
Chr00_112591833	Chr00	112591833	G	A	0	0	0	1	0	1	1	1	0	1	0	1	0	0	0	0	0	1	0	0	1	1	0	1	0	0	1	0	1	0	1	0	0	1	0	0	0	1	0	1	1	1	0	1	0
Chr00_112690367	Chr00	112690367	T	TGACAATAGGCGTCTGTTTCTGCC	1	0	1	1	1	0	0	1	0	1	0	1	0	1	1	1	0	1	1	0	0	1	1	1	1	1	1	0	0	0	1	0	0	1	0	1	1	0	1	0	1	1	1	0	1
Chr00_112690370	Chr00	112690370	C	T	1	0	1	0	0	0	1	1	0	1	1	1	0	1	0	0	1	0	1	1	1	1	0	1	0	1	1	0	0	0	0	1	0	1	1	1	0	1	1	1	1	0	1	1	0
Chr00_112690380	Chr00	112690380	C	A	0	0	1	1	0	0	1	1	1	0	0	1	0	0	1	1	0	1	1	1	1	0	1	1	1	1	0	0	1	0	0	1	1	1	1	0	1	0	0	1	0	1	0	0	0
Chr00_112690390	Chr00	112690390	GC	G	0	0	1	1	0	1	0	0	0	0	1	0	0	0	1	0	0	0	1	0	0	1	0	0	0	1	1	1	0	0	0	1	0	1	1	0	0	0	0	1	1	1	0	1	0
Chr00_112690391	Chr00	112690391	C	T	1	0	1	0	0	0	1	1	0	1	1	1	0	1	0	0	1	0	1	1	1	1	0	1	0	1	1	0	0	0	0	1	0	1	1	1	0	1	1	1	1	0	1	1	0
Chr00_112690404	Chr00	112690404	C	A	0	0	1	1	0	0	1	1	1	0	0	1	0	0	1	1	0	1	1	1	1	0	1	1	1	1	0	0	1	0	0	1	1	1	1	0	1	0	0	1	0	1	0	0	0
Chr00_113006865	Chr00	113006865	C	G	NA	0	0	0	0	1	1	1	0	0	NA	0	1	0	1	1	0	1	1	0	0	1	0	0	NA	1	0	1	0	1	1	0	0	0	0	0	1	NA	NA	0	1	0	1	1	1
Chr00_113376021	Chr00	113376021	C	T	NA	1	1	0	1	0	1	0	1	1	0	0	1	1	1	0	0	0	0	0	1	0	0	0	0	0	NA	NA	1	1	1	0	0	1	0	1	0	0	0	1	1	1	0	0	0
Chr00_11374829	Chr00	11374829	C	G	1	1	1	1	1	0	0	1	1	0	1	1	1	0	1	1	1	1	0	1	NA	0	1	1	1	0	0	0	1	1	0	1	1	0	0	0	0	1	1	0	0	0	1	1	NA
Chr00_11374839	Chr00	11374839	C	A	1	1	1	1	1	0	0	1	1	0	1	1	1	0	1	1	1	1	0	1	1	0	1	1	0	0	0	0	1	1	0	1	1	0	0	0	0	1	1	0	0	0	1	1	1
Chr00_113953536	Chr00	113953536	C	T	1	0	1	1	0	1	0	0	1	1	1	1	1	1	1	1	1	1	1	1	1	0	0	0	0	1	0	0	1	1	1	1	0	1	1	0	0	0	1	0	1	1	0	0	0
Chr00_11462803	Chr00	11462803	G	A	NA	0	1	1	0	1	0	1	1	0	NA	0	0	0	1	0	1	0	1	1	1	0	0	0	1	0	1	1	1	NA	NA	0	NA	0	1	1	0	NA	0	0	1	1	0	0	0
Chr00_11469174	Chr00	11469174	A	T	1	0	0	NA	1	NA	0	NA	0	1	0	1	1	1	1	0	1	1	1	0	0	NA	1	1	1	NA	1	1	1	0	NA	1	1	NA	1	0	1	0	1	NA	1	0	0	1	0
Chr00_11469175	Chr00	11469175	G	C	1	0	0	NA	1	NA	0	NA	0	1	0	1	1	1	1	0	1	1	1	0	0	NA	1	1	1	NA	1	1	1	0	NA	1	1	NA	1	0	1	0	1	NA	1	0	0	1	0
Chr00_11469193	Chr00	11469193	G	A	1	0	0	NA	1	NA	0	NA	1	0	1	1	1	1	1	NA	0	0	0	0	1	1	0	0	1	NA	1	1	0	1	NA	1	1	NA	0	0	1	0	0	NA	1	NA	1	0	1
Chr00_11469194	Chr00	11469194	C	A	1	0	0	NA	1	NA	0	NA	1	0	1	1	1	1	1	NA	0	0	0	0	1	1	0	0	1	NA	1	1	0	1	NA	1	1	NA	0	0	1	0	0	NA	1	NA	1	0	1
Chr00_114782450	Chr00	114782450	G	A	0	0	0	1	0	0	0	1	0	0	1	0	1	0	1	0	0	1	1	0	1	0	1	1	0	1	0	0	0	0	0	1	1	0	0	1	0	0	1	0	1	1	0	0	1
Chr00_114782451	Chr00	114782451	G	A	0	0	0	1	0	0	0	1	0	0	1	0	1	0	1	0	0	1	1	0	1	0	1	1	0	1	0	0	0	0	0	1	1	0	0	1	0	0	1	0	1	1	0	0	1
Chr00_114782454	Chr00	114782454	TTCG	T	0	0	0	1	0	0	0	1	0	0	1	0	1	0	1	0	0	1	1	0	1	0	1	1	0	1	0	0	0	0	0	1	1	0	0	1	0	0	1	0	1	1	0	0	1
Chr00_114782458	Chr00	114782458	AC	A	0	0	0	1	0	0	0	1	0	0	1	0	1	0	1	0	0	1	1	0	1	0	1	1	0	1	0	0	0	0	0	1	1	0	0	1	0	0	1	0	1	1	0	0	1
Chr00_114782461	Chr00	114782461	TC	T	0	0	0	1	0	0	0	1	0	0	1	0	1	0	1	0	0	1	1	0	1	0	1	1	0	1	0	0	0	0	0	1	1	0	0	1	0	0	1	0	1	1	0	0	1
Chr00_114782463	Chr00	114782463	C	T	0	0	0	1	0	0	0	1	0	0	1	0	1	0	1	0	0	1	1	0	1	0	1	1	0	1	0	0	0	0	0	1	1	0	0	1	0	0	1	0	1	1	0	0	1
Chr00_114782473	Chr00	114782473	C	T	0	0	0	1	0	0	0	1	0	0	1	0	1	0	1	0	0	1	1	0	1	0	1	1	0	1	0	0	0	0	0	1	1	0	0	1	0	0	1	0	1	1	0	0	1
Chr00_114782478	Chr00	114782478	A	C	0	0	0	1	0	0	0	1	0	0	1	0	1	0	1	0	0	1	1	0	1	0	1	1	0	1	0	0	0	0	0	1	1	0	0	1	0	0	1	0	1	1	0	0	1
Chr00_11483793	Chr00	11483793	C	T	NA	0	1	0	1	1	0	0	1	0	NA	1	1	0	1	1	0	0	0	0	1	1	1	0	0	0	1	1	0	1	1	1	0	0	0	0	1	1	1	1	1	0	0	0	NA
Chr00_114949924	Chr00	114949924	G	C	1	1	1	0	1	1	0	1	1	0	0	1	1	1	1	0	1	0	1	0	0	0	0	0	0	0	1	0	0	1	0	1	1	0	0	0	1	0	1	1	0	0	1	0	0
Chr00_114949948	Chr00	114949948	G	A	1	1	0	0	1	0	1	1	1	0	0	1	1	0	1	1	0	1	1	1	0	1	1	1	1	0	0	0	1	0	0	0	1	0	0	1	0	1	0	1	1	1	1	1	0
Chr00_11537187	Chr00	11537187	G	A	1	0	0	1	1	0	0	1	0	0	1	0	1	1	1	1	0	1	1	1	1	0	1	NA	1	1	1	1	0	1	0	1	1	1	1	1	0	0	0	0	0	1	0	0	1
Chr00_115544445	Chr00	115544445	G	A	1	1	0	1	1	0	1	1	0	0	1	0	0	0	0	0	0	1	1	0	1	1	1	0	0	1	0	1	0	0	1	1	NA	1	0	0	1	1	0	1	1	1	1	1	0
Chr00_115982630	Chr00	115982630	A	G	1	0	1	0	0	0	1	1	1	1	1	0	0	0	1	1	0	1	1	1	1	1	1	0	1	0	1	0	1	0	1	1	0	0	1	1	1	1	1	1	1	0	0	0	1
Chr00_115982634	Chr00	115982634	T	C	0	0	0	1	1	NA	0	0	0	0	NA	1	1	1	1	0	1	0	1	0	0	1	0	1	0	0	1	1	0	0	1	1	0	1	0	0	0	1	1	1	1	1	1	1	1
Chr00_11630917	Chr00	11630917	G	A	0	1	1	1	0	0	1	1	1	0	0	1	0	1	0	0	1	1	1	0	0	0	0	1	0	0	1	NA	1	1	1	1	0	0	0	0	1	0	0	1	0	0	0	0	0
Chr00_116868400	Chr00	116868400	G	C	NA	0	0	1	0	0	0	1	0	NA	0	0	0	0	0	0	1	0	1	0	0	0	1	0	1	0	0	1	1	0	0	1	1	0	1	0	1	0	1	0	0	1	0	0	1
Chr00_11705467	Chr00	11705467	C	T	0	1	1	0	1	NA	0	0	1	NA	1	1	0	0	1	1	1	1	1	0	1	1	0	0	1	1	0	0	1	0	0	1	0	1	0	1	1	0	0	1	0	1	1	0	1
Chr00_11705469	Chr00	11705469	G	A	0	0	0	0	1	0	0	0	0	1	1	0	0	NA	1	NA	0	1	0	0	0	0	0	NA	1	0	1	0	1	0	NA	1	1	0	0	0	1	1	0	0	NA	0	0	1	1
Chr00_117291955	Chr00	117291955	C	T	1	0	0	0	0	0	NA	1	0	1	0	1	1	1	0	1	1	1	1	0	0	1	0	1	1	0	1	1	1	0	1	1	1	0	1	0	0	1	0	1	1	0	0	0	0
Chr00_117292084	Chr00	117292084	C	T	1	0	0	1	0	0	1	0	0	1	1	0	NA	1	0	0	1	0	0	1	1	1	1	0	1	0	0	0	1	0	1	1	1	0	1	1	1	0	1	1	0	0	0	0	0
Chr00_11776918	Chr00	11776918	C	T	1	0	0	0	1	1	1	NA	1	0	NA	0	1	0	1	0	1	NA	0	0	1	0	NA	1	1	NA	1	0	0	0	1	0	0	1	0	1	1	0	0	0	0	1	0	1	0
Chr00_117883110	Chr00	117883110	G	A	0	0	1	0	1	1	1	0	1	1	0	0	1	1	1	1	0	0	0	1	0	1	0	1	1	0	1	1	1	0	0	0	0	1	1	1	1	0	0	1	1	1	0	1	1
Chr00_117883120	Chr00	117883120	T	C	0	1	1	1	0	0	1	1	1	0	1	0	1	1	1	1	1	0	0	0	1	1	1	1	1	0	1	0	1	0	1	1	1	1	0	0	0	0	1	0	0	1	0	0	0
Chr00_11878914	Chr00	11878914	G	A	0	0	0	NA	0	0	0	0	1	NA	NA	1	1	NA	1	0	1	1	1	1	0	0	1	NA	0	0	0	1	1	0	0	0	0	1	0	1	0	0	NA	0	0	1	0	0	0
Chr00_11878964	Chr00	11878964	G	T	0	0	0	NA	0	1	1	1	0	NA	NA	1	0	1	1	NA	1	1	1	0	NA	0	1	0	0	NA	1	0	NA	0	1	NA	0	1	1	NA	1	1	1	0	0	1	1	1	1
Chr00_11878970	Chr00	11878970	T	A	1	0	0	NA	1	0	1	1	1	0	NA	1	NA	1	1	1	0	0	0	1	0	0	0	1	1	1	1	0	1	0	NA	1	0	1	0	0	0	0	1	NA	1	0	0	1	0
Chr00_11913036	Chr00	11913036	C	T	1	0	0	0	0	0	1	0	1	1	0	1	1	1	1	1	1	0	0	1	0	0	0	1	1	0	1	1	1	0	1	1	0	1	0	1	0	1	1	0	0	1	0	0	0
Chr00_11976592	Chr00	11976592	C	T	1	1	1	1	1	0	0	0	1	0	0	1	1	0	1	1	1	0	1	1	1	1	0	0	1	0	1	0	1	0	1	0	1	1	1	0	0	1	1	0	1	0	0	1	1
Chr00_12046776	Chr00	12046776	T	C	NA	NA	1	0	1	NA	1	NA	1	1	0	NA	1	1	NA	NA	1	1	0	1	1	1	0	NA	1	1	NA	1	0	1	0	1	NA	1	1	0	1	NA	1	1	1	1	0	0	1
Chr00_12046796	Chr00	12046796	G	A	NA	NA	0	1	1	NA	0	NA	1	0	0	NA	1	0	NA	NA	0	0	1	0	1	1	0	NA	0	1	NA	0	1	1	0	1	NA	1	0	1	1	NA	0	1	0	0	1	1	1
Chr00_12046797	Chr00	12046797	C	T	NA	NA	0	1	1	NA	1	NA	1	1	1	NA	1	0	NA	NA	1	1	0	0	0	0	0	NA	1	1	NA	0	0	1	0	1	NA	0	1	0	1	NA	0	1	1	1	1	0	1
Chr00_12292707	Chr00	12292707	T	A	0	0	0	0	0	0	1	0	0	0	1	0	1	0	1	0	0	0	0	1	1	0	1	1	1	0	0	1	1	1	1	0	1	1	0	0	0	0	0	1	1	0	0	0	1
Chr00_12292776	Chr00	12292776	GA	G	1	1	1	0	1	1	0	1	0	1	0	1	1	0	1	1	1	0	0	0	0	1	1	1	0	0	1	0	0	1	1	1	0	0	0	0	1	1	1	0	0	0	1	0	1
Chr00_12292781	Chr00	12292781	TGCA	T	1	1	1	0	1	1	0	1	0	1	0	1	1	0	1	1	1	0	0	0	0	1	1	1	0	0	1	0	0	1	1	1	0	0	0	0	1	1	1	0	0	0	1	0	1
Chr00_12296652	Chr00	12296652	G	A	0	0	1	1	1	1	0	0	0	1	0	1	1	1	0	1	1	0	0	0	1	1	1	1	0	1	0	1	0	1	0	0	1	0	0	0	0	0	1	1	1	0	1	0	0
Chr00_12296657	Chr00	12296657	C	T	1	1	0	1	1	1	0	1	1	0	0	0	0	1	0	0	0	0	0	1	0	0	0	1	1	0	0	0	1	0	0	0	1	0	0	1	1	1	0	0	0	1	1	0	1
Chr00_12296691	Chr00	12296691	T	C	0	0	0	0	0	0	1	1	1	0	1	1	0	1	1	1	1	1	0	0	0	0	0	0	1	0	1	1	1	0	1	0	0	0	0	0	0	1	0	1	0	0	0	0	1
Chr00_12318150	Chr00	12318150	A	T	1	0	0	1	0	1	1	0	1	1	0	0	0	1	1	1	0	0	0	0	1	0	0	0	0	1	1	1	1	1	1	0	0	NA	1	0	0	0	0	0	1	1	1	1	1
Chr00_12827822	Chr00	12827822	C	T	0	1	1	1	0	0	NA	0	0	0	NA	1	0	1	1	NA	1	0	1	1	0	1	0	1	0	1	0	0	1	1	1	0	1	0	0	NA	1	0	1	NA	NA	1	0	0	0
Chr00_12827831	Chr00	12827831	G	A	1	0	NA	1	1	1	1	0	1	1	0	0	1	0	1	0	1	0	0	1	1	1	NA	1	0	0	0	0	1	1	1	1	1	0	0	1	1	1	0	1	0	0	0	0	1
Chr00_12827833	Chr00	12827833	C	T	0	1	1	1	0	0	1	1	1	0	0	1	0	1	1	0	1	1	1	0	0	0	0	1	0	1	1	1	1	1	1	1	0	0	0	0	1	0	0	1	0	0	0	0	0
Chr00_12827865	Chr00	12827865	C	G	1	1	0	0	0	NA	0	0	1	1	1	0	1	1	1	0	1	1	0	0	1	0	1	1	0	1	0	0	1	1	0	1	0	0	1	1	1	1	1	1	0	0	1	1	1
Chr00_12842722	Chr00	12842722	A	C	0	0	0	0	1	1	1	0	1	0	0	0	1	1	1	0	1	0	1	1	1	0	0	0	1	1	1	1	0	0	1	0	0	1	0	1	1	0	0	1	1	1	1	0	0
Chr00_12956911	Chr00	12956911	C	A,T	1	NA	NA	0	1	0	0	0	1	1	NA	NA	0	1	1	1	0	1	1	1	1	1	0	0	0	0	1	1	1	0	NA	1	1	0	0	1	NA	0	NA	0	0	NA	1	0	0
Chr00_12956936	Chr00	12956936	A	G	1	NA	NA	0	1	0	0	0	1	1	NA	NA	0	1	1	1	0	1	1	1	1	1	0	0	0	0	1	1	1	0	NA	1	1	0	0	1	NA	0	NA	0	0	NA	1	0	0
Chr00_12957354	Chr00	12957354	G	A	1	0	1	1	0	0	1	NA	0	0	1	1	0	0	0	1	1	0	0	0	1	1	1	0	1	0	0	0	1	1	0	0	1	1	0	0	0	0	1	NA	0	0	0	0	1
Chr00_12957500	Chr00	12957500	C	T	1	1	1	0	1	0	0	0	0	1	1	1	0	1	1	1	1	1	1	1	1	1	0	0	1	0	1	1	1	0	0	1	1	0	0	1	1	0	1	0	0	1	1	0	0
Chr00_12957545	Chr00	12957545	C	T	1	0	0	1	0	1	1	0	0	1	0	0	0	1	1	1	0	0	0	0	1	0	0	0	0	1	1	1	1	NA	1	0	0	1	1	0	0	0	0	0	NA	1	1	1	1
Chr00_12959699	Chr00	12959699	G	A	0	0	0	1	1	1	0	1	1	0	0	0	1	1	1	0	1	0	0	1	0	1	0	0	0	1	0	0	0	0	0	1	0	1	0	0	1	0	0	1	0	1	0	1	0
Chr00_13063050	Chr00	13063050	AT	A	0	0	1	0	0	0	0	1	0	1	0	1	0	1	1	1	0	0	1	1	1	1	0	0	0	1	1	0	1	1	0	0	0	1	0	0	0	0	1	1	1	1	0	1	1
Chr00_13082134	Chr00	13082134	C	T	0	1	0	0	1	1	1	0	1	1	0	1	0	1	0	0	0	1	1	0	1	0	0	1	1	0	1	0	1	0	0	0	1	0	1	1	0	1	0	0	1	1	1	1	1
Chr00_13082151	Chr00	13082151	G	A	0	1	0	0	0	0	0	1	0	1	1	1	0	0	1	1	1	1	0	1	0	0	1	1	1	1	0	0	0	1	1	0	1	1	0	0	0	1	1	1	1	1	0	1	1
Chr00_13102312	Chr00	13102312	T	G	0	0	1	0	1	1	0	0	0	1	0	1	1	0	0	1	0	1	1	0	1	0	1	1	0	1	1	1	1	0	1	1	1	1	1	1	0	0	1	1	1	0	0	1	0
Chr00_13252635	Chr00	13252635	C	T	0	0	0	1	1	1	1	0	0	1	1	1	1	0	1	0	0	1	0	1	0	1	0	0	1	0	1	0	0	NA	NA	0	0	0	1	1	0	1	0	1	1	1	1	1	0
Chr00_13252656	Chr00	13252656	G	A	1	1	0	0	0	0	1	0	0	0	0	0	1	0	1	1	0	1	0	1	0	0	0	1	1	0	0	1	0	NA	NA	0	0	1	0	0	NA	0	1	0	0	0	1	0	0
Chr00_13252679	Chr00	13252679	C	T	0	0	0	0	1	0	1	1	1	0	1	1	1	1	1	1	1	1	1	1	0	0	1	0	0	1	1	1	1	NA	NA	1	1	1	1	0	0	1	1	0	0	1	1	0	1
Chr00_13285208	Chr00	13285208	C	T	NA	NA	0	1	0	1	1	0	1	0	0	0	0	NA	0	NA	0	0	0	1	1	0	0	NA	1	NA	NA	0	0	0	0	1	NA	1	1	1	1	0	0	1	1	0	0	0	1
Chr00_13310683	Chr00	13310683	C	T	1	0	0	0	0	1	0	0	0	0	0	1	0	1	1	0	0	0	NA	0	0	0	0	1	0	1	1	1	1	1	0	1	1	0	1	1	1	0	0	1	1	0	0	1	1
Chr00_13311366	Chr00	13311366	G	T	1	0	0	0	0	1	0	0	1	0	0	1	1	1	1	0	0	0	0	1	0	1	1	0	1	1	0	0	1	0	1	0	0	1	0	1	0	1	0	0	NA	1	0	0	NA
Chr00_13313464	Chr00	13313464	C	T	0	1	0	0	0	1	1	0	1	0	1	1	0	1	1	0	0	0	1	0	1	0	0	0	1	1	0	NA	1	0	0	1	0	1	1	NA	0	NA	0	1	1	1	0	0	0
Chr00_13399373	Chr00	13399373	C	T	0	1	1	0	1	0	0	1	1	0	0	1	1	0	1	0	1	1	1	0	1	1	1	1	0	1	0	0	0	0	0	0	1	1	0	0	0	0	1	0	1	0	0	0	1
Chr00_13482134	Chr00	13482134	T	A	0	0	0	1	0	0	1	0	1	1	1	1	0	0	0	0	1	1	1	1	0	0	1	0	1	0	0	1	1	1	0	0	1	0	1	1	1	1	0	0	1	0	0	1	0
Chr00_13482137	Chr00	13482137	C	T	0	1	1	1	1	1	0	1	1	1	1	0	0	0	1	1	0	0	0	0	1	1	1	1	1	0	1	1	0	0	1	1	0	1	1	0	1	0	0	0	1	1	1	1	1
Chr00_13510020	Chr00	13510020	C	T	0	1	1	0	1	0	0	0	1	0	0	0	1	1	0	1	1	0	0	0	0	1	1	0	0	0	1	0	0	1	0	1	1	1	0	0	1	0	1	1	0	0	0	0	0
Chr00_13801216	Chr00	13801216	C	T	1	0	0	0	1	1	1	1	1	1	0	0	0	0	1	0	0	0	0	0	1	1	1	0	1	0	0	1	1	0	NA	0	0	0	1	NA	1	1	1	0	0	1	0	0	1
Chr00_14126942	Chr00	14126942	G	A	1	0	0	0	1	1	1	0	1	1	0	0	0	0	0	1	0	1	1	0	1	0	1	0	0	1	0	0	0	1	0	1	1	0	1	0	1	0	0	1	0	0	1	0	1
Chr00_14209126	Chr00	14209126	G	A	0	0	1	0	0	1	0	1	1	0	1	1	0	1	1	1	1	1	1	0	0	1	0	1	1	0	1	1	0	1	1	0	0	1	0	0	0	1	0	1	1	0	0	1	1
Chr00_14209133	Chr00	14209133	C	T	0	0	1	0	0	1	0	1	1	0	1	1	0	1	1	1	1	1	1	0	0	1	0	1	1	0	1	1	0	1	1	0	0	1	0	0	0	1	0	1	1	0	0	1	1
Chr00_14227711	Chr00	14227711	G	C	NA	NA	0	1	1	0	0	NA	0	0	NA	0	1	0	NA	0	1	0	1	1	0	1	0	0	NA	1	1	1	1	0	NA	0	NA	0	1	0	0	NA	1	0	0	1	1	0	0
Chr00_14242775	Chr00	14242775	C	T	0	1	1	1	1	0	1	1	1	0	0	0	1	1	0	0	1	0	0	1	0	1	1	0	0	1	0	0	1	1	0	1	1	0	1	1	0	0	1	0	1	1	0	0	0
Chr00_14242824	Chr00	14242824	C	T	0	0	1	0	0	1	0	1	1	0	1	1	0	1	1	1	1	1	1	0	0	1	0	1	1	0	1	1	0	1	1	0	0	1	0	0	0	1	0	1	1	0	0	1	1
Chr00_14263303	Chr00	14263303	G	T	1	1	0	1	0	1	NA	0	1	1	0	1	0	0	1	1	1	1	1	0	1	0	0	1	1	1	1	0	0	0	1	0	1	1	0	0	0	1	0	1	0	0	1	1	0
Chr00_14269034	Chr00	14269034	C	A	1	1	0	1	0	1	1	0	1	1	0	1	0	0	1	1	1	1	1	0	1	0	0	1	1	1	1	0	0	0	1	0	1	1	0	0	0	1	0	1	0	0	1	1	0
Chr00_14567464	Chr00	14567464	T	TTCGA	0	0	1	1	0	0	0	1	0	0	NA	1	0	0	0	1	0	0	0	0	NA	0	1	0	1	0	1	1	0	1	0	0	0	0	1	0	0	1	0	NA	1	0	0	0	1
Chr00_14627952	Chr00	14627952	A	G	0	NA	1	1	1	NA	NA	0	0	1	0	NA	1	1	0	1	1	1	0	NA	1	1	1	1	0	1	0	NA	0	1	0	0	NA	1	NA	0	0	NA	1	1	1	0	1	1	0
Chr00_14627964	Chr00	14627964	T	C	0	NA	1	1	1	NA	NA	0	0	1	0	NA	1	1	0	1	1	1	0	NA	1	1	1	1	0	1	0	NA	0	1	0	0	NA	1	NA	0	0	NA	1	1	1	0	1	1	0
Chr00_14677097	Chr00	14677097	A	G	NA	0	0	0	NA	1	NA	NA	1	NA	NA	0	1	0	1	1	0	0	0	NA	0	0	1	1	0	0	NA	1	0	NA	1	0	NA	0	NA	NA	NA	NA	0	NA	1	1	0	1	NA
Chr00_14677100	Chr00	14677100	C	T	NA	1	1	NA	NA	0	NA	NA	1	NA	NA	1	0	1	0	0	1	0	1	NA	0	0	1	1	1	1	NA	0	0	NA	0	0	NA	1	NA	NA	NA	NA	0	NA	0	1	0	0	NA
Chr00_14677117	Chr00	14677117	A	G	NA	0	0	0	NA	1	NA	NA	1	NA	NA	0	1	0	1	1	0	0	0	NA	0	0	1	1	0	0	NA	1	0	NA	1	0	NA	0	NA	NA	NA	NA	0	NA	1	1	0	1	NA
Chr00_14677118	Chr00	14677118	G	A	NA	1	1	0	NA	0	NA	NA	1	NA	NA	0	0	0	0	0	0	0	0	NA	0	0	0	0	1	1	NA	1	0	NA	0	1	NA	0	NA	NA	NA	NA	1	NA	1	1	1	0	NA
Chr00_14898517	Chr00	14898517	C	T	0	0	1	0	0	1	0	1	1	0	1	1	0	1	1	1	1	1	1	0	0	1	0	1	1	0	1	1	0	1	1	0	0	1	0	0	0	1	0	1	1	0	0	1	0
Chr00_14898519	Chr00	14898519	C	A	1	0	0	0	1	1	1	1	0	1	0	0	0	0	1	0	0	0	1	1	1	0	1	0	1	0	1	1	1	0	1	1	0	1	1	1	0	1	1	0	0	1	1	1	1
Chr00_14898530	Chr00	14898530	G	A	0	0	1	0	0	1	0	1	1	0	1	1	0	1	1	1	1	1	1	0	0	1	0	1	1	1	1	1	0	1	1	0	0	1	0	0	0	1	0	1	1	0	0	1	1
Chr00_14984895	Chr00	14984895	C	T	0	1	1	1	1	0	1	NA	1	0	0	0	1	1	0	0	1	0	0	1	0	1	1	0	0	0	0	0	1	1	0	1	1	0	1	1	0	0	1	0	1	1	0	0	1
Chr00_14986172	Chr00	14986172	G	A	1	0	0	0	1	1	0	0	1	0	1	NA	1	NA	1	1	1	1	1	NA	1	0	1	0	0	1	1	0	1	0	0	1	0	1	1	1	1	0	0	NA	0	0	1	0	0
Chr00_14986185	Chr00	14986185	C	T	1	0	0	0	1	1	0	0	1	0	1	NA	1	NA	1	1	1	1	1	NA	1	0	1	0	0	1	1	0	1	0	0	1	0	0	1	1	1	0	0	NA	0	0	1	0	0
Chr00_14996137	Chr00	14996137	C	T	1	0	0	0	1	0	0	0	1	0	1	1	1	1	1	1	0	1	0	1	1	0	1	0	0	1	1	0	1	0	0	1	0	1	1	1	1	0	0	1	0	0	1	0	0
Chr00_14996171	Chr00	14996171	G	C	1	0	0	0	1	1	0	1	0	1	0	0	0	0	1	0	1	0	0	0	1	1	1	0	1	0	0	1	1	0	1	0	0	1	1	1	1	1	1	0	0	1	0	0	1
Chr00_14996189	Chr00	14996189	G	A	1	1	1	0	0	1	0	1	0	1	1	0	1	1	1	0	0	1	1	0	0	1	0	0	0	0	1	1	1	0	0	0	0	0	1	0	0	0	0	1	0	0	1	1	1
Chr00_14996196	Chr00	14996196	C	G	1	1	1	0	0	1	0	1	0	1	1	0	1	1	1	0	0	1	1	0	0	1	0	0	0	0	1	1	1	0	0	0	0	0	1	0	0	0	0	1	0	0	1	1	1
Chr00_14996204	Chr00	14996204	A	T	1	0	0	1	0	1	0	1	0	1	0	1	0	0	0	1	0	1	1	0	0	0	0	1	1	1	1	0	0	0	1	0	1	1	0	0	0	1	0	1	0	0	1	1	0
Chr00_14996205	Chr00	14996205	G	C	1	0	0	1	0	1	0	1	0	1	0	1	0	0	0	1	0	1	1	0	0	0	0	1	1	1	1	0	0	0	1	0	1	1	0	0	0	1	0	1	0	0	1	1	0
Chr00_15013973	Chr00	15013973	C	T	0	0	1	0	0	1	0	1	1	0	1	1	0	1	1	1	1	1	1	0	0	1	0	1	1	0	1	1	0	1	1	0	0	1	0	0	0	1	0	1	1	0	0	1	1
Chr00_15013976	Chr00	15013976	A	T	0	0	1	0	0	1	0	1	1	0	1	1	0	1	1	1	1	1	1	0	0	1	0	1	1	0	1	1	0	1	1	0	0	1	0	0	0	1	0	1	1	0	0	1	1
Chr00_15013985	Chr00	15013985	G	T	0	0	0	1	0	0	0	1	1	0	0	1	0	0	1	1	1	0	0	0	1	0	0	1	0	1	1	0	0	0	1	1	1	1	0	0	1	1	0	0	1	1	0	1	1
Chr00_15151395	Chr00	15151395	G	A	NA	1	0	0	1	0	1	0	0	1	0	0	1	0	0	0	0	1	0	0	0	0	1	0	0	0	0	1	1	NA	0	0	1	1	1	0	1	0	0	0	0	1	0	1	0
Chr00_15910764	Chr00	15910764	C	G	1	0	1	0	0	0	1	1	0	NA	1	0	1	1	0	1	1	1	0	1	0	1	0	1	0	0	1	1	0	1	0	0	0	0	1	0	1	0	0	1	0	0	0	1	0
Chr00_16277110	Chr00	16277110	C	G	0	0	0	1	0	1	1	0	0	1	1	0	0	0	1	1	1	1	0	1	0	0	0	0	1	1	0	0	1	1	1	1	1	1	0	1	1	NA	1	1	1	1	1	0	0
Chr00_16277130	Chr00	16277130	A	AGCATCGAC	1	0	1	0	0	0	1	1	1	1	1	0	1	1	1	1	1	1	0	1	0	1	0	1	0	0	1	NA	0	1	0	0	0	0	1	0	1	0	0	1	0	0	0	1	0
Chr00_16277160	Chr00	16277160	T	G	1	0	1	0	0	0	1	1	1	1	1	0	1	1	1	1	1	1	0	1	0	1	0	1	0	0	1	1	0	1	0	0	0	0	1	0	1	0	0	1	0	0	0	1	0
Chr00_16379835	Chr00	16379835	G	T	1	1	1	0	1	0	1	1	1	0	1	0	1	0	1	0	0	0	0	0	0	1	1	1	0	1	0	0	1	1	0	0	0	0	0	1	1	1	0	0	1	1	1	1	1
Chr00_16379843	Chr00	16379843	T	C	0	1	0	1	1	0	0	0	1	0	0	0	0	0	1	1	0	1	0	0	0	1	1	0	0	0	0	1	0	1	0	1	1	0	0	0	1	0	0	0	1	1	0	1	0
Chr00_16379893	Chr00	16379893	C	G	1	0	1	1	1	1	0	NA	1	0	1	1	1	0	1	0	1	0	0	1	1	1	0	1	0	0	0	0	0	NA	1	0	NA	1	0	1	1	0	1	0	1	1	1	1	0
Chr00_16402007	Chr00	16402007	T	C	0	0	1	0	0	0	0	1	0	0	1	1	1	1	0	1	0	1	0	1	1	1	0	1	1	1	1	1	1	0	0	1	1	1	1	0	1	1	1	0	1	1	0	1	1
Chr00_16591969	Chr00	16591969	C	G	0	1	1	1	1	0	0	0	1	0	1	1	1	0	1	0	1	1	1	0	0	1	0	0	0	0	0	1	1	0	1	1	1	0	0	0	1	0	1	1	1	0	0	1	0
Chr00_16667107	Chr00	16667107	C	T	1	1	1	1	1	0	0	1	1	1	0	1	0	0	0	0	0	1	1	0	1	1	0	0	1	1	1	0	1	0	1	1	1	1	0	1	1	1	1	1	1	1	1	1	0
Chr00_16667161	Chr00	16667161	C	T	0	0	1	0	1	0	0	0	1	1	0	1	0	1	0	0	0	1	1	1	1	1	0	0	1	1	0	1	0	0	1	0	0	0	0	0	0	1	0	1	0	1	1	1	0
Chr00_16668416	Chr00	16668416	C	T	0	0	1	0	0	1	0	0	1	0	0	1	1	1	1	0	1	1	1	0	1	1	0	0	0	0	0	1	1	1	1	1	1	0	1	0	1	1	0	1	1	1	1	1	1
Chr00_16669583	Chr00	16669583	T	A	1	NA	0	1	1	1	1	1	1	NA	0	0	0	1	0	0	0	0	0	1	0	0	0	NA	1	0	0	1	1	NA	0	0	1	0	0	1	1	1	0	0	1	1	1	0	1
Chr00_16669602	Chr00	16669602	A	T	1	NA	0	1	1	0	1	1	1	NA	0	0	0	0	0	1	0	0	1	0	0	0	0	1	1	1	1	0	0	NA	0	0	0	1	0	0	1	1	1	1	0	0	0	1	1
Chr00_16669625	Chr00	16669625	G	T,A	1	NA	0	1	1	1	1	1	1	NA	0	0	0	1	0	0	0	0	0	1	0	0	0	1	1	0	0	0	0	NA	0	0	1	0	0	1	1	1	0	0	NA	1	1	0	1
Chr00_16669642	Chr00	16669642	C	A	0	0	0	0	1	1	1	0	1	0	0	0	1	1	1	0	1	0	1	1	1	0	0	0	1	0	1	1	0	0	1	0	0	1	0	1	1	0	0	1	0	1	1	1	0
Chr00_16669643	Chr00	16669643	C	T	0	0	0	0	1	1	1	0	1	0	0	0	1	1	1	0	1	0	1	1	1	0	0	0	1	0	1	1	0	0	1	0	0	1	0	1	1	0	0	1	0	1	1	1	0
Chr00_16669700	Chr00	16669700	C	T	1	0	0	0	0	1	0	1	0	0	1	0	1	0	1	1	0	1	1	0	0	1	0	0	1	1	0	1	0	1	1	0	0	0	0	0	1	0	1	0	1	0	1	1	1
Chr00_1673969	Chr00	1673969	T	C	1	0	1	0	1	1	0	0	1	0	0	0	1	1	1	0	1	1	1	1	0	0	1	1	1	1	0	1	1	0	0	0	0	0	0	0	1	1	1	0	1	0	0	1	1
Chr00_1673972	Chr00	1673972	C	A	1	1	0	0	1	1	1	0	1	1	0	0	1	0	1	0	1	1	0	1	1	0	0	1	0	0	0	NA	0	1	0	0	0	0	0	0	0	1	1	0	NA	0	1	0	1
Chr00_16841198	Chr00	16841198	C	T	1	1	1	1	1	0	1	0	1	1	NA	0	1	1	0	0	0	0	1	1	0	1	0	0	1	1	1	1	1	0	NA	0	1	1	1	1	1	0	0	0	1	1	0	1	0
Chr00_16859481	Chr00	16859481	C	T	1	1	0	1	1	0	1	0	1	0	1	1	0	0	1	1	0	0	0	0	0	1	0	0	1	0	0	1	1	1	1	0	NA	0	1	0	1	0	0	0	0	1	1	1	0
Chr00_16859520	Chr00	16859520	C	T	0	0	0	0	0	1	0	1	0	1	1	1	1	0	1	0	0	1	1	0	1	0	1	1	0	1	0	0	0	0	0	0	0	0	1	1	0	0	0	0	0	0	1	0	1
Chr00_16859521	Chr00	16859521	A	T	1	0	1	0	1	1	0	0	1	1	0	0	1	1	0	0	1	1	0	0	1	0	1	1	0	1	0	1	0	0	0	0	0	1	1	1	0	0	0	0	1	1	1	0	0
Chr00_16859523	Chr00	16859523	G	A,T	1	0	0	0	NA	0	0	0	1	0	0	0	1	1	0	1	0	0	0	1	1	1	1	0	0	1	NA	0	1	0	1	0	NA	0	0	NA	0	1	1	1	1	0	0	0	1
Chr00_17232876	Chr00	17232876	C	T	0	0	0	0	1	0	1	NA	0	1	0	0	1	1	1	0	0	0	1	0	0	1	1	1	0	0	1	1	NA	1	0	0	0	0	1	NA	1	1	0	0	0	0	1	1	0
Chr00_17232922	Chr00	17232922	G	A	0	1	1	1	1	1	0	NA	1	1	1	1	1	0	0	1	1	0	0	0	0	0	1	0	1	0	1	1	NA	0	1	0	0	1	1	NA	1	0	0	0	0	1	1	0	1
Chr00_17598960	Chr00	17598960	G	A	1	0	NA	NA	1	1	0	0	1	0	0	0	0	NA	1	1	1	1	1	1	1	1	0	1	0	1	1	0	1	1	1	1	1	NA	1	1	1	0	0	0	1	1	0	1	1
Chr00_17598982	Chr00	17598982	A	G	0	1	0	NA	1	0	1	0	1	1	0	0	1	0	1	0	0	0	0	1	1	0	0	1	0	0	0	1	0	1	0	0	0	0	0	0	0	1	1	0	0	0	1	0	1
Chr00_17598987	Chr00	17598987	C	T	0	1	0	NA	1	0	1	0	1	1	0	0	1	0	1	0	0	0	0	1	1	0	0	1	0	0	0	1	0	1	0	0	0	0	0	0	0	1	1	0	0	0	1	0	1
Chr00_1760195	Chr00	1760195	T	A	1	0	1	0	0	0	1	1	1	1	1	0	1	1	1	1	1	1	0	0	0	1	0	1	0	0	1	1	0	1	0	0	0	0	1	0	1	0	0	1	0	0	0	1	0
Chr00_17640612	Chr00	17640612	C	A	NA	0	1	1	0	0	0	0	1	1	0	1	0	1	0	0	1	1	0	0	1	1	0	1	1	1	NA	0	1	0	0	0	0	1	0	1	1	NA	0	1	0	0	1	0	1
Chr00_17640613	Chr00	17640613	G	A	NA	0	0	1	1	1	1	1	1	0	1	0	1	0	1	0	0	0	1	0	1	0	1	1	0	0	NA	1	1	0	0	0	1	0	0	0	1	NA	1	1	1	0	1	1	0
Chr00_17671815	Chr00	17671815	C	T	1	1	0	0	0	0	1	0	1	0	1	0	1	NA	1	0	1	0	0	1	0	0	NA	1	0	0	1	0	0	1	1	0	NA	1	NA	1	0	NA	0	0	1	1	1	1	1
Chr00_17746932	Chr00	17746932	G	T	0	1	0	0	0	0	1	0	0	0	0	0	0	0	0	0	0	1	0	1	1	0	1	1	0	1	1	1	1	1	0	0	1	1	0	0	0	1	0	1	0	0	0	0	1
Chr00_17746947	Chr00	17746947	GTATATTGC	G	0	1	0	1	0	0	0	1	0	1	0	0	1	0	1	1	1	1	1	0	1	0	0	0	0	1	0	1	1	0	0	0	1	1	0	1	1	0	0	0	0	1	1	1	1
Chr00_17746973	Chr00	17746973	CACTTTT	C	0	1	0	1	0	1	1	1	1	0	1	0	1	1	1	1	0	1	0	0	1	0	1	1	1	0	1	0	0	1	1	1	1	0	0	1	1	1	1	1	1	1	0	1	1
Chr00_17850454	Chr00	17850454	G	A	0	1	0	0	1	1	1	0	1	1	0	NA	0	1	1	0	0	1	1	0	1	0	0	1	1	0	1	0	NA	0	0	0	1	0	1	1	0	1	0	0	1	1	1	1	1
Chr00_18093756	Chr00	18093756	G	A	1	0	1	1	1	1	1	1	1	0	0	0	0	0	1	1	1	1	1	1	1	0	0	0	1	0	1	0	0	0	0	1	1	1	0	1	1	0	1	1	0	NA	0	0	1
Chr00_18093772	Chr00	18093772	C	T	0	0	0	1	0	1	1	0	0	1	1	0	0	0	1	1	1	1	0	1	0	0	0	0	1	0	0	0	1	1	1	1	1	1	0	1	1	1	1	1	1	1	1	0	0
Chr00_1816174	Chr00	1816174	A	G	0	NA	0	1	1	1	0	1	1	1	1	1	1	0	1	0	0	1	0	NA	1	0	1	1	1	0	1	NA	0	0	NA	1	NA	1	1	1	1	NA	0	0	0	1	0	1	0
Chr00_1854575	Chr00	1854575	A	C	NA	0	1	0	NA	1	0	0	0	0	0	NA	0	1	1	0	0	0	0	1	1	0	0	0	0	1	1	0	0	1	0	0	NA	1	0	0	NA	NA	1	0	0	0	1	0	1
Chr00_1854597	Chr00	1854597	C	T	NA	0	1	0	NA	0	0	0	0	1	1	NA	0	0	1	0	0	0	0	0	0	1	1	1	1	1	1	1	0	1	0	0	NA	0	0	0	NA	NA	1	1	0	0	0	0	1
Chr00_1854619	Chr00	1854619	A	G	NA	0	1	0	NA	0	0	0	0	1	1	NA	0	0	1	0	0	0	0	0	0	1	1	1	1	1	1	1	0	1	0	0	NA	0	0	0	NA	NA	1	1	0	0	0	0	1
Chr00_18669026	Chr00	18669026	C	G	1	0	1	1	0	0	1	1	0	0	1	1	0	0	0	1	1	0	0	0	1	1	1	0	1	0	0	0	1	1	0	0	1	1	0	0	0	0	1	1	0	0	0	0	1
Chr00_18712656	Chr00	18712656	C	G	1	0	1	1	0	0	NA	1	0	NA	0	1	0	0	0	1	0	0	0	0	0	1	1	0	1	0	0	0	1	1	0	0	0	1	0	0	0	0	1	1	0	0	0	0	1
Chr00_18747403	Chr00	18747403	G	A	0	1	0	1	0	1	0	1	NA	NA	0	0	0	0	1	1	1	1	1	0	0	0	0	1	0	NA	1	0	1	1	NA	1	0	0	NA	NA	1	0	0	NA	1	0	0	0	0
Chr00_18790300	Chr00	18790300	A	G	1	1	0	0	1	0	1	0	1	1	0	0	1	0	1	0	1	0	0	1	1	0	0	1	0	0	0	1	0	1	0	0	0	0	0	0	0	1	1	0	1	0	1	0	1
Chr00_18792807	Chr00	18792807	T	G	1	0	1	0	0	0	1	1	0	1	1	0	1	1	1	1	1	1	0	0	0	1	0	1	0	0	1	1	0	1	0	0	0	0	1	0	1	0	0	1	0	0	0	1	0
Chr00_18792989	Chr00	18792989	T	A	1	1	0	0	1	0	1	0	1	1	0	0	1	0	1	0	1	0	0	1	1	0	0	1	0	0	0	1	0	1	0	0	0	0	0	0	0	1	1	0	1	0	1	0	1
Chr00_19235451	Chr00	19235451	A	G	NA	NA	0	0	1	1	0	0	1	0	1	0	1	0	1	0	1	0	1	1	0	0	0	0	1	1	NA	1	1	0	1	0	0	0	1	0	1	0	1	0	1	1	1	0	0
Chr00_1924027	Chr00	1924027	G	T	1	NA	1	0	1	1	0	0	NA	0	0	0	1	0	0	0	1	NA	0	1	0	0	1	NA	1	1	0	NA	1	0	0	0	0	0	0	0	1	1	1	0	1	0	0	1	1
Chr00_19744302	Chr00	19744302	A	T	0	0	1	1	0	0	1	0	0	0	1	0	0	0	0	1	0	0	0	1	0	0	1	0	1	0	1	1	0	0	0	0	0	0	1	1	0	0	0	1	1	0	0	0	1
Chr00_19744323	Chr00	19744323	TCTG	T	0	1	1	1	1	0	1	0	0	0	1	0	1	1	1	0	1	0	0	1	1	0	1	1	0	0	1	1	0	0	1	1	1	0	1	0	1	0	1	1	0	0	0	0	1
Chr00_19744339	Chr00	19744339	A	T	0	1	1	1	1	0	1	0	0	0	1	0	1	1	1	0	1	0	0	1	1	0	1	1	0	0	1	1	0	0	1	1	1	0	1	0	1	0	1	1	0	0	0	0	1
Chr00_19759797	Chr00	19759797	T	C	0	0	1	NA	0	1	0	0	1	0	1	1	0	1	1	1	NA	1	1	NA	0	1	0	1	1	1	1	1	0	1	NA	0	1	1	0	0	0	1	0	1	1	0	0	1	1
Chr00_19759809	Chr00	19759809	G	A	0	0	0	0	0	1	0	0	1	1	0	1	0	1	1	1	1	0	0	NA	1	1	0	1	1	0	1	0	0	1	0	0	0	1	1	1	1	0	1	1	1	0	1	0	1
Chr00_20052103	Chr00	20052103	A	C	1	1	0	0	0	0	1	0	0	0	1	0	1	1	1	0	1	0	0	1	0	0	1	1	0	0	1	0	0	1	1	0	1	1	1	1	0	1	0	0	1	1	1	1	1
Chr00_20052134	Chr00	20052134	G	A	1	1	0	0	0	0	1	0	1	0	1	0	1	1	1	0	1	0	0	1	0	0	1	1	0	0	1	0	0	1	1	0	1	1	1	1	0	1	0	0	1	1	1	1	1
Chr00_20052141	Chr00	20052141	A	G	1	1	0	0	0	0	1	0	0	0	1	0	1	1	1	0	1	0	0	1	0	0	1	1	0	0	1	0	0	1	1	0	1	1	1	1	0	1	0	0	1	1	1	1	1
Chr00_20052177	Chr00	20052177	C	T	0	0	1	1	1	0	0	0	1	1	0	1	0	1	0	1	1	1	0	1	1	1	0	0	1	1	1	1	0	0	1	0	1	1	1	0	0	1	0	0	0	0	1	1	0
Chr00_20173378	Chr00	20173378	G	T	1	1	1	1	0	1	1	1	1	0	1	0	0	1	0	1	1	0	1	1	1	0	0	1	0	0	1	0	0	0	1	1	1	1	1	1	1	1	1	1	1	0	0	1	1
Chr00_20173381	Chr00	20173381	T	G	0	1	1	1	1	0	0	1	1	0	0	1	1	0	0	0	1	1	0	1	0	1	1	0	0	1	0	0	1	0	0	0	1	1	0	0	0	0	1	0	1	0	0	0	1
Chr00_20173419	Chr00	20173419	G	T	1	0	1	1	1	1	1	0	1	1	0	0	NA	1	0	0	0	0	1	1	0	1	0	0	0	1	1	1	1	0	1	0	1	1	1	1	1	0	0	0	1	1	0	1	0
Chr00_20173433	Chr00	20173433	C	T	0	0	0	1	0	0	1	1	0	0	1	0	0	0	1	0	0	0	1	0	1	0	1	1	0	0	0	0	0	0	0	1	0	0	1	1	0	0	1	1	0	1	0	0	1
Chr00_20173443	Chr00	20173443	C	G	0	1	1	1	1	0	0	1	1	0	0	1	1	0	0	0	1	1	0	1	0	1	1	0	0	1	0	0	1	0	0	0	1	1	0	0	0	0	1	0	1	0	0	0	1
Chr00_20173445	Chr00	20173445	C	T	0	0	0	1	0	0	1	1	0	0	1	0	0	0	1	0	0	0	1	0	1	0	1	1	0	0	0	0	0	0	0	1	0	0	1	1	0	0	1	1	0	1	0	0	1
Chr00_20324172	Chr00	20324172	T	C	0	0	1	1	0	1	1	0	0	1	0	0	0	0	1	1	1	1	0	0	NA	1	0	1	1	1	1	0	0	1	1	0	1	0	1	1	0	1	0	1	1	0	1	0	1
Chr00_20356257	Chr00	20356257	T	C	1	0	1	1	1	0	0	1	0	0	1	1	1	0	1	1	1	1	0	1	1	0	1	1	1	1	1	0	1	1	0	1	1	0	0	0	0	1	1	1	0	0	1	0	1
Chr00_20356290	Chr00	20356290	T	A	1	0	1	1	1	0	0	1	0	0	1	1	1	0	1	1	1	1	0	1	1	0	1	1	1	1	1	0	1	1	0	1	1	0	0	0	0	1	1	1	0	0	1	0	1
Chr00_20415757	Chr00	20415757	CTAAAAAATCTGAAAATAAA	C	0	1	1	0	1	1	0	1	0	1	0	1	1	0	1	1	1	0	0	0	0	0	1	1	1	1	0	0	0	1	1	1	0	0	0	1	1	0	1	1	0	0	1	0	1
Chr00_20432013	Chr00	20432013	G	A	0	0	0	0	1	0	0	0	1	0	1	1	1	0	1	0	1	1	0	1	0	1	1	0	1	1	1	1	0	0	1	1	0	1	0	0	0	1	0	1	1	0	1	1	0
Chr00_20432015	Chr00	20432015	C	T	1	1	1	0	1	1	1	1	0	0	0	0	0	1	1	0	1	1	0	1	1	0	1	0	1	1	0	0	1	0	1	1	1	0	0	1	1	0	0	1	1	0	1	1	0
Chr00_20432021	Chr00	20432021	A	T	1	1	1	0	1	1	1	1	0	0	0	0	0	1	1	0	1	1	0	1	1	0	1	0	1	1	0	0	1	0	1	1	1	0	0	1	1	0	0	1	1	0	1	1	0
Chr00_20432057	Chr00	20432057	G	T	1	0	1	1	1	1	1	0	1	0	0	0	0	0	1	1	1	1	1	1	1	0	0	0	0	0	1	0	0	0	0	1	1	1	0	1	1	0	1	1	0	1	0	0	0
Chr00_20432063	Chr00	20432063	G	A	0	1	0	1	0	1	0	0	1	0	1	0	0	0	1	1	1	0	1	1	1	1	1	1	0	1	1	0	1	1	0	1	0	0	1	1	1	0	0	1	1	0	1	0	0
Chr00_20441465	Chr00	20441465	G	T	NA	1	0	NA	NA	0	0	0	0	0	1	NA	1	NA	1	0	1	0	NA	1	0	0	1	1	0	0	NA	0	0	1	1	0	NA	1	1	1	0	1	0	0	1	1	1	1	1
Chr00_20463770	Chr00	20463770	TTATCAACTAG	T	0	1	0	0	1	0	0	0	0	1	1	0	1	1	1	1	0	0	0	1	0	0	1	0	0	0	0	1	1	0	0	0	0	1	1	1	0	0	1	1	0	0	0	0	1
Chr00_20463786	Chr00	20463786	C	T	0	1	0	0	1	1	1	0	1	1	0	1	0	1	1	0	1	1	1	0	1	0	0	1	1	0	1	0	1	0	0	0	1	0	1	1	0	1	0	0	1	1	1	1	1
Chr00_20463788	Chr00	20463788	C	A	0	0	0	1	1	1	1	0	1	1	0	1	0	1	1	1	1	1	1	1	1	0	0	1	1	1	1	0	1	0	1	1	1	0	1	1	0	1	0	0	1	1	1	1	0
Chr00_20488885	Chr00	20488885	G	T	1	1	0	1	0	0	1	0	0	0	1	1	0	1	0	1	0	0	1	1	1	0	1	0	0	0	1	0	0	1	1	0	0	1	1	0	1	1	0	0	0	0	0	1	1
Chr00_20488904	Chr00	20488904	G	A	1	1	0	1	0	0	1	0	0	0	1	1	0	1	0	1	0	0	1	1	1	0	1	0	0	0	1	0	0	1	1	0	0	1	1	0	1	1	0	0	0	0	0	1	1
Chr00_20507920	Chr00	20507920	C	T	0	1	0	1	0	0	0	0	1	0	0	0	0	0	1	1	1	1	0	0	0	1	1	0	0	0	0	1	1	1	0	1	1	0	0	0	1	0	0	0	1	1	0	1	0
Chr00_20923540	Chr00	20923540	TTA	T	1	0	1	0	0	1	0	1	0	0	0	0	1	0	1	1	0	1	1	0	0	1	0	0	1	1	0	1	0	1	1	0	0	0	0	0	1	0	1	0	1	0	1	1	1
Chr00_20923543	Chr00	20923543	T	C	1	0	1	0	0	1	0	1	0	0	0	0	1	0	1	1	0	1	1	0	0	1	0	0	1	1	0	1	0	1	1	0	0	0	0	0	1	0	1	0	1	0	1	1	1
Chr00_20923558	Chr00	20923558	G	A	1	0	1	0	0	1	0	1	0	0	0	0	1	0	1	1	0	1	1	0	0	1	0	0	1	1	0	1	0	1	1	0	0	0	0	0	1	0	1	0	1	0	1	1	1
Chr00_21083532	Chr00	21083532	G	A	NA	0	0	0	1	1	1	0	1	1	0	1	1	1	0	1	NA	0	1	0	1	0	0	0	1	1	1	NA	0	0	0	0	0	1	0	0	1	0	0	0	0	1	1	1	0
Chr00_21087642	Chr00	21087642	T	A	NA	1	NA	0	1	0	1	0	0	0	1	0	1	1	0	NA	0	0	NA	1	0	1	1	1	0	0	NA	NA	1	0	0	0	1	0	1	1	0	NA	1	0	0	1	1	NA	1
Chr00_21245265	Chr00	21245265	T	A	1	0	0	0	1	NA	1	1	0	1	0	0	0	0	1	0	0	0	0	0	1	1	1	0	1	0	0	1	1	0	1	0	0	1	1	1	1	1	1	0	1	NA	0	0	1
Chr00_21245287	Chr00	21245287	T	C	0	NA	1	1	1	0	1	1	1	0	0	0	NA	1	0	0	1	0	0	1	0	1	1	0	0	1	1	0	1	1	0	1	1	0	1	1	0	0	1	0	1	1	0	0	1
Chr00_21245305	Chr00	21245305	C	T	0	NA	1	1	1	0	1	1	1	0	0	0	NA	1	0	0	1	0	0	1	0	1	1	0	0	1	1	0	1	1	0	1	1	0	1	1	0	0	1	0	1	1	0	0	1
Chr00_21245315	Chr00	21245315	A	G	0	NA	1	1	1	0	1	1	1	0	0	0	NA	1	0	0	1	0	0	1	0	1	1	0	0	1	1	0	1	1	0	1	1	0	1	1	0	0	1	0	1	1	0	0	1
Chr00_21656882	Chr00	21656882	G	A	NA	0	1	0	0	1	0	NA	0	1	NA	1	0	0	0	NA	1	1	0	0	0	0	1	1	0	1	1	1	1	1	NA	1	NA	NA	0	1	1	0	1	0	1	1	0	0	0
Chr00_21656919	Chr00	21656919	G	A	NA	1	0	0	1	0	0	NA	1	0	NA	0	1	0	0	NA	1	1	0	1	0	1	0	1	1	1	0	1	1	0	NA	1	NA	NA	1	1	0	0	1	0	0	1	1	1	1
Chr00_21656922	Chr00	21656922	T	C	NA	1	1	1	1	1	0	NA	0	1	NA	0	0	0	0	NA	1	1	0	1	1	1	0	1	0	1	0	0	0	1	NA	0	NA	NA	1	0	1	0	0	0	1	1	1	0	0
Chr00_21656923	Chr00	21656923	A	T	NA	0	1	1	1	0	1	NA	NA	1	NA	1	0	0	1	NA	1	0	0	0	1	0	1	0	0	1	0	1	1	1	NA	1	NA	NA	0	1	0	0	0	0	0	0	0	1	1
Chr00_21656946	Chr00	21656946	C	T	NA	1	0	1	1	1	0	NA	1	0	NA	0	0	1	1	NA	0	1	1	1	1	1	1	0	0	0	1	0	1	1	NA	1	NA	NA	0	1	1	0	1	0	0	1	0	1	1
Chr00_21656957	Chr00	21656957	TG	T	NA	0	1	1	1	0	1	NA	0	0	NA	1	0	0	1	NA	1	0	0	0	1	0	1	0	0	1	0	1	1	1	NA	1	NA	NA	0	1	0	0	0	0	0	0	0	1	1
Chr00_21862600	Chr00	21862600	C	T	1	1	1	0	0	1	0	1	1	0	1	0	1	0	1	0	0	1	1	0	0	0	0	1	1	1	0	1	0	1	0	0	NA	1	1	1	1	0	0	1	0	1	1	1	0
Chr00_21862607	Chr00	21862607	T	C	0	1	1	0	1	0	0	0	0	1	1	1	0	1	1	1	0	1	1	1	1	1	0	0	1	0	1	1	1	0	0	1	NA	0	0	1	1	0	1	0	0	1	1	0	0
Chr00_21862609	Chr00	21862609	T	C	0	1	0	0	0	1	0	0	0	0	0	1	0	1	1	1	0	1	1	1	1	0	1	1	1	0	1	0	1	0	0	1	NA	0	1	1	0	NA	0	0	1	1	1	1	1
Chr00_21862615	Chr00	21862615	A	G	0	1	0	0	0	1	0	0	0	0	0	1	0	1	1	0	0	1	1	0	1	0	0	1	1	0	1	0	1	0	0	0	NA	0	1	1	0	NA	0	0	1	1	1	1	1
Chr00_22126665	Chr00	22126665	G	A	0	0	NA	0	NA	1	NA	1	0	0	0	0	1	0	NA	1	0	1	NA	0	1	1	0	0	0	1	0	1	NA	0	1	1	0	NA	0	0	0	0	0	0	1	1	0	1	1
Chr00_22126699	Chr00	22126699	G	A	1	1	1	0	NA	0	NA	1	0	0	0	1	0	1	1	1	0	0	NA	1	1	1	0	1	1	1	0	1	NA	1	1	0	0	NA	0	0	1	1	0	0	0	1	1	1	1
Chr00_22129678	Chr00	22129678	T	C	1	NA	0	0	1	1	0	1	0	1	1	1	1	0	1	0	1	1	1	0	0	1	NA	0	1	1	NA	1	0	1	0	1	0	1	1	1	1	0	NA	0	1	0	0	0	1
Chr00_22129721	Chr00	22129721	G	A	1	1	1	0	0	0	0	NA	0	0	0	1	0	1	1	1	0	0	0	NA	1	1	0	1	1	1	0	1	0	1	1	0	0	1	0	0	1	1	0	0	0	1	1	NA	1
Chr00_22129753	Chr00	22129753	GATT	G	1	1	1	0	0	0	0	NA	0	0	0	1	0	1	1	1	0	0	0	NA	1	1	0	1	1	1	0	1	0	1	1	0	0	1	0	0	1	1	0	0	0	1	1	NA	1
Chr00_22151948	Chr00	22151948	G	T	1	NA	1	1	1	1	1	0	1	0	0	NA	0	1	NA	0	1	1	1	1	1	0	0	1	1	1	0	0	1	NA	0	0	0	1	1	1	0	0	1	1	0	0	0	1	1
Chr00_22151957	Chr00	22151957	GGAT	G	1	NA	1	1	1	1	1	0	1	0	0	NA	0	1	NA	0	1	1	1	1	1	0	0	1	1	1	0	0	1	NA	0	0	0	1	1	1	0	0	1	1	0	0	0	1	1
Chr00_22155037	Chr00	22155037	TC	T	0	1	0	0	1	1	0	1	0	1	1	1	1	0	1	0	1	1	1	0	0	1	1	0	0	1	1	1	0	1	0	1	0	1	1	1	1	0	1	0	1	0	0	0	1
Chr00_22155048	Chr00	22155048	C	A	0	1	0	0	1	1	0	1	0	1	1	1	1	0	1	0	1	1	1	0	0	1	1	0	0	1	1	1	0	1	0	1	0	1	1	1	1	0	1	0	1	0	0	0	1
Chr00_22155050	Chr00	22155050	T	C	0	1	0	0	1	1	0	1	0	1	1	1	1	0	1	0	1	1	1	0	0	1	1	0	0	1	1	1	0	1	0	1	0	1	1	1	1	0	1	0	1	0	0	0	1
Chr00_22310319	Chr00	22310319	G	A	NA	NA	NA	0	1	NA	0	0	1	NA	1	1	0	0	1	1	1	NA	1	0	0	NA	0	1	0	1	0	0	NA	0	0	NA	0	NA	0	1	NA	0	0	1	0	1	1	0	0
Chr00_22310371	Chr00	22310371	C	A	NA	NA	NA	0	1	NA	0	0	1	NA	1	1	0	0	1	1	1	NA	1	0	0	NA	0	1	0	1	0	0	NA	0	0	NA	0	NA	0	1	NA	0	0	1	0	1	1	0	0
Chr00_22333502	Chr00	22333502	G	A	1	1	1	0	1	1	0	0	1	1	1	1	0	0	1	1	0	1	1	0	0	1	0	1	0	0	0	0	1	0	0	1	0	1	0	1	1	0	0	1	0	1	1	0	0
Chr00_22471917	Chr00	22471917	C	T	NA	1	0	0	1	0	1	1	1	0	0	1	1	0	0	1	0	1	1	1	0	1	1	0	1	0	0	0	1	0	0	0	NA	0	0	1	0	0	0	1	0	1	1	1	0
Chr00_22471924	Chr00	22471924	A	C	NA	0	0	0	1	1	1	1	1	0	1	0	1	0	1	0	1	1	0	0	1	0	0	0	1	0	1	0	0	1	0	0	NA	0	1	0	0	0	0	0	0	1	0	0	0
Chr00_22471928	Chr00	22471928	T	C	NA	0	0	0	1	1	1	1	1	0	1	0	1	0	1	0	1	1	0	0	1	0	0	0	1	0	1	0	0	1	0	0	NA	0	1	0	0	0	0	0	0	1	0	0	0
Chr00_22471939	Chr00	22471939	G	A	NA	0	1	0	0	1	0	1	0	1	0	0	1	0	0	0	1	1	0	1	0	0	1	1	0	1	1	0	0	1	1	0	NA	0	0	0	1	0	1	1	0	1	1	1	1
Chr00_22471946	Chr00	22471946	C	T	NA	0	1	0	0	1	0	1	0	1	0	0	1	0	0	0	1	1	0	1	0	0	1	1	0	1	1	0	0	1	1	0	NA	0	0	0	1	0	1	1	0	1	1	1	1
Chr00_22473748	Chr00	22473748	G	T	1	1	0	0	1	0	1	1	1	0	0	1	1	0	1	1	0	1	1	1	0	1	1	1	1	0	0	0	1	0	0	0	1	0	0	1	0	0	0	1	0	1	1	1	1
Chr00_22473753	Chr00	22473753	A	G	1	1	0	1	1	1	1	1	1	1	0	1	1	1	1	1	1	1	1	1	0	1	1	1	1	1	1	0	1	1	1	0	1	1	1	0	0	1	1	0	0	1	0	0	1
Chr00_22473787	Chr00	22473787	T	A	1	1	0	1	1	1	1	1	1	1	0	1	1	1	1	1	1	1	1	1	0	1	1	1	1	1	1	0	1	1	1	0	1	1	1	0	0	1	1	0	0	1	0	0	1
Chr00_22474710	Chr00	22474710	A	G	0	1	0	1	0	1	1	1	0	1	1	0	0	0	0	1	0	1	1	1	1	1	1	1	1	1	1	1	1	0	0	0	0	0	0	1	0	1	1	1	0	0	0	0	1
Chr00_22474719	Chr00	22474719	A	AAGGAAATCAAAG	1	0	1	0	0	0	0	1	1	1	0	0	1	0	1	1	1	0	0	0	1	1	0	1	0	1	0	1	0	0	0	0	1	1	1	1	1	0	0	1	0	1	1	1	0
Chr00_22474723	Chr00	22474723	A	G,AAATCAAAGGGGG	1	NA	1	0	0	0	0	1	1	1	0	0	1	0	1	1	1	0	0	0	1	1	0	1	0	1	0	1	0	0	0	0	1	1	1	1	1	NA	0	1	0	1	1	1	NA
Chr00_22474732	Chr00	22474732	G	GGGGACA	1	0	1	1	1	1	0	1	0	1	1	0	1	1	1	0	1	1	1	1	1	0	1	1	1	1	0	0	1	0	1	1	1	1	1	0	1	1	1	1	0	0	1	1	0
Chr00_22514193	Chr00	22514193	T	C	NA	0	1	NA	1	1	1	0	NA	0	0	0	0	0	1	1	1	1	1	1	1	0	0	NA	0	NA	1	0	0	NA	0	NA	1	1	0	1	1	NA	1	1	0	1	NA	0	1
Chr00_22533011	Chr00	22533011	A	G	0	1	1	0	1	1	1	1	0	1	1	1	1	0	1	0	1	1	0	1	0	0	1	1	1	1	0	0	0	0	1	0	1	1	1	1	0	1	0	1	0	0	1	0	0
Chr00_22533019	Chr00	22533019	T	C	1	1	1	0	0	1	1	1	0	1	1	1	1	0	1	1	1	1	1	0	0	1	0	0	1	1	0	0	0	0	1	0	0	1	1	0	0	0	1	0	1	0	0	0	1
Chr00_22543357	Chr00	22543357	C	A	0	0	0	1	0	0	0	1	1	1	1	0	0	1	0	0	1	1	1	1	0	0	1	0	1	0	0	1	0	0	1	1	0	1	1	0	1	0	1	0	1	0	1	1	0
Chr00_22619329	Chr00	22619329	T	C	0	0	1	1	1	0	1	0	0	0	0	1	1	0	1	0	1	0	1	0	1	1	0	1	0	0	0	0	1	1	1	0	1	0	0	0	0	1	0	1	0	0	0	0	0
Chr00_22619345	Chr00	22619345	T	G	1	0	0	0	0	0	0	0	0	0	0	0	1	0	0	0	0	1	1	0	0	1	1	0	0	0	0	0	1	0	1	0	0	0	1	0	1	0	0	1	0	0	0	1	1
Chr00_22619366	Chr00	22619366	G	A	0	0	1	1	1	0	1	0	0	0	0	1	1	0	1	0	1	0	1	0	1	1	0	1	0	0	0	0	1	1	1	0	1	0	0	0	0	1	0	1	0	0	0	0	0
Chr00_22629314	Chr00	22629314	G	T	1	1	1	0	0	0	0	0	0	1	NA	1	0	1	0	1	0	0	1	1	NA	1	1	NA	0	NA	0	1	0	0	1	1	1	1	1	1	0	0	0	NA	0	0	1	1	NA
Chr00_22648023	Chr00	22648023	C	T	0	1	0	0	1	1	1	0	1	1	0	1	0	1	1	0	1	1	1	0	1	0	0	1	1	0	1	0	1	0	0	0	1	0	1	1	0	1	0	0	1	1	1	1	1
Chr00_22706638	Chr00	22706638	AACAAGGCGTGTCCTC	A	NA	1	0	1	0	0	0	0	1	0	0	0	0	0	1	1	1	1	0	0	0	1	1	0	0	0	0	1	1	1	0	1	1	0	0	0	1	0	0	0	1	1	0	1	0
Chr00_22894466	Chr00	22894466	G	A	1	1	0	0	1	0	1	0	NA	1	0	0	1	0	1	0	1	0	0	NA	NA	0	0	1	0	0	0	1	0	1	0	0	0	0	0	0	0	NA	1	0	1	0	1	0	1
Chr00_2293726	Chr00	2293726	G	A	1	1	NA	0	0	0	0	0	1	0	0	0	0	1	1	0	1	0	0	1	1	0	1	1	1	0	0	0	1	1	1	NA	0	1	NA	0	0	1	0	1	1	1	0	0	1
Chr00_22971075	Chr00	22971075	C	A	1	0	0	1	0	1	0	1	1	1	0	0	0	1	0	0	1	1	0	1	0	1	0	0	0	1	0	1	0	0	0	1	0	1	1	1	1	0	1	1	0	1	0	1	0
Chr00_23088158	Chr00	23088158	G	A	0	0	1	1	1	1	1	NA	0	0	0	0	1	0	1	1	1	1	1	1	1	0	1	NA	1	0	NA	1	1	0	0	0	1	0	0	1	1	0	0	1	0	0	1	1	1
Chr00_23128853	Chr00	23128853	C	T	1	1	1	0	1	1	1	NA	1	1	1	1	0	0	1	0	1	1	1	1	1	1	1	1	1	1	0	NA	1	0	1	1	0	1	NA	0	1	1	1	1	1	0	0	1	1
Chr00_23128869	Chr00	23128869	C	T	1	1	1	0	1	1	0	NA	0	0	0	1	1	1	1	1	0	1	0	1	0	1	0	1	1	1	1	NA	1	0	1	1	1	1	NA	0	0	0	1	1	1	0	0	1	0
Chr00_23128921	Chr00	23128921	C	G	1	0	0	0	1	1	0	NA	0	0	1	1	1	1	1	0	0	0	1	0	1	0	1	1	0	1	1	NA	1	1	1	0	0	0	NA	1	1	1	1	0	0	1	1	0	0
Chr00_23238812	Chr00	23238812	C	G	0	0	1	0	1	0	1	1	0	1	1	0	1	1	1	0	1	1	1	0	0	1	0	0	0	0	1	0	1	0	0	0	0	0	1	0	1	1	1	1	0	1	0	0	1
Chr00_23357920	Chr00	23357920	A	C	1	0	1	0	0	0	1	0	1	1	1	1	1	0	1	0	1	0	1	0	1	0	1	1	1	0	1	0	1	0	0	0	0	0	0	1	1	0	1	0	0	0	1	0	0
Chr00_23359555	Chr00	23359555	C	T	NA	0	0	0	1	1	1	0	1	1	0	1	0	1	1	0	0	1	0	0	0	0	1	1	1	0	1	0	0	0	0	0	1	0	1	0	0	1	0	0	0	0	1	1	1
Chr00_23608007	Chr00	23608007	T	A	0	0	0	1	0	1	0	1	0	1	0	0	0	1	0	1	0	0	1	0	1	0	1	1	1	0	1	1	0	0	1	0	NA	1	1	1	1	1	0	0	1	0	1	1	1
Chr00_23949610	Chr00	23949610	T	A	1	1	0	0	0	NA	1	0	NA	1	1	1	NA	0	0	0	1	1	0	1	0	1	0	0	0	1	0	1	0	0	1	0	1	1	NA	1	0	1	1	0	1	0	0	0	1
Chr00_23949643	Chr00	23949643	T	A	1	0	0	1	0	1	1	0	1	1	0	0	0	1	1	1	0	0	0	0	1	0	0	0	0	1	1	1	1	1	1	0	0	1	1	0	0	0	0	0	1	1	1	1	1
Chr00_23950434	Chr00	23950434	G	T	0	0	1	0	1	0	0	0	0	1	1	0	0	0	1	0	0	0	1	0	0	1	1	NA	0	1	0	1	0	0	0	NA	0	0	1	0	NA	1	0	0	1	1	NA	NA	0
Chr00_23950449	Chr00	23950449	A	C	0	0	0	0	1	0	0	1	0	1	0	0	0	0	0	0	0	0	1	0	0	0	0	0	1	0	0	1	0	1	0	0	0	0	0	0	0	1	0	1	1	0	1	NA	0
Chr00_2413883	Chr00	2413883	C	T	0	NA	0	NA	1	0	0	0	0	0	1	NA	0	0	0	0	1	0	1	1	0	1	1	1	1	1	NA	1	0	0	0	NA	1	1	0	1	1	0	1	1	1	1	0	1	1
Chr00_24181283	Chr00	24181283	AACTGAAATCTCAAT	A	0	0	0	0	0	0	0	1	0	0	1	1	0	1	1	1	1	1	0	0	0	0	0	0	1	0	1	1	1	0	1	NA	0	0	1	0	0	1	0	1	0	0	0	0	1
Chr00_24237111	Chr00	24237111	A	T	NA	1	1	0	1	NA	1	1	1	0	NA	0	NA	1	0	0	1	0	0	NA	1	0	1	1	0	1	1	0	0	0	NA	0	0	0	1	1	NA	0	0	1	NA	NA	1	0	1
Chr00_24460518	Chr00	24460518	C	T	1	0	1	1	0	1	1	1	0	0	0	0	0	0	1	1	0	0	0	0	1	1	1	0	1	0	1	1	1	0	0	0	1	1	0	1	0	1	1	1	0	1	0	0	0
Chr00_24460546	Chr00	24460546	T	C	1	0	1	1	0	1	1	1	1	0	0	0	0	0	1	1	0	0	0	0	1	1	1	0	1	0	1	1	1	0	0	0	1	1	0	1	0	1	1	1	0	1	0	0	0
Chr00_24460560	Chr00	24460560	C	T	1	0	1	1	0	1	0	1	0	0	1	0	0	0	1	1	0	0	0	1	0	1	1	0	1	0	1	0	1	0	1	1	1	1	0	1	0	1	1	0	1	1	0	0	0
Chr00_24462556	Chr00	24462556	G	A	0	0	0	1	1	0	1	0	1	0	0	1	1	0	0	1	0	1	1	1	0	1	1	0	0	1	0	0	1	0	0	0	0	1	1	0	0	1	1	0	1	0	0	0	0
Chr00_24462568	Chr00	24462568	G	A	0	0	0	1	1	0	1	0	1	0	0	1	1	0	0	1	0	1	1	1	0	1	1	0	0	1	0	0	1	0	0	0	0	1	1	0	0	1	1	0	1	0	0	0	0
Chr00_2456293	Chr00	2456293	A	G	0	0	0	0	0	1	NA	1	0	NA	0	NA	0	1	1	1	1	1	NA	0	1	0	1	0	0	NA	1	0	1	0	NA	1	0	0	0	1	1	1	NA	0	0	1	NA	NA	1
Chr00_2456565	Chr00	2456565	C	A	1	0	1	0	1	0	0	0	0	1	1	0	0	0	0	0	0	0	1	0	0	1	1	0	0	0	1	1	0	1	0	1	0	0	0	0	0	0	0	0	1	0	1	0	1
Chr00_2458487	Chr00	2458487	G	T	1	0	NA	NA	0	1	1	1	0	NA	0	1	1	1	1	1	1	1	1	0	0	0	0	1	1	0	0	1	0	0	1	0	NA	1	1	0	1	0	1	1	1	0	1	0	NA
Chr00_24712597	Chr00	24712597	A	C	0	1	0	0	0	0	0	1	0	1	1	1	0	0	0	1	1	1	0	1	0	0	1	1	1	1	0	0	0	0	0	0	1	0	0	0	0	1	1	1	1	1	0	1	1
Chr00_24712608	Chr00	24712608	C	T	1	0	0	1	1	1	0	1	NA	0	1	1	1	1	1	0	1	1	1	1	1	0	1	0	0	1	1	0	0	1	1	1	1	1	1	0	1	1	1	1	0	0	1	1	1
Chr00_24712639	Chr00	24712639	TG	T	1	1	1	1	0	1	1	1	0	1	1	0	1	1	0	0	1	1	1	0	0	1	1	1	1	1	1	1	1	0	1	1	1	1	1	0	1	1	0	1	1	0	0	0	1
Chr00_24712642	Chr00	24712642	T	C	1	1	1	1	0	1	1	1	0	1	1	0	1	1	0	0	1	1	1	0	0	1	1	1	1	1	1	1	1	0	1	1	1	1	1	0	1	1	0	1	1	0	0	0	1
Chr00_24919312	Chr00	24919312	C	A	1	1	0	1	1	1	1	1	1	0	0	0	0	1	0	0	0	0	0	1	0	0	0	1	1	0	0	1	1	1	0	0	1	0	0	1	1	1	0	0	0	1	1	0	1
Chr00_251530	Chr00	251530	G	A	0	0	1	0	1	0	1	1	0	0	1	1	1	1	1	0	0	0	0	1	1	0	0	1	0	0	0	0	0	1	0	0	0	0	0	1	0	1	0	0	1	0	0	1	0
Chr00_25193462	Chr00	25193462	G	A	0	1	1	0	1	1	0	0	1	1	1	1	1	0	0	1	1	1	0	1	0	0	1	1	0	0	0	0	1	0	0	1	0	0	0	0	0	NA	NA	1	0	1	0	0	1
Chr00_2545026	Chr00	2545026	T	A	0	0	0	1	0	1	1	0	1	1	1	0	1	1	0	1	1	0	1	1	1	0	1	1	1	1	1	0	0	1	1	0	1	1	1	1	1	1	0	0	0	1	1	0	0
Chr00_2545029	Chr00	2545029	C	T	0	0	0	1	0	1	1	0	1	1	1	0	1	1	0	1	1	0	1	1	1	0	1	1	1	1	1	0	0	1	1	0	1	1	1	1	1	1	0	0	0	1	1	0	0
Chr00_2545039	Chr00	2545039	C	T	0	0	0	1	0	1	1	0	1	1	1	0	1	1	0	1	1	0	1	1	1	0	1	1	1	1	1	0	0	1	1	0	1	1	1	1	1	1	0	0	0	1	1	0	0
Chr00_2545044	Chr00	2545044	A	G	0	0	0	1	0	1	1	0	1	1	1	0	1	1	0	1	1	0	1	1	1	0	1	1	1	1	1	0	0	1	1	0	1	1	1	1	1	1	0	0	0	1	1	0	0
Chr00_2551047	Chr00	2551047	T	G	0	1	NA	0	0	1	0	NA	1	0	1	0	0	0	1	1	0	1	1	0	1	1	1	1	1	1	1	1	1	NA	1	0	0	0	0	1	1	1	0	0	1	1	0	1	1
Chr00_2552712	Chr00	2552712	C	T	1	0	0	1	0	0	0	1	1	0	0	1	0	0	0	0	0	0	1	0	1	1	0	1	0	1	0	1	1	0	0	1	0	0	1	1	0	1	0	1	0	0	1	0	0
Chr00_2552745	Chr00	2552745	G	A	0	0	0	0	1	0	1	1	1	0	1	0	1	0	0	0	1	1	0	0	1	0	1	1	1	1	1	0	0	0	1	0	0	1	0	1	1	0	0	0	0	1	0	1	0
Chr00_2552769	Chr00	2552769	T	C	0	1	0	0	1	0	1	0	1	1	0	0	1	0	1	0	0	0	0	1	1	0	0	1	0	0	0	1	0	1	0	0	0	0	0	0	0	1	1	0	1	0	1	0	1
Chr00_2552770	Chr00	2552770	T	C	0	0	1	1	0	1	1	0	0	1	0	1	0	0	0	0	1	0	1	1	1	1	1	0	1	1	1	1	0	0	0	0	1	1	1	0	0	1	0	0	0	1	1	1	0
Chr00_25671435	Chr00	25671435	C	T	NA	0	0	0	1	0	0	0	0	0	1	0	0	0	1	1	0	1	1	1	1	0	0	0	1	0	0	1	0	1	1	1	0	0	1	1	0	0	0	1	0	1	1	0	1
Chr00_25671477	Chr00	25671477	C	T	NA	0	1	0	1	0	1	0	1	1	NA	1	1	1	1	1	1	0	0	0	0	1	1	1	1	1	0	0	0	0	0	0	0	1	0	1	1	0	NA	1	0	0	0	1	1
Chr00_25712455	Chr00	25712455	T	C	0	1	1	1	0	1	1	1	0	0	1	1	0	0	1	0	1	1	1	1	0	0	1	0	1	1	1	0	1	1	1	1	1	1	1	1	1	1	1	1	0	0	0	1	0
Chr00_25712457	Chr00	25712457	C	G,CCT,A	1	1	0	0	0	0	1	0	0	1	1	0	1	1	1	0	1	0	0	1	0	0	1	1	0	0	1	0	0	1	1	0	1	1	1	1	0	1	0	0	1	1	1	1	1
Chr00_25931601	Chr00	25931601	T	C	1	1	0	0	0	1	1	0	1	0	1	1	1	1	1	0	1	0	1	0	0	1	1	0	1	1	1	1	0	1	1	1	0	1	1	1	0	0	1	0	0	1	1	0	1
Chr00_25978538	Chr00	25978538	G	A	1	0	0	0	1	1	1	NA	0	1	0	0	0	NA	1	0	0	1	0	NA	NA	1	1	0	1	0	0	1	1	0	1	0	0	1	1	1	NA	1	1	0	0	1	0	0	1
Chr00_25978548	Chr00	25978548	A	G	0	1	0	1	0	0	1	NA	0	0	1	1	0	NA	1	1	1	1	1	NA	NA	1	1	1	0	1	0	0	0	1	1	0	1	0	0	NA	1	0	1	0	1	1	0	0	0
Chr00_26108484	Chr00	26108484	C	T	NA	0	0	0	1	1	1	1	0	1	0	0	0	NA	1	0	0	0	0	0	1	1	1	0	1	0	NA	1	1	0	1	0	NA	0	1	1	1	NA	1	NA	0	1	0	0	1
Chr00_26108507	Chr00	26108507	G	A	NA	0	0	0	1	1	1	1	0	1	0	0	0	NA	1	0	0	0	0	0	1	1	1	0	1	0	NA	1	1	0	1	0	NA	0	1	1	1	NA	1	0	0	1	0	0	1
Chr00_26324898	Chr00	26324898	G	A	0	0	0	0	1	1	0	0	1	0	0	0	1	0	1	0	1	0	NA	1	0	0	0	0	1	NA	1	1	1	NA	1	0	0	0	1	0	1	0	1	1	1	1	1	0	0
Chr00_26324910	Chr00	26324910	G	A	0	0	0	0	1	1	0	0	1	0	0	0	1	0	1	0	1	0	NA	1	0	0	0	0	1	NA	1	1	1	NA	1	0	0	0	1	0	1	0	1	1	1	1	1	0	0
Chr00_26557064	Chr00	26557064	A	T	0	0	1	1	0	0	0	1	0	0	0	1	0	0	0	1	0	0	0	0	0	0	1	0	1	0	1	1	0	1	0	0	0	0	1	0	0	1	0	0	1	0	0	0	1
Chr00_26758321	Chr00	26758321	C	T	0	1	1	0	1	0	0	1	0	1	0	0	1	0	1	1	1	1	0	0	0	0	1	1	0	1	0	0	0	0	1	1	1	NA	0	1	0	1	1	0	0	0	0	0	0
Chr00_26758323	Chr00	26758323	T	C	0	1	1	0	0	1	1	0	0	1	0	1	0	0	1	0	0	1	1	1	0	0	1	0	1	0	1	0	0	0	1	0	0	1	1	1	0	0	0	1	1	0	0	1	1
Chr00_26758324	Chr00	26758324	C	A	0	1	1	0	0	1	1	0	0	1	0	1	0	0	1	0	0	1	1	1	0	0	1	0	1	0	1	0	0	0	1	0	0	1	1	1	0	0	0	1	1	0	0	1	1
Chr00_26758345	Chr00	26758345	C	T	1	1	0	1	0	1	0	1	0	0	0	1	0	1	0	1	0	1	1	1	1	1	0	0	1	1	0	0	0	1	0	0	1	1	1	1	1	1	0	0	0	1	0	0	1
Chr00_26825062	Chr00	26825062	T	C	NA	0	0	1	0	0	1	0	1	0	1	0	1	1	1	1	0	0	0	0	1	0	0	0	0	0	0	1	0	0	1	0	0	0	1	0	1	1	1	1	0	1	1	1	0
Chr00_26825091	Chr00	26825091	A	G	NA	1	0	0	0	1	1	1	0	1	1	0	1	0	1	0	1	1	1	0	0	0	0	0	1	0	0	0	0	0	1	0	0	0	1	0	1	1	0	0	0	0	1	0	0
Chr00_26860891	Chr00	26860891	C	A	1	0	1	1	0	1	1	0	1	0	1	1	0	0	1	1	0	1	0	0	1	1	0	0	1	0	1	1	0	1	1	0	1	0	0	0	0	0	0	0	0	1	1	0	1
Chr00_26861482	Chr00	26861482	T	A	0	0	0	1	1	1	1	NA	0	1	0	0	0	0	0	0	1	1	0	1	1	1	1	0	0	1	1	1	1	0	NA	1	0	1	1	0	0	1	1	NA	0	1	1	1	0
Chr00_26861487	Chr00	26861487	G	T	NA	0	0	0	1	1	0	NA	1	0	0	0	1	0	0	1	0	0	0	NA	0	0	1	0	0	1	0	0	0	0	NA	0	0	0	1	0	0	0	0	0	1	0	1	0	1
Chr00_26861488	Chr00	26861488	A	G	NA	0	1	1	0	1	0	NA	0	0	0	1	0	0	0	1	0	1	0	1	0	0	1	0	1	1	0	0	1	1	NA	0	0	0	1	0	0	0	0	0	1	0	0	0	0
Chr00_26862430	Chr00	26862430	G	A	0	1	1	0	1	1	0	1	0	1	0	1	1	0	1	1	1	1	0	0	0	0	1	1	0	1	0	0	0	0	1	1	1	0	0	1	0	1	1	1	0	0	1	0	0
Chr00_26862464	Chr00	26862464	G	A	0	1	1	0	1	1	0	1	0	1	0	1	1	0	1	1	1	1	0	0	0	0	1	1	0	1	0	0	0	0	1	1	1	0	0	1	0	1	1	1	0	0	1	0	0
Chr00_26931865	Chr00	26931865	C	A,G	1	1	0	1	0	0	1	0	1	1	0	1	1	1	1	0	0	0	0	0	0	1	0	0	0	1	1	1	1	0	1	0	0	1	1	0	0	0	1	1	0	0	1	0	0
Chr00_26931873	Chr00	26931873	G	A	1	1	1	1	0	1	1	0	1	1	1	1	0	0	1	0	0	0	1	1	1	1	0	0	1	1	1	1	0	0	1	0	0	1	1	1	0	1	0	1	1	0	1	1	1
Chr00_27153288	Chr00	27153288	C	A	1	1	1	1	1	1	0	0	1	1	0	0	1	NA	0	NA	NA	1	1	0	0	0	NA	1	1	NA	0	NA	0	1	0	NA	0	1	0	0	1	0	1	1	0	0	0	1	0
Chr00_27163082	Chr00	27163082	C	G	1	0	0	1	0	0	1	1	0	0	1	1	0	0	0	1	0	1	1	1	0	1	1	0	0	0	1	0	0	0	1	1	1	1	1	0	0	1	0	0	0	1	1	1	1
Chr00_27223170	Chr00	27223170	C	G	0	0	0	0	1	0	0	1	0	1	0	0	0	0	1	0	0	1	1	1	0	0	1	0	1	1	1	1	1	0	0	0	0	0	0	0	0	0	1	0	0	1	1	0	1
Chr00_27231975	Chr00	27231975	A	T	NA	0	1	0	0	0	1	1	1	0	1	0	1	1	1	0	0	0	0	0	0	0	0	0	1	0	0	1	1	1	0	1	1	0	0	1	1	0	0	1	1	0	1	1	1
Chr00_27231998	Chr00	27231998	T	C	NA	0	0	1	1	0	1	0	1	0	1	1	0	1	1	1	0	0	0	0	1	0	0	0	1	0	1	0	1	0	0	0	1	0	1	0	0	0	0	1	0	0	0	0	1
Chr00_27233781	Chr00	27233781	C	T	NA	NA	0	1	0	1	0	0	0	1	1	NA	0	1	1	NA	1	1	1	1	1	NA	1	0	1	1	NA	0	1	1	0	0	0	1	0	0	0	0	1	1	1	1	1	1	1
Chr00_27233797	Chr00	27233797	CCCG	C	NA	NA	1	1	1	1	0	0	0	1	1	NA	1	1	0	NA	1	0	0	1	0	NA	0	1	0	0	NA	0	0	0	0	0	0	1	0	1	0	1	1	0	1	0	1	1	1
Chr00_27278068	Chr00	27278068	C	T	1	0	1	1	0	0	0	1	1	0	1	0	0	0	1	1	1	1	0	1	0	0	1	0	0	0	0	1	1	1	1	NA	NA	0	0	0	1	1	NA	0	1	1	0	0	1
Chr00_27296837	Chr00	27296837	T	A	0	1	0	1	0	1	0	0	1	0	1	0	0	0	1	1	0	0	1	1	1	1	1	1	0	1	1	0	1	1	0	1	0	0	1	1	1	0	0	1	1	0	1	0	0
Chr00_27296886	Chr00	27296886	T	TAA	0	0	1	0	1	1	0	0	1	1	1	0	1	1	0	0	1	0	0	0	1	0	0	1	1	1	0	0	0	0	1	0	0	0	1	1	1	1	0	1	0	0	0	0	1
Chr00_27296968	Chr00	27296968	T	C	1	1	0	1	1	1	1	0	1	1	1	0	1	0	0	0	1	1	1	0	1	1	0	0	1	0	0	0	1	1	1	1	1	0	0	1	1	1	0	0	0	0	0	1	1
Chr00_27296980	Chr00	27296980	T	C	1	1	0	0	0	0	1	0	0	0	1	0	1	1	1	0	1	0	0	1	0	0	1	1	0	0	1	0	0	1	1	0	1	1	1	1	0	1	0	0	1	1	1	1	1
Chr00_27296996	Chr00	27296996	A	G	1	0	1	0	1	1	1	1	0	1	1	0	1	0	1	0	0	1	1	1	1	0	0	1	1	1	1	1	0	1	0	1	1	1	0	1	1	1	1	1	1	0	1	0	1
Chr00_27297006	Chr00	27297006	G	C,A	1	1	0	0	0	0	NA	0	0	0	1	0	1	1	1	0	1	0	0	NA	0	0	1	1	0	0	NA	0	0	1	1	0	1	1	1	1	0	1	0	0	1	NA	1	1	NA
Chr00_27297014	Chr00	27297014	A	G	1	0	1	0	1	1	1	1	0	1	1	0	1	0	1	0	0	1	1	1	1	0	0	1	1	1	1	1	0	1	0	1	1	1	0	1	1	1	1	1	1	0	1	0	1
Chr00_27297018	Chr00	27297018	A	T	1	0	1	0	1	1	1	1	0	1	1	0	1	0	1	0	0	1	1	1	1	0	0	1	1	1	1	1	0	1	0	1	1	1	0	1	1	1	1	1	1	0	1	0	1
Chr00_27602317	Chr00	27602317	A	C	0	0	0	0	0	0	0	1	1	0	0	1	0	0	1	0	0	0	1	1	1	1	0	0	0	1	1	0	0	0	0	1	0	0	0	0	0	1	0	1	0	0	1	1	1
Chr00_27608189	Chr00	27608189	T	A	NA	1	1	NA	1	1	NA	1	1	NA	0	1	0	1	1	NA	1	1	1	0	0	1	0	1	0	1	NA	NA	0	1	0	1	1	1	0	0	1	0	1	0	1	1	0	0	1
Chr00_27636251	Chr00	27636251	G	T	1	NA	1	1	1	NA	1	0	1	1	0	1	0	1	1	0	NA	1	0	1	1	0	0	1	0	0	0	NA	1	1	0	1	0	0	0	1	0	1	1	1	1	1	0	1	0
Chr00_27636253	Chr00	27636253	A	G	1	NA	1	1	1	NA	1	0	1	1	0	1	0	1	1	0	NA	1	0	1	1	0	0	1	0	0	0	NA	1	1	0	1	0	0	0	1	0	1	1	1	1	1	0	1	0
Chr00_27636298	Chr00	27636298	A	G	1	1	1	1	1	1	1	0	1	1	0	1	0	1	1	0	1	1	0	1	1	0	0	1	0	0	0	0	1	1	0	1	0	0	0	1	0	1	1	1	1	1	0	1	0
Chr00_27671960	Chr00	27671960	C	T	0	0	0	0	0	0	0	0	1	NA	1	0	0	1	0	0	1	1	0	1	0	0	1	0	0	0	0	NA	0	1	1	1	0	1	1	0	1	0	1	0	0	0	1	1	1
Chr00_27671987	Chr00	27671987	T	A	1	1	1	0	0	1	1	0	1	NA	1	1	0	1	1	1	1	1	1	0	0	1	1	1	1	0	1	NA	1	1	1	1	1	0	0	1	1	0	1	1	0	0	1	0	1
Chr00_27695086	Chr00	27695086	C	T	1	0	1	1	1	0	1	0	0	0	1	1	1	1	1	0	1	0	0	1	1	0	1	1	1	1	1	0	0	1	0	1	1	1	1	0	0	1	1	1	0	0	0	0	1
Chr00_27695150	Chr00	27695150	C	T	0	1	0	1	0	0	1	1	1	1	1	0	0	0	0	0	1	1	1	1	1	0	1	0	1	0	0	1	0	1	1	1	0	1	1	1	0	0	1	1	0	0	1	1	1
Chr00_27695176	Chr00	27695176	G	T	1	1	0	0	0	1	0	0	0	1	1	0	1	1	1	0	1	1	0	0	1	0	1	1	1	1	0	0	1	1	0	1	0	0	1	0	1	1	1	1	0	0	1	1	1
Chr00_27959309	Chr00	27959309	A	G	NA	1	1	1	0	0	0	0	0	0	0	0	1	1	1	0	0	1	0	1	1	1	1	0	1	0	0	1	0	1	1	0	0	1	1	0	0	NA	1	1	1	1	1	0	0
Chr00_28092932	Chr00	28092932	T	C	1	1	0	0	0	0	0	1	1	1	0	0	1	0	1	0	1	1	1	1	0	1	NA	1	1	1	1	1	1	1	0	0	0	1	1	1	0	1	1	0	1	1	0	1	1
Chr00_28113295	Chr00	28113295	C	T	0	0	1	1	0	1	0	0	0	0	0	1	1	0	0	1	1	1	1	0	1	0	NA	1	1	1	0	0	NA	0	1	1	1	1	0	1	1	1	1	1	0	0	0	0	0
Chr00_28113296	Chr00	28113296	C	A,T	1	1	1	0	0	1	1	0	1	1	0	1	1	1	0	0	0	1	0	1	0	1	0	0	0	0	1	1	0	0	1	0	0	1	1	0	0	NA	1	0	1	0	0	1	0
Chr00_28113298	Chr00	28113298	G	C	1	0	0	1	1	1	1	0	1	1	0	0	0	1	1	1	0	0	0	0	1	0	0	0	0	1	1	1	0	1	1	0	0	1	0	0	0	0	0	0	1	1	1	0	1
Chr00_28113310	Chr00	28113310	A	T	0	0	1	0	0	0	0	NA	0	0	NA	1	1	0	0	0	1	1	1	0	0	0	1	1	1	0	0	0	1	0	1	1	1	0	0	0	0	1	1	1	0	0	0	0	0
Chr00_28113326	Chr00	28113326	A	C	0	0	1	0	0	0	0	NA	0	0	NA	1	1	0	0	0	1	1	1	0	0	0	1	1	1	0	0	0	1	0	1	1	1	0	0	0	0	1	1	1	0	0	0	0	0
Chr00_2841193	Chr00	2841193	A	C	0	NA	0	1	1	1	1	1	1	0	0	1	1	0	1	0	1	1	0	1	0	1	1	1	1	1	0	0	1	0	1	0	1	0	0	1	0	0	0	1	0	1	1	NA	1
Chr00_28738417	Chr00	28738417	C	G	NA	1	0	0	0	1	1	0	1	1	NA	1	1	0	0	0	0	1	0	1	0	1	NA	0	0	1	0	1	0	NA	1	0	NA	1	1	1	NA	1	1	NA	1	0	0	0	0
Chr00_29394573	Chr00	29394573	TA	T	1	1	1	0	1	0	1	1	1	0	1	1	0	0	0	1	1	0	0	1	0	0	1	0	1	0	0	1	0	1	0	0	0	0	0	0	0	0	1	1	1	1	1	1	1
Chr00_29394589	Chr00	29394589	T	C	1	1	1	0	1	0	1	1	1	0	1	1	0	0	0	1	1	0	0	1	0	0	1	0	1	0	0	1	0	1	0	0	0	0	0	0	0	0	1	1	1	1	1	1	1
Chr00_29878437	Chr00	29878437	AGT	A	0	1	1	NA	0	1	NA	NA	0	0	0	NA	0	1	1	1	NA	1	1	0	0	1	1	0	1	1	0	0	1	0	1	0	1	1	0	1	0	NA	0	1	NA	0	1	NA	NA
Chr00_29878458	Chr00	29878458	T	A	1	1	1	NA	NA	1	0	NA	NA	1	1	NA	0	0	1	1	1	NA	1	0	0	NA	0	1	0	0	0	0	1	0	0	NA	0	1	0	1	1	NA	0	NA	0	NA	0	NA	NA
Chr00_29883410	Chr00	29883410	A	G	1	1	1	0	1	1	1	1	1	1	0	1	0	0	1	1	1	1	0	0	1	1	1	1	0	0	0	1	1	1	0	1	1	0	0	0	1	0	1	1	0	1	0	0	0
Chr00_30021747	Chr00	30021747	A	G	0	0	1	0	1	1	1	0	0	0	0	1	1	1	1	1	1	0	1	0	0	1	1	1	1	0	1	0	0	1	0	0	0	0	0	0	0	0	1	0	0	1	1	1	0
Chr00_30021754	Chr00	30021754	G	A	1	1	1	1	1	1	1	1	1	0	1	0	1	0	0	0	0	0	0	1	1	1	1	1	1	1	1	NA	1	0	0	0	1	1	0	1	1	1	1	1	1	1	0	0	NA
Chr00_30217968	Chr00	30217968	A	C	0	0	1	1	0	1	0	0	1	1	0	0	0	0	0	0	1	1	0	0	1	1	0	1	0	1	0	1	0	1	1	0	1	1	1	1	0	1	0	1	1	0	1	0	1
Chr00_30217971	Chr00	30217971	T	A	0	0	0	0	1	1	1	1	1	0	0	0	1	1	1	0	1	0	1	1	1	0	0	0	1	0	1	1	0	0	1	1	0	1	0	1	1	0	0	1	0	1	1	1	0
Chr00_30218044	Chr00	30218044	C	G	0	0	0	0	1	1	1	1	1	0	0	0	1	1	1	0	1	0	1	1	1	0	0	0	1	0	1	1	0	0	1	1	0	1	0	1	1	0	0	1	0	1	1	1	0
Chr00_30257280	Chr00	30257280	T	A	0	0	1	1	0	1	0	1	1	0	NA	0	0	1	0	1	0	0	1	0	1	0	1	1	1	0	1	1	0	0	1	0	1	1	1	1	0	1	0	0	1	1	1	1	1
Chr00_30257294	Chr00	30257294	A	T	0	0	1	1	0	1	0	1	1	0	NA	0	0	1	0	1	0	0	1	0	1	0	1	1	1	0	1	1	0	0	1	0	1	1	1	1	0	1	0	0	1	1	1	1	1
Chr00_3039498	Chr00	3039498	G	C	0	1	0	1	1	1	1	1	1	0	0	1	1	0	1	0	1	1	0	1	0	1	1	1	1	1	0	0	1	0	1	0	1	0	0	1	0	0	0	1	0	1	1	1	1
Chr00_3039509	Chr00	3039509	A	T	1	0	1	0	1	0	0	0	1	1	1	1	0	0	0	0	0	0	1	0	0	1	1	0	0	0	1	1	0	1	0	1	0	0	0	0	0	0	0	0	1	0	1	0	1
Chr00_3039526	Chr00	3039526	G	C	1	0	1	0	1	0	0	0	1	1	1	1	0	0	0	0	0	0	1	0	0	1	1	0	0	0	1	1	0	1	0	1	0	0	0	0	0	0	0	0	1	0	1	0	1
Chr00_3039557	Chr00	3039557	T	G	0	0	1	1	1	1	0	0	0	1	0	1	1	1	0	1	1	0	0	0	1	1	1	1	0	1	0	1	0	1	0	0	1	1	0	0	0	0	1	1	1	0	1	1	0
Chr00_3039562	Chr00	3039562	C	T	0	1	0	1	1	1	1	1	1	0	0	1	1	0	1	0	1	1	0	1	0	1	1	1	1	1	0	0	1	0	1	0	1	0	0	1	0	0	0	1	0	1	1	1	1
Chr00_30501062	Chr00	30501062	G	A	1	0	0	0	1	0	0	1	0	1	0	1	1	1	0	0	0	1	1	0	0	1	1	1	1	0	1	1	1	0	1	1	1	1	1	0	0	0	1	0	1	0	0	1	0
Chr00_30501070	Chr00	30501070	T	G	1	0	1	0	0	0	1	0	1	1	1	1	1	0	1	0	1	0	1	0	1	0	1	1	1	0	1	0	1	0	0	0	0	0	0	1	1	0	1	0	0	0	1	0	0
Chr00_30539904	Chr00	30539904	G	A	1	0	0	1	0	1	0	1	1	1	0	0	0	1	0	0	0	1	0	1	0	1	0	0	0	1	0	1	0	0	0	1	0	1	1	1	1	0	1	1	0	1	0	1	0
Chr00_30539922	Chr00	30539922	C	A	0	0	0	0	1	1	1	0	1	0	0	0	1	1	1	0	1	0	1	NA	1	0	0	0	1	0	1	1	0	0	1	0	0	1	0	1	1	0	0	1	0	1	1	1	0
Chr00_30539928	Chr00	30539928	G	T	1	1	1	0	1	0	0	0	1	1	1	1	0	1	1	1	0	1	1	1	1	1	0	0	1	0	1	1	1	0	0	1	1	0	0	1	1	0	1	0	0	1	1	0	0
Chr00_30552760	Chr00	30552760	G	A	1	0	0	1	0	1	0	1	1	1	0	0	0	1	0	0	1	1	0	1	0	NA	0	0	0	1	0	1	0	0	0	1	0	NA	1	1	1	0	1	1	0	1	0	1	0
Chr00_30552778	Chr00	30552778	C	A	1	0	0	0	1	1	1	0	1	0	0	0	1	1	1	0	1	0	1	1	1	0	0	0	1	0	NA	1	0	0	1	0	0	1	0	1	1	0	0	1	0	1	1	1	0
Chr00_30552784	Chr00	30552784	G	T	1	1	1	0	1	1	0	0	1	1	1	1	0	1	1	1	0	1	1	1	1	1	0	0	1	0	1	1	1	0	0	1	1	0	0	1	1	0	1	0	0	1	1	0	0
Chr00_30553645	Chr00	30553645	C	T	0	0	0	0	1	1	1	0	1	0	0	0	1	1	1	0	1	0	1	1	1	0	0	0	1	0	1	1	0	0	1	0	0	1	0	1	1	0	0	1	0	1	1	1	0
Chr00_30563294	Chr00	30563294	G	A	0	1	0	0	0	0	0	1	0	1	1	1	0	0	1	1	1	1	0	1	0	0	1	NA	1	1	0	0	0	NA	1	0	NA	0	0	0	0	1	NA	1	1	1	0	1	1
Chr00_30563388	Chr00	30563388	C	T	NA	0	0	0	1	1	1	0	1	0	NA	0	1	NA	1	0	1	0	1	1	1	0	0	0	1	0	NA	1	0	NA	1	0	0	0	1	1	1	NA	0	1	0	1	1	NA	0
Chr00_30563420	Chr00	30563420	T	C	NA	1	0	0	0	1	1	0	1	NA	NA	1	1	0	0	0	1	1	0	NA	0	1	0	0	0	1	NA	1	0	NA	1	0	NA	NA	NA	1	0	NA	1	0	1	0	0	NA	1
Chr00_3056852	Chr00	3056852	G	C	0	1	0	1	1	1	1	1	1	0	0	1	1	0	1	0	1	1	0	1	0	1	1	1	1	1	0	0	1	0	1	0	1	0	0	1	0	0	0	1	0	1	1	1	0
Chr00_3056863	Chr00	3056863	A	T	1	0	1	0	1	0	0	0	NA	1	1	1	0	0	0	0	0	0	1	0	0	1	1	0	0	0	1	1	0	1	0	1	0	0	0	0	0	0	0	0	1	0	1	0	1
Chr00_3056880	Chr00	3056880	G	C	1	0	1	0	1	0	0	0	0	1	1	1	0	0	0	0	0	0	1	0	0	1	1	0	0	0	1	1	0	1	0	1	0	0	0	0	0	0	0	0	1	0	1	0	1
Chr00_3056916	Chr00	3056916	C	T	0	1	0	1	1	1	1	1	1	0	0	1	1	0	1	0	1	1	0	1	0	1	1	1	1	1	0	0	1	0	1	0	1	0	0	1	0	0	0	1	0	1	1	1	0
Chr00_3056919	Chr00	3056919	G	A	1	0	1	0	1	0	0	0	0	1	NA	1	0	0	0	0	0	0	1	0	0	1	1	0	0	0	1	1	0	1	0	1	0	0	0	0	0	0	0	0	1	0	1	0	1
Chr00_30738175	Chr00	30738175	G	A	0	1	0	0	0	0	1	1	0	1	0	0	1	1	0	0	0	0	0	1	0	1	1	0	0	0	1	0	0	1	0	1	1	1	1	0	0	0	0	1	0	0	0	0	1
Chr00_31198098	Chr00	31198098	G	A	1	1	0	0	1	0	1	1	1	0	0	1	1	0	1	1	0	1	1	1	0	1	1	1	1	0	0	0	1	0	0	0	1	0	0	1	0	1	0	1	1	1	1	1	1
Chr00_31241321	Chr00	31241321	C	T	NA	1	0	0	0	1	1	1	1	0	0	0	0	0	0	0	0	0	0	0	0	0	1	0	0	0	0	1	1	0	0	0	1	0	0	0	0	0	1	1	0	0	1	1	1
Chr00_31241322	Chr00	31241322	G	T	NA	0	1	0	0	0	0	0	1	1	0	0	0	1	0	0	1	1	0	1	1	1	0	0	0	0	0	0	0	0	1	1	1	0	0	1	0	0	1	0	0	1	1	1	0
Chr00_31241328	Chr00	31241328	C	G	NA	1	0	1	1	1	1	1	1	0	1	1	0	0	1	1	0	1	1	0	1	0	0	1	0	0	0	1	1	0	0	1	1	0	0	0	1	0	1	1	0	1	1	1	1
Chr00_31400734	Chr00	31400734	C	A	NA	1	1	1	1	1	0	0	1	0	1	1	1	0	0	1	1	0	1	0	0	0	0	1	1	0	NA	1	0	NA	1	1	1	0	1	1	1	1	0	1	0	0	1	0	0
Chr00_31401324	Chr00	31401324	A	G	0	0	1	1	1	1	0	0	0	1	0	1	1	1	0	1	1	1	0	1	1	1	1	1	1	1	0	0	0	NA	0	1	1	1	0	0	0	0	1	1	1	1	1	1	0
Chr00_31638153	Chr00	31638153	T	C	0	0	0	0	0	1	0	1	0	0	0	1	1	0	1	0	0	1	1	0	0	NA	1	0	0	1	NA	0	1	1	0	0	1	0	1	0	1	0	0	0	1	0	0	1	1
Chr00_31880355	Chr00	31880355	G	T	0	1	1	0	0	1	0	NA	0	1	1	0	0	0	0	0	1	1	1	0	0	0	0	1	0	0	0	1	0	1	0	1	1	0	0	0	1	0	1	0	1	1	1	1	1
Chr00_32117415	Chr00	32117415	G	C	1	1	1	1	0	1	0	1	1	1	1	0	1	0	1	1	1	1	1	1	0	0	1	1	1	1	1	1	1	1	0	0	0	1	1	0	0	0	0	0	1	0	0	1	1
Chr00_32205450	Chr00	32205450	G	T	1	0	0	0	0	1	1	1	0	0	1	0	1	0	1	1	0	1	1	0	0	1	0	0	1	1	0	1	0	1	1	0	0	0	0	0	1	0	1	0	1	0	1	1	1
Chr00_32345970	Chr00	32345970	G	GA	NA	NA	0	0	0	1	0	NA	0	1	NA	0	0	0	0	1	1	0	0	0	0	0	1	NA	1	1	1	0	0	NA	NA	0	0	NA	1	0	1	NA	0	1	1	1	1	0	0
Chr00_32345972	Chr00	32345972	A	G	NA	NA	0	0	0	1	0	NA	0	1	NA	0	0	0	0	1	1	0	0	0	0	0	1	NA	1	1	1	0	0	NA	NA	0	0	NA	1	0	1	NA	0	1	1	1	1	0	0
Chr00_32345974	Chr00	32345974	T	A	NA	NA	0	0	0	1	0	NA	0	1	NA	0	0	0	0	1	1	0	0	0	0	0	1	NA	1	1	1	0	0	NA	NA	0	0	NA	1	0	1	NA	0	1	1	1	1	0	0
Chr00_32406664	Chr00	32406664	C	G	1	NA	1	NA	1	1	NA	1	1	0	NA	1	1	1	0	NA	NA	1	1	NA	1	0	0	1	1	1	1	NA	1	1	1	0	NA	0	1	NA	0	1	0	NA	1	1	1	1	0
Chr00_32406705	Chr00	32406705	T	A	0	NA	1	NA	1	1	NA	0	1	0	NA	1	1	0	1	NA	1	1	1	NA	0	1	0	1	0	1	0	NA	0	1	1	1	NA	1	1	NA	1	1	0	NA	1	NA	1	1	1
Chr00_32406707	Chr00	32406707	T	A	0	NA	1	NA	1	0	NA	0	1	1	NA	1	1	0	0	NA	0	1	0	NA	0	1	0	1	1	1	0	NA	0	0	0	1	NA	1	1	NA	0	0	1	NA	0	0	0	1	1
Chr00_32406712	Chr00	32406712	T	A	1	NA	0	NA	1	0	NA	1	1	0	NA	0	0	0	1	NA	0	0	0	NA	0	1	1	0	1	1	0	NA	1	1	1	0	NA	0	0	NA	1	1	1	NA	1	1	1	1	1
Chr00_32406714	Chr00	32406714	G	A	1	NA	0	NA	1	0	NA	1	1	0	NA	0	0	0	1	NA	0	0	0	NA	0	1	1	0	1	1	0	NA	1	1	1	0	NA	0	0	NA	1	1	1	NA	1	1	1	1	1
Chr00_32406798	Chr00	32406798	C	T	0	1	1	0	1	0	1	1	0	0	1	1	1	1	1	0	0	0	0	1	1	0	0	1	0	1	0	0	0	1	0	0	0	0	0	1	0	1	0	1	1	0	0	1	0
Chr00_32406810	Chr00	32406810	C	T	0	0	1	0	1	0	0	0	0	0	0	1	0	0	0	0	1	0	0	0	0	1	0	1	0	0	1	0	1	0	1	1	0	1	1	1	1	1	0	1	0	0	1	0	0
Chr00_32469802	Chr00	32469802	A	C	0	0	1	0	0	0	0	1	1	1	0	1	1	0	1	1	0	0	0	0	0	1	1	1	1	1	0	1	0	0	1	0	1	0	1	0	0	0	1	0	0	0	0	0	1
Chr00_32814755	Chr00	32814755	A	G,T	1	0	0	0	1	0	0	0	1	NA	0	0	1	1	1	1	1	1	NA	0	0	1	0	0	0	0	0	1	0	NA	0	1	0	0	1	0	1	NA	0	0	0	0	1	0	0
Chr00_32814772	Chr00	32814772	C	T	1	0	1	0	0	0	1	0	1	NA	1	NA	1	0	1	0	1	0	NA	0	1	0	1	1	1	0	1	0	1	NA	0	0	0	0	0	1	1	NA	1	0	0	0	1	0	1
Chr00_33038911	Chr00	33038911	C	A	0	0	1	1	1	NA	1	1	1	0	0	1	0	0	1	0	1	1	1	1	1	1	1	1	1	1	0	0	0	1	0	0	0	1	0	0	1	0	1	1	0	0	0	1	1
Chr00_33095325	Chr00	33095325	G	A	1	0	1	0	1	1	0	0	1	0	NA	1	0	1	1	0	1	1	1	0	1	0	1	1	0	0	0	NA	0	NA	1	1	0	1	1	1	1	1	0	0	NA	1	1	0	0
Chr00_33095326	Chr00	33095326	T	C	1	0	1	0	1	1	0	0	1	0	NA	1	0	1	1	0	1	1	1	0	1	0	1	1	0	0	0	NA	0	NA	1	1	0	1	1	1	1	1	0	0	NA	1	1	0	0
Chr00_33128164	Chr00	33128164	A	C	1	1	1	0	1	0	0	1	1	1	0	0	0	0	1	1	0	1	0	1	1	1	1	1	0	0	1	1	1	0	1	1	1	1	0	0	1	0	0	1	0	1	1	0	1
Chr00_33445600	Chr00	33445600	TG	T	0	1	0	1	0	1	1	1	0	1	1	0	0	0	0	1	1	0	0	1	1	0	1	0	1	1	1	0	0	0	1	0	1	0	1	1	1	1	0	1	0	1	1	0	0
Chr00_33611728	Chr00	33611728	G	C	1	0	0	0	0	0	1	0	1	1	0	0	0	1	1	1	1	1	0	0	1	1	0	0	0	0	0	1	0	1	0	1	0	0	1	0	0	0	0	0	0	0	1	0	1
Chr00_33611742	Chr00	33611742	C	T	1	0	0	0	1	0	1	0	1	1	0	0	1	1	1	1	1	1	0	0	1	1	0	0	0	0	0	1	0	1	0	1	0	0	1	0	0	0	0	0	0	0	1	0	1
Chr00_33646023	Chr00	33646023	G	A	NA	1	0	1	0	1	0	0	1	0	NA	0	0	0	1	0	0	0	0	1	1	1	1	1	0	1	1	0	0	NA	1	0	0	0	0	1	0	NA	0	1	1	0	1	0	0
Chr00_33672506	Chr00	33672506	A	G	1	0	1	1	0	0	0	1	0	0	NA	0	0	0	1	1	1	NA	0	1	0	0	1	0	0	0	0	1	1	1	NA	1	1	0	0	0	1	1	1	0	1	1	0	0	1
Chr00_33672561	Chr00	33672561	C	T	0	1	0	0	1	0	1	1	1	0	0	1	1	0	1	1	1	NA	NA	1	0	NA	1	1	1	0	0	0	1	0	0	0	1	0	0	1	0	1	0	1	1	1	1	1	1
Chr00_33794675	Chr00	33794675	G	A	0	1	0	1	1	0	1	1	1	0	0	0	0	0	1	0	1	1	1	1	1	0	0	0	0	1	1	1	0	0	1	1	1	1	1	1	1	0	1	1	0	1	0	1	1
Chr00_33794676	Chr00	33794676	T	C	0	1	0	1	1	0	1	1	1	0	0	0	0	0	1	0	1	1	1	1	1	0	0	0	0	1	1	1	0	0	1	1	1	1	1	1	1	0	1	1	0	1	0	1	1
Chr00_33794677	Chr00	33794677	G	A	0	1	0	1	1	0	1	1	1	0	0	0	0	0	1	0	1	1	1	1	1	0	0	0	0	1	1	1	0	0	1	1	1	1	1	1	1	0	1	1	0	1	0	1	1
Chr00_33794687	Chr00	33794687	T	C	0	1	0	1	1	0	1	1	1	0	0	0	0	0	1	0	1	1	1	1	1	0	0	0	0	1	1	1	0	0	1	1	1	1	1	1	1	0	1	1	0	1	0	1	1
Chr00_33794692	Chr00	33794692	G	T	0	1	0	1	1	0	1	1	1	0	0	0	0	0	1	0	1	1	1	1	1	0	0	0	0	1	1	1	0	0	1	1	1	1	1	1	1	0	1	1	0	1	0	1	1
Chr00_33794713	Chr00	33794713	T	G	0	1	0	1	1	0	1	1	1	0	0	0	0	0	1	0	1	1	1	1	1	0	0	0	0	1	1	1	0	0	1	1	1	1	1	1	1	0	1	1	0	1	0	1	1
Chr00_33838676	Chr00	33838676	C	T	0	0	1	1	0	0	0	1	1	1	1	1	1	NA	1	1	1	1	1	0	1	0	1	1	1	0	1	0	0	0	0	0	1	1	1	1	0	0	0	0	NA	1	1	0	1
Chr00_34000414	Chr00	34000414	ATT	A	NA	NA	0	1	NA	0	1	0	NA	1	0	1	0	NA	0	0	0	1	0	1	0	0	0	0	1	0	0	1	0	1	1	1	1	0	0	1	0	0	1	0	1	1	0	1	1
Chr00_34226872	Chr00	34226872	C	T	1	0	0	1	1	NA	1	0	1	NA	0	0	0	0	1	0	1	0	0	1	1	0	1	1	1	0	1	1	0	1	NA	1	1	1	0	0	0	0	0	NA	1	1	NA	0	1
Chr00_34274265	Chr00	34274265	T	C	1	0	1	0	0	1	1	1	1	1	1	1	1	1	0	1	1	0	1	1	1	1	0	1	0	1	0	0	0	0	1	1	0	1	0	0	1	1	1	0	1	0	1	1	0
Chr00_34274302	Chr00	34274302	G	C	0	1	0	1	1	1	0	0	1	0	0	0	0	0	1	1	0	1	0	0	0	1	1	0	0	1	0	1	1	1	0	1	1	0	0	0	1	0	0	0	1	1	0	1	0
Chr00_34274313	Chr00	34274313	T	TA	1	0	1	0	0	1	1	1	1	1	1	1	1	1	0	1	1	0	1	1	1	1	0	1	0	1	0	0	0	0	1	1	0	1	0	0	1	1	1	0	1	0	1	1	0
Chr00_34381433	Chr00	34381433	G	A	1	NA	1	0	1	1	0	0	0	1	1	1	1	0	1	1	0	1	1	0	0	1	0	0	0	1	0	1	0	0	1	1	1	1	0	0	0	1	1	1	0	0	0	0	0
Chr00_34576608	Chr00	34576608	G	A	0	0	0	0	1	1	1	0	1	0	0	0	1	1	1	0	1	0	1	1	1	0	0	0	1	1	1	1	0	0	1	0	0	1	0	1	1	0	0	1	1	1	1	0	0
Chr00_34576625	Chr00	34576625	T	A	1	0	0	1	1	1	0	0	1	0	0	0	1	1	0	0	1	0	0	1	0	1	0	0	0	0	1	0	0	0	1	1	1	1	0	1	0	0	1	1	1	1	0	1	1
Chr00_34576700	Chr00	34576700	A	T	0	1	1	0	1	0	0	0	0	1	1	1	0	1	1	1	0	1	1	1	1	1	0	0	1	0	1	1	1	0	0	1	1	0	0	1	1	NA	0	0	0	1	0	0	0
Chr00_345819	Chr00	345819	C	A	0	1	1	0	1	1	0	1	0	1	0	1	1	0	1	1	1	1	0	0	0	0	1	1	0	1	0	0	0	0	1	1	1	0	0	1	0	1	1	1	0	0	1	0	1
Chr00_35031688	Chr00	35031688	C	G	1	1	1	0	0	0	1	1	0	0	0	0	0	1	0	1	1	1	0	1	0	0	0	0	0	0	0	0	0	0	0	0	0	1	0	1	1	0	1	1	0	0	0	0	0
Chr00_35031724	Chr00	35031724	C	T	1	1	0	1	1	0	1	1	1	1	0	0	1	0	1	0	0	0	0	1	1	1	1	1	1	0	0	1	1	0	0	1	1	1	1	0	1	0	0	1	0	0	NA	0	0
Chr00_35034786	Chr00	35034786	C	T	NA	0	1	1	0	0	0	NA	0	0	NA	0	1	1	0	1	0	1	0	1	0	1	1	0	0	0	0	NA	0	0	NA	1	NA	1	0	1	1	NA	1	1	1	1	1	0	1
Chr00_35034819	Chr00	35034819	C	T	NA	1	1	1	0	1	1	NA	1	1	NA	0	1	0	1	0	0	0	0	0	0	1	0	0	0	0	1	NA	0	0	NA	0	NA	0	1	0	0	NA	0	1	0	0	0	0	1
Chr00_35036139	Chr00	35036139	C	G	0	1	1	1	0	1	0	0	1	0	0	0	0	1	0	0	1	1	1	0	1	1	0	1	1	1	NA	1	0	0	1	1	0	0	1	1	0	1	1	0	1	0	0	1	0
Chr00_35036146	Chr00	35036146	T	C	1	1	1	1	1	1	0	1	0	1	0	0	1	1	1	0	0	0	0	1	1	1	1	1	0	0	1	0	1	0	0	0	1	1	0	0	1	1	1	0	1	0	0	1	1
Chr00_35126603	Chr00	35126603	G	A	1	1	1	0	0	1	0	0	0	1	1	0	1	1	1	0	1	1	0	0	1	0	1	1	0	0	0	1	1	1	0	1	1	0	1	1	1	1	0	1	0	0	1	1	1
Chr00_35541528	Chr00	35541528	C	T	0	0	NA	0	0	NA	0	NA	1	0	1	NA	0	1	1	1	1	NA	1	0	0	1	0	1	1	0	NA	1	0	1	1	0	0	1	0	0	0	1	0	1	NA	0	0	NA	1
Chr00_35541546	Chr00	35541546	TC	T	NA	0	0	0	1	1	1	NA	1	1	0	0	0	0	1	0	0	0	0	0	1	1	1	0	1	0	0	1	1	0	1	0	0	1	1	1	1	1	1	0	0	NA	0	0	NA
Chr00_35796507	Chr00	35796507	A	T	1	1	0	0	0	NA	1	0	0	1	1	0	1	1	1	1	0	1	0	1	1	0	1	1	1	1	0	0	1	1	0	1	0	1	1	1	1	1	1	1	0	0	1	1	1
Chr00_35796509	Chr00	35796509	C	T	1	1	0	0	0	NA	1	0	0	1	1	0	1	1	1	1	0	1	0	1	1	0	1	1	1	1	0	0	1	1	0	1	0	1	1	1	1	1	1	1	0	0	1	1	1
Chr00_35952645	Chr00	35952645	A	G	0	0	1	1	1	NA	0	0	0	1	0	1	NA	1	0	NA	1	0	0	0	1	1	1	1	0	1	0	1	0	1	0	0	NA	1	0	0	0	0	1	1	1	0	1	1	0
Chr00_35952661	Chr00	35952661	G	A	0	0	1	1	1	NA	0	0	0	1	0	1	NA	1	0	NA	1	0	0	0	1	1	1	1	0	1	0	1	0	1	0	0	NA	1	0	0	0	0	1	1	1	0	1	1	0
Chr00_36010170	Chr00	36010170	G	A	0	1	0	0	0	1	1	1	0	1	0	1	0	1	1	1	1	1	1	0	1	0	1	0	0	1	1	0	1	0	0	1	0	1	1	0	1	1	1	0	0	0	1	1	0
Chr00_36165013	Chr00	36165013	CAAATAGG	C	1	1	1	0	1	1	0	1	1	1	0	0	1	0	1	1	1	1	1	1	0	1	0	1	1	0	1	0	0	1	0	0	1	0	0	0	1	0	NA	0	0	0	0	1	0
Chr00_36165021	Chr00	36165021	G	C	1	1	1	0	1	1	0	1	1	1	0	0	1	0	1	1	1	1	1	1	0	1	0	1	1	0	1	0	0	1	0	0	1	0	0	0	1	0	NA	0	0	0	0	1	0
Chr00_36165026	Chr00	36165026	G	C	1	1	0	0	0	0	0	0	1	0	1	1	1	1	1	0	0	0	0	1	0	1	1	0	1	1	0	0	1	0	0	0	0	1	0	1	0	1	0	1	1	1	0	0	1
Chr00_36165069	Chr00	36165069	T	A	1	1	0	0	0	0	0	0	1	0	1	1	1	1	1	0	0	0	0	1	0	1	1	0	1	1	0	0	1	0	0	0	0	1	0	1	0	1	0	1	1	1	0	0	1
Chr00_36165075	Chr00	36165075	T	A	1	1	0	0	0	0	0	0	1	0	1	1	1	1	1	0	0	0	0	1	0	1	1	0	1	1	0	0	1	0	0	0	0	1	0	1	0	1	0	1	1	1	0	0	1
Chr00_36200296	Chr00	36200296	G	A	0	0	0	1	1	1	1	1	1	NA	1	1	0	0	0	0	0	1	0	1	0	1	1	0	1	1	0	1	1	0	1	1	0	0	1	NA	0	0	1	1	0	1	0	0	1
Chr00_3625441	Chr00	3625441	T	C	0	1	0	0	1	1	1	0	1	0	0	1	0	0	1	0	1	1	1	1	0	0	0	0	1	0	1	1	0	0	1	1	1	0	1	0	1	0	1	0	0	0	1	1	0
Chr00_3630912	Chr00	3630912	T	C	0	1	0	0	1	1	1	0	1	0	0	1	0	0	1	0	1	1	1	1	0	0	0	0	1	0	1	1	0	0	1	1	1	0	1	0	0	0	1	0	0	0	1	1	0
Chr00_36382417	Chr00	36382417	G	A	0	1	0	1	0	1	1	1	1	1	1	1	0	0	NA	NA	NA	1	1	1	1	0	1	0	0	1	0	1	0	NA	0	1	0	0	1	1	0	0	0	0	0	0	0	NA	1
Chr00_36382422	Chr00	36382422	G	A	1	1	1	0	1	1	0	1	1	1	0	1	1	0	NA	NA	NA	1	1	1	0	0	0	1	1	NA	0	1	0	NA	0	1	1	1	1	1	1	0	1	0	1	0	1	NA	0
Chr00_36647016	Chr00	36647016	A	T	1	NA	0	1	1	0	1	0	1	NA	0	0	0	0	0	1	0	0	1	0	0	0	0	NA	1	1	1	1	0	0	0	0	1	1	1	0	1	1	1	1	0	0	0	1	1
Chr00_36647039	Chr00	36647039	G	T	1	NA	0	1	1	0	1	0	1	NA	0	0	0	1	0	0	0	0	0	1	0	0	0	1	1	0	0	1	1	1	0	0	1	0	0	1	1	1	0	0	0	1	1	0	0
Chr00_36762390	Chr00	36762390	T	C	1	0	1	0	0	0	1	1	1	1	1	1	1	0	1	1	1	0	0	0	1	0	1	1	1	0	1	0	1	0	1	0	1	1	1	0	1	0	1	0	0	0	0	0	0
Chr00_36762434	Chr00	36762434	C	T	1	1	0	0	0	1	1	0	1	1	0	1	0	1	0	1	1	1	1	1	0	1	1	0	1	0	0	0	0	0	0	1	1	0	1	1	0	0	1	0	0	1	1	0	1
Chr00_36816338	Chr00	36816338	A	T	1	0	1	0	1	0	0	0	0	1	NA	0	NA	0	1	0	0	0	1	NA	NA	1	1	0	0	0	0	1	0	1	0	1	0	0	0	0	0	0	0	0	1	0	1	0	1
Chr00_37120070	Chr00	37120070	G	A	1	0	0	0	1	1	1	0	1	0	0	0	1	0	1	1	0	1	1	1	1	0	0	1	0	0	1	0	0	0	0	0	1	1	0	0	0	0	1	1	0	1	1	0	1
Chr00_37120084	Chr00	37120084	G	A	1	0	0	0	1	1	1	0	1	0	0	0	1	0	1	1	0	1	1	1	1	0	0	1	0	0	1	0	0	0	0	0	1	1	0	0	0	0	1	1	0	1	1	0	1
Chr00_37181994	Chr00	37181994	C	T	1	1	0	0	0	1	0	0	0	1	1	0	1	1	1	0	1	1	0	0	1	0	1	1	0	1	0	NA	1	1	0	1	0	0	1	1	1	1	1	1	0	0	1	1	1
Chr00_37587901	Chr00	37587901	C	T	1	1	0	0	0	1	1	0	1	1	1	1	1	1	1	0	1	1	1	0	1	1	1	1	1	1	1	1	1	0	1	0	1	0	0	1	1	0	0	1	1	0	1	1	0
Chr00_37587903	Chr00	37587903	G	A	1	1	1	1	0	0	1	1	1	0	0	1	0	1	0	0	0	0	1	1	1	1	0	1	0	1	0	0	0	0	0	0	0	0	1	NA	1	1	1	1	0	0	0	0	1
Chr00_37587940	Chr00	37587940	C	G	0	0	0	0	0	1	1	0	0	1	0	0	1	0	1	0	0	1	0	1	1	1	1	1	1	0	0	0	0	0	0	0	0	1	0	1	0	1	0	1	0	1	0	1	1
Chr00_37613873	Chr00	37613873	C	T	0	1	0	0	1	0	1	1	1	0	1	0	1	0	1	1	0	0	1	1	0	1	1	1	1	0	0	1	1	0	0	0	0	0	0	0	0	1	0	1	1	1	1	1	0
Chr00_37613874	Chr00	37613874	G	A	1	0	1	0	0	1	0	0	1	1	0	0	0	0	0	0	0	1	0	0	1	0	0	0	0	1	1	1	0	1	0	0	0	0	1	1	0	1	0	1	0	0	0	0	1
Chr00_37852083	Chr00	37852083	C	T	0	0	0	0	1	1	1	0	1	0	0	0	1	1	1	0	1	0	1	1	1	0	0	0	1	0	1	1	0	0	1	0	0	1	0	1	1	0	0	1	0	1	1	1	0
Chr00_37852089	Chr00	37852089	G	GAGA	1	0	1	1	1	0	1	0	0	1	0	0	1	0	1	0	1	0	0	1	1	1	1	1	0	0	0	0	1	1	1	1	1	0	0	0	1	1	0	1	0	0	0	0	0
Chr00_37852116	Chr00	37852116	G	A	1	0	1	1	1	0	1	0	0	1	0	0	1	0	1	0	1	0	0	1	1	1	1	1	0	0	0	0	1	1	1	1	1	0	0	0	1	1	0	1	0	0	0	0	0
Chr00_37852124	Chr00	37852124	C	T	0	0	0	0	1	1	1	0	1	0	0	0	1	1	1	0	1	0	1	1	1	0	0	0	1	0	1	1	0	0	1	0	0	1	0	1	1	0	0	1	0	1	1	1	0
Chr00_37852127	Chr00	37852127	C	T	1	1	0	0	1	0	1	1	0	1	1	1	0	0	0	1	1	1	0	0	1	1	1	1	1	1	0	0	1	1	0	0	1	0	0	0	0	1	0	0	0	0	0	1	1
Chr00_37852130	Chr00	37852130	G	T	1	0	1	1	1	0	1	0	0	1	0	0	1	0	1	0	1	0	0	1	1	1	1	1	0	0	0	0	1	1	1	1	1	0	0	0	1	1	0	1	0	0	0	0	0
Chr00_37852138	Chr00	37852138	A	C	1	0	0	0	1	1	1	1	0	1	0	0	0	0	1	0	0	0	0	0	1	1	1	0	1	0	0	1	1	0	1	0	0	1	1	1	1	1	1	0	0	1	0	0	1
Chr00_37875342	Chr00	37875342	G	C	1	1	0	0	1	0	1	0	0	1	0	1	1	1	0	0	0	0	0	1	0	0	0	1	1	0	0	0	1	1	0	0	0	0	1	1	0	0	0	0	1	0	0	1	0
Chr00_37875350	Chr00	37875350	G	A	0	0	1	1	1	1	1	0	1	0	0	1	1	1	1	1	1	1	1	1	1	1	1	1	1	0	1	1	0	1	0	1	1	0	0	1	1	0	0	1	0	0	0	1	1
Chr00_37875391	Chr00	37875391	T	C	NA	NA	0	0	NA	NA	1	NA	0	0	0	NA	1	1	1	NA	1	0	0	1	0	0	0	1	1	0	NA	1	1	1	NA	0	NA	0	1	1	0	NA	0	NA	NA	NA	0	1	0
Chr00_38282953	Chr00	38282953	T	G	0	NA	0	1	0	1	0	0	1	0	0	0	0	0	1	1	0	0	1	1	1	1	1	1	0	1	1	NA	1	1	0	1	0	0	1	1	1	0	0	1	0	0	1	0	0
Chr00_38336930	Chr00	38336930	A	G	1	0	1	1	0	1	0	0	0	0	0	1	0	0	0	0	1	1	1	1	0	0	1	1	1	1	0	1	1	0	0	0	0	0	1	1	1	1	1	1	0	0	0	0	1
Chr00_38747589	Chr00	38747589	C	T	0	1	0	1	1	1	1	0	0	1	0	1	0	1	1	0	0	1	0	1	1	0	0	1	1	1	0	1	1	1	0	1	0	1	0	0	1	0	0	0	0	0	1	0	1
Chr00_38760878	Chr00	38760878	C	T	0	0	0	1	0	1	1	0	1	0	1	0	1	0	1	1	1	0	0	1	1	0	0	1	0	0	0	0	1	0	0	0	1	1	0	0	0	1	0	0	1	1	1	0	1
Chr00_39098625	Chr00	39098625	T	C	0	0	1	1	0	0	0	1	0	0	0	0	0	0	0	1	1	0	0	0	1	0	0	1	0	1	1	0	0	0	1	1	1	0	0	0	1	1	0	0	1	1	0	1	1
Chr00_39098646	Chr00	39098646	C	T	0	0	1	1	0	1	0	1	0	1	0	1	1	1	0	1	0	1	1	0	1	0	1	1	1	1	1	1	0	0	1	1	1	1	1	1	0	1	1	0	1	0	1	1	1
Chr00_39098669	Chr00	39098669	C	T	0	0	1	1	1	0	1	0	1	0	0	1	1	1	1	1	1	0	0	1	1	1	1	0	0	1	1	1	0	1	0	1	0	1	1	1	1	1	1	1	1	1	0	0	1
Chr00_39098680	Chr00	39098680	C	A	1	NA	1	1	0	1	1	0	1	0	0	0	1	0	0	1	0	0	0	1	0	1	0	0	1	1	0	0	1	1	0	1	0	0	0	1	0	1	0	0	1	1	1	1	0
Chr00_39105541	Chr00	39105541	T	G	1	1	0	0	0	1	1	0	1	1	NA	1	1	0	0	0	0	1	1	NA	0	1	0	0	0	1	1	1	0	0	1	0	NA	1	1	1	0	1	1	0	1	0	0	0	1
Chr00_39631823	Chr00	39631823	G	T	1	1	1	1	1	0	0	1	0	0	1	1	1	0	1	1	1	1	0	1	1	0	1	1	1	1	0	0	1	1	0	1	1	NA	0	0	0	1	1	0	0	0	1	1	1
Chr00_39631837	Chr00	39631837	G	A	1	1	1	1	1	1	0	1	0	0	1	1	1	0	0	1	1	1	0	1	1	0	0	1	1	1	0	0	1	1	0	1	1	1	0	0	0	1	1	0	0	0	1	1	1
Chr00_39631850	Chr00	39631850	G	A	1	1	1	1	1	1	0	1	0	0	1	1	1	0	0	1	1	1	0	1	1	0	0	1	1	1	0	0	1	1	0	1	1	1	0	0	0	1	1	0	0	0	1	1	1
Chr00_3981901	Chr00	3981901	G	A	0	NA	NA	0	0	0	1	1	0	1	0	0	1	1	0	0	0	0	0	1	NA	1	1	NA	0	0	1	1	0	NA	0	1	1	1	1	NA	NA	0	0	1	0	1	0	0	1
Chr00_39930222	Chr00	39930222	A	ACTAG	0	0	1	1	1	0	0	0	1	1	0	1	0	1	0	1	1	1	0	1	1	1	0	0	1	1	1	1	0	0	1	0	1	0	1	0	0	1	0	0	0	0	1	1	0
Chr00_40178258	Chr00	40178258	C	G	NA	0	0	0	1	0	NA	1	1	0	1	0	1	0	1	0	1	1	0	0	1	0	1	1	NA	1	NA	0	0	0	NA	0	0	1	0	1	1	0	0	0	0	1	0	1	0
Chr00_40178288	Chr00	40178288	A	C	1	0	0	0	1	0	1	1	1	0	1	0	1	0	1	0	1	1	0	0	1	0	1	1	NA	1	NA	0	0	0	NA	0	0	1	0	1	1	0	0	0	0	1	0	1	0
Chr00_40178293	Chr00	40178293	C	A	NA	0	0	0	1	0	1	1	1	0	1	0	1	0	1	0	1	1	0	0	1	0	1	1	NA	1	NA	0	0	0	NA	0	0	1	0	1	1	0	0	0	0	1	0	1	0
Chr00_4066727	Chr00	4066727	C	G	0	1	1	0	1	1	0	1	0	1	0	1	1	0	1	1	1	NA	0	0	0	0	1	1	0	1	0	0	0	0	1	1	NA	0	0	NA	0	1	1	1	0	0	1	0	0
Chr00_40690075	Chr00	40690075	C	T	0	1	0	0	0	1	1	1	0	0	0	1	1	0	1	1	0	0	1	1	0	1	1	1	0	0	0	0	1	0	1	0	1	0	0	1	1	0	0	1	1	1	1	1	0
Chr00_40728878	Chr00	40728878	A	T	NA	0	1	0	1	1	NA	NA	NA	0	NA	1	1	1	1	0	1	1	1	0	1	0	0	1	1	1	NA	0	1	1	1	0	0	0	1	1	0	1	0	0	1	1	1	1	0
Chr00_40728897	Chr00	40728897	C	A	NA	0	1	0	1	1	NA	NA	NA	0	NA	1	1	1	1	0	1	1	1	0	1	0	0	1	1	1	NA	0	1	1	1	0	0	0	1	1	0	1	0	0	1	1	1	1	0
Chr00_40728912	Chr00	40728912	T	A	NA	0	1	0	1	1	NA	NA	NA	0	NA	1	1	1	1	0	1	1	1	0	1	0	0	1	1	1	NA	0	1	1	1	0	0	0	1	1	0	1	0	0	1	1	1	1	0
Chr00_41134168	Chr00	41134168	CT	C	NA	NA	1	0	0	1	0	1	1	0	1	1	0	1	1	1	1	0	0	1	1	1	1	1	1	1	1	0	1	1	0	0	1	1	1	1	1	1	1	0	1	1	0	1	0
Chr00_41134170	Chr00	41134170	G	A	NA	NA	0	0	0	1	0	0	0	0	0	0	0	1	0	1	1	1	0	0	0	1	0	0	1	1	0	1	1	1	0	1	0	0	0	NA	1	0	0	1	0	1	0	0	0
Chr00_41153096	Chr00	41153096	A	G	0	0	1	1	1	1	0	0	0	1	0	1	1	1	0	1	1	0	0	0	1	1	1	1	0	1	0	1	0	1	0	0	1	1	0	0	0	0	1	1	1	0	1	1	0
Chr00_41347474	Chr00	41347474	T	TAA	0	0	1	1	0	0	NA	0	1	0	0	0	1	0	1	1	0	0	0	0	0	0	0	0	0	0	1	1	1	0	1	0	0	1	1	0	0	1	NA	1	NA	NA	1	1	0
Chr00_41357721	Chr00	41357721	T	A	0	0	1	1	0	0	1	0	1	0	0	0	1	0	1	1	0	0	0	0	0	0	0	0	0	0	1	1	1	0	1	0	0	1	1	0	0	1	1	1	1	1	1	1	0
Chr00_41357734	Chr00	41357734	C	A	0	1	0	1	0	0	1	1	1	1	0	1	0	0	0	0	1	1	0	1	0	0	0	0	1	0	0	1	0	NA	1	1	1	0	0	1	0	0	1	0	1	1	0	1	1
Chr00_4169329	Chr00	4169329	C	CAA	NA	0	1	1	1	1	NA	1	0	0	NA	0	1	NA	0	1	1	0	NA	1	NA	0	0	0	1	1	NA	0	1	0	1	1	1	1	NA	0	1	NA	1	0	0	0	1	0	0
Chr00_41932718	Chr00	41932718	C	T	0	1	0	0	0	0	0	0	0	0	1	NA	0	0	0	1	1	1	0	1	1	1	0	1	1	0	1	1	1	0	NA	1	0	1	0	1	0	1	0	0	0	0	1	1	0
Chr00_42021495	Chr00	42021495	G	GT	1	0	0	0	1	0	0	0	0	1	0	1	1	1	0	0	0	1	1	0	0	0	0	0	1	0	1	1	1	0	1	1	0	1	1	0	0	0	0	0	0	0	0	1	0
Chr00_42021498	Chr00	42021498	C	T	1	NA	1	1	0	0	NA	0	0	1	1	1	0	NA	1	1	1	0	NA	1	0	NA	1	1	0	1	0	0	0	NA	1	0	1	1	0	1	1	0	1	1	1	1	0	0	1
Chr00_42213383	Chr00	42213383	A	T	1	NA	1	1	NA	1	0	0	1	1	0	1	0	1	1	0	1	1	0	1	NA	0	0	NA	0	0	0	0	NA	1	0	1	0	0	0	1	0	1	1	1	1	1	0	1	0
Chr00_42213438	Chr00	42213438	G	A	1	NA	1	1	NA	1	0	0	1	1	0	1	0	1	1	0	1	1	0	1	NA	0	0	NA	0	0	0	0	NA	1	0	1	0	0	0	1	0	1	1	1	1	1	0	1	0
Chr00_42216048	Chr00	42216048	T	C	0	1	0	0	0	1	0	0	0	0	0	0	0	1	0	0	0	1	1	1	1	1	0	0	0	0	0	0	0	1	1	1	1	1	1	1	1	1	0	0	0	1	0	1	1
Chr00_42216049	Chr00	42216049	T	C	0	1	0	0	0	1	0	0	0	0	0	0	0	1	0	0	0	1	1	1	1	1	0	0	0	0	0	0	0	1	1	1	1	1	1	1	1	1	0	0	0	1	0	1	1
Chr00_42217830	Chr00	42217830	C	G	0	0	0	1	1	0	0	1	0	0	1	0	0	1	0	1	0	1	1	0	1	0	0	1	0	0	0	0	1	0	1	0	1	1	0	1	1	0	1	0	1	0	0	1	1
Chr00_42217841	Chr00	42217841	A	T	0	0	0	1	1	0	0	1	0	0	1	0	0	1	0	1	0	1	1	0	1	0	0	1	0	0	0	0	1	0	1	0	1	1	0	1	1	0	1	0	1	0	0	1	1
Chr00_42266506	Chr00	42266506	C	T	1	0	1	1	1	0	0	NA	1	1	0	1	1	0	1	0	1	0	1	0	1	1	1	1	0	0	0	0	1	1	1	1	1	0	0	0	1	1	0	1	0	0	0	0	1
Chr00_42436504	Chr00	42436504	A	T	0	1	0	1	1	1	1	1	1	1	0	0	1	1	0	1	0	1	1	0	1	0	1	0	0	0	1	0	0	1	0	1	0	1	1	0	0	1	1	0	1	1	0	0	1
Chr00_42436526	Chr00	42436526	T	C	1	0	1	1	1	0	1	1	0	1	1	1	0	0	1	1	1	0	1	1	0	1	0	1	0	1	1	0	1	1	0	0	0	0	0	0	1	0	0	0	1	0	1	1	0
Chr00_42436547	Chr00	42436547	C	T	0	0	0	1	0	1	0	0	0	0	0	0	1	1	1	0	1	0	0	0	0	1	0	1	1	0	0	0	0	1	0	1	1	0	1	0	0	0	0	0	0	0	1	0	1
Chr00_42437206	Chr00	42437206	C	G	NA	1	0	0	0	1	1	0	1	1	1	1	1	0	0	0	1	1	0	NA	0	NA	0	0	0	1	NA	1	0	0	1	0	NA	1	NA	1	0	1	1	0	NA	0	0	0	1
Chr00_42437207	Chr00	42437207	A	C	1	1	NA	NA	0	1	1	0	1	0	0	1	0	1	0	NA	1	1	1	NA	0	0	1	NA	1	1	0	1	1	1	1	0	0	1	0	1	NA	0	1	0	1	1	1	1	0
Chr00_42438943	Chr00	42438943	C	T	0	NA	0	1	0	0	0	NA	1	1	0	0	0	0	1	0	1	0	NA	0	0	1	0	1	0	1	0	0	0	0	0	0	1	1	0	0	1	0	0	0	1	1	0	0	1
Chr00_42438971	Chr00	42438971	T	C	0	1	0	0	1	0	1	0	0	1	0	1	0	0	1	0	1	0	0	1	1	0	1	1	0	1	0	0	0	0	0	0	0	0	1	0	1	0	0	0	0	1	1	1	1
Chr00_42513704	Chr00	42513704	A	AATCTAGGTT	0	0	0	0	1	1	NA	0	1	0	0	0	1	1	1	0	1	0	NA	1	1	0	0	0	1	0	NA	1	0	0	NA	0	0	1	0	1	1	0	0	1	1	1	1	1	0
Chr00_425697	Chr00	425697	T	G	1	0	1	0	1	1	1	1	0	0	0	1	1	1	1	0	1	1	1	0	1	0	0	1	1	1	1	0	1	1	1	0	1	0	1	1	0	1	0	0	1	1	1	1	0
Chr00_425707	Chr00	425707	G	A	0	1	0	0	1	1	1	0	1	1	0	1	0	1	1	0	1	1	1	0	1	0	0	1	1	0	1	0	1	0	0	0	1	0	1	1	0	1	0	0	1	1	1	1	1
Chr00_42586810	Chr00	42586810	A	G	1	1	0	1	0	1	0	1	1	0	0	NA	0	0	1	NA	0	1	0	NA	NA	0	1	0	1	1	1	1	0	1	0	0	1	NA	0	0	0	1	1	1	0	0	0	0	0
Chr00_42586817	Chr00	42586817	T	C	1	0	0	1	0	1	0	1	1	0	0	NA	0	0	0	NA	0	1	0	NA	NA	0	1	0	1	1	1	1	0	1	0	0	0	NA	0	0	0	1	1	1	0	0	0	0	0
Chr00_42586818	Chr00	42586818	G	A	1	0	0	1	0	1	0	1	1	0	0	NA	0	0	0	NA	0	1	0	NA	NA	0	1	0	1	1	1	1	0	1	0	0	0	NA	0	0	0	1	1	1	0	0	0	0	0
Chr00_42586855	Chr00	42586855	A	T	1	0	0	1	0	1	0	1	1	0	0	NA	0	0	0	NA	0	1	0	NA	NA	0	1	0	1	1	1	1	0	1	0	0	0	NA	0	0	0	1	1	1	0	0	0	0	0
Chr00_42586903	Chr00	42586903	A	G	1	0	0	1	0	1	0	1	1	0	0	NA	0	0	0	NA	0	1	0	NA	NA	0	1	0	1	1	1	1	0	1	0	0	0	NA	0	0	0	1	1	1	0	0	0	0	0
Chr00_42881408	Chr00	42881408	C	T	1	0	0	0	0	1	1	1	0	0	0	0	0	0	1	0	0	0	0	0	1	1	1	0	1	0	0	0	1	0	0	0	0	1	1	1	1	0	1	0	0	1	0	0	1
Chr00_42943763	Chr00	42943763	A	G	0	0	0	1	0	1	1	0	0	0	1	0	1	1	0	1	0	0	0	0	0	0	1	0	0	0	0	0	1	1	1	1	0	0	1	1	0	0	1	0	0	0	0	0	0
Chr00_42943769	Chr00	42943769	G	T	0	0	0	1	0	1	1	0	0	0	1	0	1	1	0	1	0	0	0	0	0	0	1	0	0	0	0	0	1	1	1	1	0	0	1	1	0	0	1	0	0	0	0	0	0
Chr00_42966832	Chr00	42966832	C	T	1	0	1	1	1	0	1	1	0	0	1	1	0	1	0	1	0	0	0	1	1	1	1	1	0	0	1	0	0	1	0	1	1	1	0	0	0	1	1	1	0	1	1	0	0
Chr00_42992805	Chr00	42992805	A	G	0	NA	0	0	0	1	1	1	0	1	0	1	0	1	1	1	1	1	1	0	1	0	1	0	0	1	1	0	1	0	0	1	0	1	1	0	1	1	1	0	0	0	1	1	0
Chr00_43030887	Chr00	43030887	GTC	G	1	0	1	1	1	1	0	0	1	0	1	1	1	0	1	0	1	0	0	1	1	1	0	1	0	0	0	0	0	1	1	0	1	1	0	1	1	0	1	0	1	1	1	1	0
Chr00_43030915	Chr00	43030915	C	T	1	0	0	1	1	0	1	1	0	1	0	0	0	0	0	1	0	0	1	0	0	0	0	1	1	1	1	0	0	0	0	0	0	1	0	0	1	0	1	1	0	0	0	1	1
Chr00_43030925	Chr00	43030925	C	T	1	0	1	1	0	1	0	0	1	0	1	1	1	0	1	0	1	0	0	1	1	1	0	1	0	0	0	0	0	1	1	0	1	1	0	1	1	0	1	0	1	1	1	1	0
Chr00_43030941	Chr00	43030941	A	G	0	1	0	1	0	1	1	1	0	1	1	0	0	0	0	1	0	1	1	1	1	1	NA	1	1	1	1	1	1	0	0	1	0	1	1	1	0	0	1	1	0	0	0	0	1
Chr00_43030945	Chr00	43030945	G	A	1	0	1	1	1	1	0	0	1	0	1	1	1	0	1	0	1	0	0	1	1	1	0	1	0	0	0	0	0	1	1	0	1	1	0	1	1	0	1	0	1	1	1	1	0
Chr00_43030964	Chr00	43030964	A	T	0	1	1	0	1	1	1	1	0	0	1	0	1	1	0	1	1	1	1	0	0	1	0	0	0	0	0	0	1	0	1	1	1	0	0	0	0	1	0	0	0	0	1	0	1
Chr00_43030965	Chr00	43030965	G	A	1	1	1	0	1	0	0	0	1	1	0	1	1	1	1	1	1	0	0	1	1	0	0	1	0	0	0	1	1	1	0	0	1	0	1	0	0	0	1	0	0	0	1	0	1
Chr00_43030998	Chr00	43030998	C	T	1	NA	1	NA	1	1	NA	NA	1	NA	1	0	0	0	1	0	1	0	NA	1	0	1	0	0	0	0	NA	NA	0	NA	NA	0	NA	0	0	1	1	NA	1	0	0	1	1	1	0
Chr00_43108626	Chr00	43108626	G	A	0	0	0	1	0	1	0	0	0	0	0	0	0	1	1	0	0	1	0	1	1	0	0	1	0	0	1	1	0	1	0	1	1	0	1	1	1	1	1	1	0	0	1	1	0
Chr00_431174	Chr00	431174	C	G	0	0	0	0	NA	0	1	0	0	1	0	1	1	0	1	1	1	0	0	1	0	0	0	1	1	0	0	1	1	0	0	0	NA	0	1	0	0	0	0	0	0	0	NA	1	0
Chr00_431225	Chr00	431225	A	T	0	0	0	0	NA	0	1	0	0	1	0	1	1	0	1	1	1	0	0	1	0	0	0	1	1	0	0	1	1	0	0	0	NA	0	1	0	0	0	0	0	0	0	NA	1	0
Chr00_43144042	Chr00	43144042	C	T,A	0	0	0	1	0	0	0	0	1	NA	1	1	0	0	0	0	1	1	1	1	0	0	1	0	1	0	0	1	NA	1	0	0	1	0	1	1	1	NA	0	0	1	0	0	1	1
Chr00_43144055	Chr00	43144055	C	CTTTAA	0	1	1	0	1	0	NA	1	0	0	0	0	0	0	0	0	0	0	1	NA	0	1	1	1	1	1	0	1	0	0	NA	1	1	1	0	1	0	0	1	1	1	1	0	0	1
Chr00_43144073	Chr00	43144073	A	G	0	1	1	0	1	0	NA	1	0	0	0	0	0	0	0	0	0	0	1	NA	0	1	1	1	1	1	0	1	0	0	NA	1	1	1	0	1	0	0	1	1	1	1	0	0	1
Chr00_43144098	Chr00	43144098	T	A	0	1	1	0	1	0	1	1	0	0	0	0	0	0	0	0	0	0	1	NA	0	1	1	1	1	1	0	1	0	0	1	1	1	1	0	1	0	0	1	1	1	1	0	0	1
Chr00_43249802	Chr00	43249802	T	C	1	0	1	1	0	1	1	1	1	1	1	0	0	1	1	1	0	0	0	0	0	1	1	1	1	1	0	0	1	1	0	0	1	0	0	0	1	0	1	1	1	1	1	0	1
Chr00_43256711	Chr00	43256711	T	C	1	1	0	0	0	1	1	0	1	1	1	NA	1	0	0	0	1	1	0	1	0	1	0	0	1	1	0	1	0	0	1	0	1	1	1	NA	0	1	NA	0	NA	0	0	1	1
Chr00_43392101	Chr00	43392101	C	T	1	1	0	0	NA	0	NA	0	NA	1	0	1	NA	NA	1	NA	NA	0	0	1	0	0	0	1	NA	0	0	1	NA	1	0	0	NA	0	1	1	0	0	0	0	0	0	0	NA	1
Chr00_43394452	Chr00	43394452	C	G	1	0	0	0	0	0	0	0	1	1	1	1	0	0	0	NA	1	1	0	0	1	1	0	1	1	0	0	NA	1	0	1	0	0	1	0	0	NA	1	1	0	1	0	0	1	0
Chr00_43394473	Chr00	43394473	T	A	0	0	1	1	1	1	0	0	0	0	1	1	0	1	1	NA	1	1	1	0	1	0	1	1	0	1	0	1	0	1	1	0	1	1	1	1	NA	0	0	NA	0	0	0	0	1
Chr00_43428430	Chr00	43428430	A	C	0	1	1	0	1	1	0	1	1	1	0	1	0	1	1	1	0	0	1	0	0	1	1	1	0	0	1	1	1	1	1	1	0	0	1	0	1	0	0	0	1	1	0	1	0
Chr00_43428443	Chr00	43428443	G	A	0	0	1	1	0	0	1	1	0	1	0	1	0	1	0	1	1	0	0	0	1	1	1	1	1	0	0	0	1	1	0	0	1	0	0	0	0	0	1	1	0	1	1	0	1
Chr00_43428470	Chr00	43428470	C	T	1	0	0	0	1	0	1	1	1	0	1	0	0	0	1	0	1	1	0	0	1	0	1	1	1	1	1	0	1	0	0	0	0	0	0	1	1	0	0	0	0	1	0	1	0
Chr00_43428521	Chr00	43428521	G	A	1	0	1	0	0	0	1	0	1	1	0	0	1	1	0	0	0	1	0	1	0	0	0	0	0	0	0	1	1	0	1	0	0	0	1	1	0	0	1	0	1	1	0	1	0
Chr00_43428531	Chr00	43428531	C	T	1	0	1	0	0	0	1	0	1	0	1	1	1	0	1	0	1	0	1	0	1	0	0	0	1	0	1	0	1	0	0	0	0	0	0	1	1	0	1	0	0	0	1	0	0
Chr00_43505630	Chr00	43505630	A	AC	0	1	0	0	0	0	1	1	0	0	0	1	0	0	0	0	0	0	1	1	0	1	1	1	1	1	0	1	0	0	1	1	1	1	1	1	0	0	1	1	1	1	0	1	1
Chr00_43506035	Chr00	43506035	C	T	0	0	0	1	1	NA	NA	NA	1	NA	NA	0	1	0	1	0	1	1	1	1	0	0	0	0	0	1	1	0	1	0	1	1	0	0	NA	0	NA	1	0	0	0	1	NA	0	0
Chr00_43506037	Chr00	43506037	G	A,T	1	1	0	0	1	1	NA	NA	0	NA	NA	NA	1	0	1	0	1	1	1	0	1	0	0	0	1	1	1	0	1	0	1	1	1	0	NA	0	NA	1	0	0	0	0	NA	0	0
Chr00_43529669	Chr00	43529669	A	G	NA	0	1	0	0	1	0	1	1	0	NA	1	0	1	1	0	1	0	0	1	1	0	0	0	0	0	0	0	1	1	1	1	0	1	0	1	1	1	1	0	1	1	1	0	0
Chr00_43529670	Chr00	43529670	C	T	NA	0	1	0	0	1	0	1	1	0	NA	1	0	1	1	0	1	0	0	1	1	0	0	0	0	0	0	0	1	1	1	1	0	1	0	1	1	1	1	0	1	1	1	0	0
Chr00_43581024	Chr00	43581024	G	A	NA	NA	0	0	1	1	1	0	1	1	0	NA	0	1	1	NA	1	1	1	0	1	0	0	1	1	1	1	0	1	0	0	0	1	0	1	1	0	1	0	0	1	1	NA	NA	1
Chr00_4364428	Chr00	4364428	A	T	0	0	1	1	0	1	1	0	1	0	1	0	0	1	1	0	1	0	0	0	1	0	1	1	0	0	0	0	1	1	1	1	1	1	1	1	1	0	1	1	0	1	1	0	1
Chr00_4364441	Chr00	4364441	A	G	1	1	1	1	1	1	0	0	1	1	0	1	0	1	1	0	1	1	0	1	1	0	0	1	0	0	0	0	1	1	0	1	0	0	0	1	0	1	1	1	1	1	0	1	0
Chr00_43820151	Chr00	43820151	A	C	1	1	0	0	0	0	0	0	0	1	1	NA	1	1	1	0	1	1	0	1	0	0	0	0	1	0	1	1	1	1	1	1	0	0	0	0	1	NA	1	0	0	1	0	0	0
Chr00_44248780	Chr00	44248780	C	T	1	0	1	0	NA	0	1	0	1	0	1	0	0	1	0	1	1	0	1	0	1	1	1	0	1	0	0	1	0	1	0	1	0	1	1	0	1	0	0	0	0	1	0	0	1
Chr00_44400939	Chr00	44400939	C	A	0	0	1	1	0	1	0	0	1	0	1	1	0	1	1	1	1	1	1	0	1	1	0	1	0	0	0	1	0	1	1	0	1	1	0	0	0	0	0	1	1	0	0	0	1
Chr00_4455760	Chr00	4455760	C	CATAT	0	1	0	1	0	0	1	0	0	0	1	1	0	1	1	NA	1	0	1	1	0	1	0	1	0	1	0	0	1	1	1	0	1	0	0	1	1	0	0	1	1	1	0	0	0
Chr00_4455782	Chr00	4455782	C	T	0	1	0	1	0	0	1	0	0	0	1	1	0	1	1	NA	1	0	1	1	0	1	0	1	0	1	0	0	1	1	1	0	1	0	0	1	1	0	0	1	1	1	0	0	0
Chr00_4455793	Chr00	4455793	A	G	0	1	0	1	0	0	1	0	0	0	1	1	0	1	1	NA	1	0	1	1	0	1	0	1	0	1	0	0	1	1	1	0	1	0	0	1	1	0	0	1	1	1	0	0	0
Chr00_4455803	Chr00	4455803	A	G	1	1	0	1	0	1	0	1	1	1	0	1	0	0	1	1	0	1	1	0	1	0	0	1	1	1	1	0	0	0	1	0	1	1	0	0	0	1	0	1	0	0	1	1	0
Chr00_44563096	Chr00	44563096	C	A	NA	1	0	1	0	1	0	1	0	0	0	1	0	1	1	1	0	1	1	1	1	1	0	0	1	1	0	0	0	NA	0	0	0	1	1	1	1	1	0	0	0	1	0	0	1
Chr00_44749533	Chr00	44749533	C	CA	1	1	0	NA	0	0	0	0	1	1	NA	0	1	1	NA	1	NA	1	1	0	1	NA	1	0	0	0	1	NA	0	1	1	1	0	1	1	0	NA	1	0	0	NA	NA	0	1	1
Chr00_44808205	Chr00	44808205	G	A	1	1	1	1	1	1	1	0	1	1	0	1	0	1	1	0	1	1	0	1	1	0	0	1	0	0	0	0	1	1	0	1	0	0	0	1	0	1	1	1	1	1	0	1	0
Chr00_44880366	Chr00	44880366	C	A,T	0	1	1	1	0	1	0	0	1	0	1	0	0	NA	0	1	0	0	1	NA	1	1	NA	1	0	1	1	0	1	1	0	1	0	0	1	1	1	0	NA	1	NA	0	0	0	0
Chr00_44880393	Chr00	44880393	G	C	0	0	0	0	1	0	0	0	0	0	0	1	0	0	1	1	0	1	0	0	1	0	1	1	1	1	1	1	0	0	1	0	0	1	0	0	0	0	1	1	0	0	0	1	1
Chr00_44880408	Chr00	44880408	G	A	0	1	0	1	1	0	1	1	1	1	0	1	0	0	0	1	1	0	0	0	0	1	1	0	1	1	0	1	0	1	0	1	1	0	0	1	0	1	0	1	1	0	0	0	0
Chr00_44880410	Chr00	44880410	G	A	1	1	0	1	1	0	0	1	1	1	0	0	1	0	1	1	1	0	0	1	1	1	0	1	1	0	0	0	0	0	1	0	1	1	0	0	1	0	0	1	0	0	0	1	1
Chr00_45018560	Chr00	45018560	C	T	0	1	0	0	1	0	0	0	1	1	0	1	0	1	1	1	1	1	1	1	1	1	1	1	1	0	1	0	1	1	1	0	1	0	1	0	1	0	1	1	1	0	1	1	1
Chr00_45018568	Chr00	45018568	G	T	0	0	0	1	0	0	1	0	1	1	1	1	0	1	1	1	1	1	1	1	0	1	0	0	0	1	0	0	0	0	1	0	0	1	1	0	1	0	0	0	1	1	0	1	0
Chr00_45018573	Chr00	45018573	G	A	0	0	1	0	0	0	0	0	1	1	1	0	0	1	1	1	0	0	0	0	0	1	0	1	0	0	1	0	1	0	1	1	1	0	0	0	1	1	0	0	1	1	0	1	1
Chr00_45018581	Chr00	45018581	G	A	0	1	0	0	1	0	0	0	1	0	0	1	0	1	1	1	1	1	1	1	1	1	1	1	1	0	1	0	1	1	1	0	1	0	1	0	1	0	1	1	1	0	1	1	1
Chr00_45286796	Chr00	45286796	T	C	1	1	0	1	0	1	0	1	0	0	0	1	1	1	1	1	0	1	1	1	1	1	0	0	1	1	0	0	0	1	0	0	1	1	1	0	0	1	0	0	0	1	0	0	1
Chr00_45286821	Chr00	45286821	G	T	0	1	1	1	1	1	1	1	1	0	0	1	1	0	1	0	1	1	0	1	0	1	1	1	1	1	0	0	1	0	1	0	1	1	0	1	0	0	0	1	0	1	1	1	1
Chr00_45286825	Chr00	45286825	A	C	0	1	1	0	0	0	0	0	0	1	1	1	1	1	1	0	1	1	0	1	0	0	0	0	1	0	1	1	1	1	1	1	0	0	0	0	1	1	1	0	0	1	0	0	0
Chr00_45286826	Chr00	45286826	CACTTTA	C	0	1	1	1	1	1	1	1	1	0	0	1	1	0	1	0	1	1	0	1	0	1	1	1	1	1	0	0	1	0	1	0	1	1	0	1	0	0	0	1	0	1	1	1	1
Chr00_45286828	Chr00	45286828	CTT	C	1	0	1	0	0	0	1	0	1	1	1	1	1	0	1	0	1	0	1	0	1	0	1	1	1	0	0	0	1	0	0	0	0	0	0	1	1	0	1	0	0	0	1	0	1
Chr00_45286833	Chr00	45286833	ACTAG	A	1	0	1	0	0	0	1	0	1	1	1	1	1	0	1	0	1	0	1	0	1	0	1	1	1	0	0	0	1	0	0	0	0	0	0	1	1	0	1	0	0	0	1	0	1
Chr00_45286837	Chr00	45286837	G	T	0	1	1	1	1	1	1	1	1	0	0	1	1	0	1	0	1	1	0	1	0	1	1	1	1	1	0	0	1	0	1	0	1	1	0	1	0	0	0	1	0	1	1	1	1
Chr00_45286849	Chr00	45286849	G	A	1	0	1	0	0	0	1	0	1	1	1	1	1	0	1	0	1	0	1	0	1	0	1	1	1	0	0	0	1	0	0	0	0	0	0	1	1	0	1	0	0	0	1	0	1
Chr00_45286862	Chr00	45286862	C	T	0	1	1	1	1	1	1	1	1	0	0	1	1	0	1	0	1	1	0	1	0	1	1	1	1	1	0	0	1	0	1	0	1	1	0	1	0	0	0	1	0	1	1	1	1
Chr00_45797696	Chr00	45797696	A	G	1	0	1	1	0	1	0	1	1	0	0	0	0	1	0	0	0	1	0	1	0	1	0	0	0	1	0	1	0	0	0	1	0	1	0	1	1	0	1	1	0	1	0	0	0
Chr00_45858653	Chr00	45858653	G	T	0	0	0	0	0	1	0	0	1	0	1	NA	1	0	0	1	0	1	1	1	1	0	0	1	0	0	0	1	0	1	0	0	1	0	1	0	1	0	NA	1	1	0	0	1	1
Chr00_4592311	Chr00	4592311	C	A	0	1	1	0	1	1	0	1	0	1	0	1	1	NA	1	1	1	1	0	0	0	0	1	1	0	1	0	0	0	0	1	1	1	0	0	1	0	1	1	1	0	0	1	0	0
Chr00_46025099	Chr00	46025099	G	T	0	1	1	0	0	1	1	1	1	0	0	1	1	0	0	1	1	1	0	1	0	0	1	1	1	1	1	0	1	1	0	1	0	1	1	1	0	0	0	0	1	1	0	1	1
Chr00_46025110	Chr00	46025110	C	T	0	1	0	1	1	1	1	0	1	1	0	1	1	1	0	1	0	1	0	1	1	1	1	1	1	1	0	1	0	1	0	0	1	1	0	1	0	1	0	1	1	1	0	1	1
Chr00_46025116	Chr00	46025116	A	T	0	1	1	0	1	1	1	1	1	1	1	1	1	1	1	1	1	0	1	0	0	0	0	0	0	1	1	0	1	1	1	1	1	0	0	1	1	1	1	1	0	0	1	1	0
Chr00_46025139	Chr00	46025139	G	A	1	1	0	0	0	1	1	0	1	1	1	1	1	0	0	0	0	1	0	1	0	1	0	0	0	1	0	1	0	0	1	0	1	1	1	1	0	1	1	0	1	0	0	0	1
Chr00_46025160	Chr00	46025160	G	A	1	1	1	0	1	0	1	1	1	0	1	0	1	1	1	1	0	0	0	0	0	1	0	0	1	1	0	1	0	0	1	1	0	0	1	1	0	0	0	1	0	1	0	0	0
Chr00_46028046	Chr00	46028046	T	A	0	0	1	0	1	1	NA	0	1	NA	1	0	1	0	1	1	1	0	0	0	1	0	0	1	0	1	0	0	0	0	0	1	NA	0	0	1	1	NA	0	0	0	1	1	1	0
Chr00_46077482	Chr00	46077482	G	C	1	1	NA	1	0	1	0	1	1	0	NA	0	1	0	1	0	0	1	1	0	0	1	0	0	1	NA	0	0	NA	1	0	0	0	1	1	1	0	0	0	1	0	NA	0	1	1
Chr00_46138982	Chr00	46138982	C	T	0	1	1	0	0	0	0	1	1	0	1	1	1	1	0	0	0	0	0	1	1	0	0	1	0	1	0	0	0	1	0	0	0	0	0	1	0	1	0	1	1	0	0	1	0
Chr00_46138994	Chr00	46138994	C	T	0	0	1	0	1	0	0	0	0	0	0	1	0	1	0	0	1	0	0	0	0	1	0	1	0	0	1	0	1	0	1	1	0	0	1	1	1	1	0	1	0	1	1	0	1
Chr00_46162578	Chr00	46162578	G	A	1	0	0	0	1	0	0	1	1	0	0	NA	1	0	1	0	1	1	0	NA	1	0	1	0	1	1	1	0	0	0	1	0	0	1	0	0	0	0	0	0	0	1	0	NA	0
Chr00_46162600	Chr00	46162600	A	T	1	0	0	0	1	0	0	1	1	0	0	NA	1	0	1	0	1	1	0	NA	1	0	1	0	1	1	1	0	0	0	1	0	0	1	0	0	0	0	0	0	0	1	0	NA	0
Chr00_46162603	Chr00	46162603	G	T	1	0	0	0	1	0	0	1	1	0	0	NA	1	0	1	0	1	1	0	NA	1	0	1	0	1	1	1	0	0	0	1	0	0	1	0	0	0	0	0	0	0	1	0	NA	0
Chr00_46162620	Chr00	46162620	G	C	1	0	0	0	1	0	0	1	1	0	0	NA	1	0	1	0	1	1	0	NA	1	0	1	0	1	1	1	0	0	0	1	0	0	1	0	0	0	0	0	0	0	1	0	NA	0
Chr00_46340457	Chr00	46340457	T	C	0	0	1	0	1	1	1	1	0	0	0	1	0	1	0	0	0	1	1	0	1	0	0	0	1	1	1	NA	1	NA	1	0	NA	0	1	1	0	1	0	0	1	1	1	1	0
Chr00_46340472	Chr00	46340472	G	A	0	1	1	0	1	1	0	1	0	1	1	1	1	0	0	1	0	0	1	1	1	1	0	1	1	1	1	NA	0	NA	1	1	NA	0	1	0	1	1	1	0	1	0	0	1	0
Chr00_46340505	Chr00	46340505	A	C	0	1	0	0	1	0	0	1	1	0	0	1	0	0	1	0	0	0	1	0	1	1	1	0	0	1	1	NA	0	0	0	1	NA	0	1	0	0	1	0	1	0	0	1	0	1
Chr00_4677601	Chr00	4677601	C	A	NA	1	NA	0	1	1	0	1	1	1	0	1	NA	1	0	1	1	1	0	1	0	1	0	0	1	1	1	1	1	0	0	1	NA	1	0	0	1	1	1	0	NA	0	0	1	0
Chr00_46784211	Chr00	46784211	T	A	1	0	0	0	1	0	0	1	0	1	0	1	1	1	1	0	1	1	1	0	0	1	1	1	1	1	1	1	1	0	1	1	1	1	1	0	1	0	1	0	1	0	0	1	0
Chr00_46784253	Chr00	46784253	AAAAACAATTAT	A	0	1	1	1	0	0	1	0	0	0	1	1	0	1	1	1	1	0	1	1	0	1	1	1	0	1	0	0	0	1	1	0	1	0	0	1	1	0	1	0	1	1	0	0	0
Chr00_46784264	Chr00	46784264	TAAAACAAACTA	T	1	1	0	0	1	0	1	0	1	1	0	0	1	0	1	0	0	0	0	1	1	0	0	1	0	0	0	1	0	1	0	0	0	0	0	0	0	1	1	0	1	0	1	0	1
Chr00_46813300	Chr00	46813300	C	CA	0	0	1	0	1	0	0	0	0	1	1	0	0	1	0	0	0	0	1	0	0	1	1	1	0	1	0	1	0	0	0	1	0	0	1	0	1	1	0	0	1	1	1	1	0
Chr00_46824302	Chr00	46824302	A	AGGCC	NA	1	0	NA	NA	NA	0	NA	1	NA	1	1	NA	NA	1	1	NA	1	1	1	1	1	NA	0	1	0	1	NA	NA	0	0	1	1	NA	NA	1	NA	NA	NA	NA	0	1	NA	NA	NA
Chr00_46824304	Chr00	46824304	G	GCC	NA	1	0	NA	0	NA	1	NA	1	NA	1	1	NA	NA	0	0	NA	1	0	1	0	1	NA	0	1	1	0	NA	NA	0	1	0	1	NA	NA	1	NA	NA	1	NA	1	0	NA	NA	NA
Chr00_46824305	Chr00	46824305	G	GGA	NA	1	0	NA	0	NA	1	NA	1	NA	1	1	NA	NA	0	0	NA	1	0	1	0	1	NA	0	1	1	0	NA	NA	0	1	0	1	NA	NA	1	NA	NA	1	NA	1	0	NA	NA	NA
Chr00_46824325	Chr00	46824325	C	A	NA	1	0	NA	0	NA	0	NA	0	NA	1	1	NA	NA	1	1	NA	1	0	1	0	0	NA	1	1	1	0	NA	NA	1	1	0	0	NA	NA	0	NA	NA	1	NA	1	1	NA	NA	NA
Chr00_46824333	Chr00	46824333	G	GTTAA	NA	1	0	NA	NA	NA	0	NA	1	NA	1	1	NA	NA	1	1	NA	1	1	1	1	1	NA	0	1	0	1	NA	NA	0	0	1	1	NA	NA	1	NA	NA	NA	NA	0	1	NA	NA	NA
Chr00_46825444	Chr00	46825444	A	G	NA	1	0	0	0	1	1	0	1	1	1	1	1	0	0	0	0	1	0	0	0	1	0	0	0	1	0	0	0	0	1	0	1	0	1	1	0	1	1	0	1	0	0	0	1
Chr00_46825473	Chr00	46825473	C	G	NA	1	0	0	1	0	0	0	0	0	0	0	0	1	1	0	0	0	1	0	0	1	0	0	0	1	0	1	0	0	0	0	0	0	1	0	1	1	0	0	1	1	0	1	0
Chr00_46910799	Chr00	46910799	G	A	0	1	0	1	1	NA	0	NA	1	1	0	1	0	1	0	0	0	1	0	0	0	0	NA	1	0	1	0	0	1	NA	0	0	1	0	1	0	1	NA	0	0	1	0	0	1	NA
Chr00_46910800	Chr00	46910800	A	G	1	0	1	0	1	NA	0	NA	1	1	1	0	1	1	1	1	1	1	0	0	0	1	NA	1	1	1	0	0	1	NA	1	0	0	0	1	0	1	NA	0	1	0	0	1	1	NA
Chr00_46912468	Chr00	46912468	C	T	0	0	0	0	1	NA	1	NA	1	0	0	0	1	0	1	0	1	1	0	1	1	1	1	NA	1	1	0	0	1	0	1	NA	NA	1	0	0	1	0	1	NA	1	1	0	0	0
Chr00_46912499	Chr00	46912499	C	CTAGAAG	0	0	0	0	0	NA	0	NA	0	1	1	0	1	0	1	1	1	1	0	0	0	0	0	NA	0	1	1	1	1	1	1	NA	NA	1	0	1	0	0	1	NA	1	1	1	0	1
Chr00_46912500	Chr00	46912500	C	CCT	0	0	0	0	0	NA	0	NA	0	1	1	0	1	0	1	1	1	1	0	0	0	0	0	NA	0	1	1	1	1	1	1	NA	NA	1	0	1	0	0	1	NA	1	1	1	0	1
Chr00_46937173	Chr00	46937173	G	A	1	0	1	1	1	0	1	0	1	0	0	NA	1	1	1	0	0	0	1	1	0	1	0	0	1	1	0	0	1	0	1	0	1	1	0	1	1	0	0	0	1	1	0	1	0
Chr00_46979452	Chr00	46979452	T	C	1	0	0	0	1	0	NA	1	NA	0	NA	1	1	0	NA	0	1	1	0	0	NA	0	NA	1	1	1	NA	0	1	0	NA	0	0	1	0	NA	1	0	1	0	0	NA	0	1	0
Chr00_47011852	Chr00	47011852	T	C	0	1	0	0	1	1	1	0	1	1	0	NA	0	1	1	0	1	1	1	0	1	0	0	1	1	1	1	0	1	NA	0	0	1	0	0	1	0	1	0	0	1	1	1	1	0
Chr00_47089303	Chr00	47089303	G	A	NA	1	0	1	0	1	1	1	1	0	0	0	1	0	1	0	0	1	1	0	1	0	1	1	0	0	NA	1	0	0	0	1	NA	1	0	0	1	0	1	1	1	1	1	0	1
Chr00_47089366	Chr00	47089366	G	A	NA	1	1	1	1	1	1	0	0	1	1	1	1	1	0	NA	1	1	NA	0	1	1	1	1	1	1	NA	1	1	1	0	1	NA	1	1	1	0	1	1	0	0	0	0	1	1
Chr00_47091838	Chr00	47091838	G	A	1	0	0	0	1	0	0	1	0	1	0	1	1	1	0	0	1	1	1	0	0	1	1	1	1	0	1	1	0	0	1	1	1	0	1	0	1	0	1	0	1	0	0	1	0
Chr00_47091846	Chr00	47091846	T	G	1	0	1	0	0	0	1	0	1	1	1	1	1	0	1	0	1	0	1	0	1	0	1	1	1	0	1	0	1	0	0	0	0	0	0	1	1	0	1	0	0	0	1	0	0
Chr00_47162044	Chr00	47162044	A	G	NA	0	1	0	0	0	1	1	0	1	1	0	1	1	1	1	1	1	0	0	0	1	0	1	0	0	1	1	0	1	0	0	0	0	1	0	1	0	0	1	0	0	0	1	0
Chr00_47384285	Chr00	47384285	T	C	1	0	1	1	1	0	1	0	0	1	0	0	1	0	1	1	1	0	0	1	1	1	1	1	0	0	0	0	1	1	1	1	0	1	0	0	1	1	0	1	1	1	0	0	0
Chr00_47384329	Chr00	47384329	T	C	1	0	1	1	1	0	1	0	0	1	0	0	1	0	1	1	1	0	0	1	1	1	1	1	0	0	0	0	1	1	1	1	0	1	0	0	1	1	0	1	1	1	0	0	0
Chr00_47384332	Chr00	47384332	C	T	1	0	1	1	1	0	1	0	0	1	0	0	1	0	1	1	1	0	0	1	1	1	1	1	0	0	0	0	1	1	1	1	0	1	0	0	1	1	0	1	1	1	0	0	0
Chr00_47470937	Chr00	47470937	G	T	1	1	1	0	0	0	0	1	0	1	0	1	0	1	1	1	0	0	1	1	1	1	1	1	1	0	1	1	0	0	1	1	1	0	1	1	1	0	1	1	0	1	0	0	0
Chr00_47470943	Chr00	47470943	G	A	0	1	1	1	0	0	1	1	1	0	0	1	0	1	1	0	1	1	1	0	0	0	0	1	0	0	1	1	1	1	1	1	0	0	0	0	0	0	0	1	0	0	0	0	0
Chr00_47470949	Chr00	47470949	G	A	0	1	1	1	0	0	1	1	1	0	0	1	0	1	1	0	1	1	1	0	0	0	0	1	0	0	1	1	1	1	1	1	0	0	0	0	0	0	0	1	0	0	0	0	0
Chr00_47470950	Chr00	47470950	CCTT	C	0	1	1	1	0	0	1	1	1	0	0	1	0	1	1	0	1	1	1	0	0	0	0	1	0	0	1	1	1	1	1	1	0	0	0	0	0	0	0	1	0	0	0	0	0
Chr00_47470985	Chr00	47470985	A	C	1	1	0	0	1	0	1	0	1	1	0	1	0	1	1	NA	0	1	1	0	0	0	1	0	0	1	0	0	0	0	0	0	0	0	1	0	1	1	0	0	1	1	0	1	1
Chr00_47783349	Chr00	47783349	G	GTCTTAAA	1	1	0	1	0	0	1	1	1	1	1	0	1	1	0	1	0	0	0	0	0	1	0	0	1	1	1	1	0	1	0	0	0	0	0	1	1	0	NA	1	1	1	1	0	1
Chr00_4799593	Chr00	4799593	C	T	NA	NA	0	1	1	1	0	NA	0	1	NA	0	1	0	0	NA	1	0	0	1	1	NA	1	NA	NA	1	NA	NA	0	1	NA	0	NA	1	0	1	0	NA	0	1	1	1	0	1	1
Chr00_4799631	Chr00	4799631	G	C	NA	NA	0	0	1	0	1	NA	1	0	NA	1	1	0	1	NA	0	1	1	1	0	NA	1	NA	NA	0	NA	NA	0	0	NA	0	NA	0	0	0	0	NA	0	1	1	1	1	1	0
Chr00_4799641	Chr00	4799641	C	T	NA	NA	0	0	1	1	1	NA	0	1	NA	0	0	1	0	NA	1	1	0	0	0	NA	1	NA	NA	1	NA	NA	0	0	NA	0	NA	0	0	0	0	NA	1	0	0	0	0	1	1
Chr00_48116738	Chr00	48116738	A	C	1	0	0	0	0	1	0	0	0	1	1	0	1	1	1	0	1	1	0	0	1	0	1	1	0	0	0	1	1	1	0	1	0	0	1	0	1	1	1	1	0	0	0	1	1
Chr00_48116803	Chr00	48116803	C	A	1	1	0	0	0	1	0	0	0	1	1	0	1	1	1	0	1	0	0	0	1	0	1	1	0	0	0	1	1	1	0	1	0	0	1	1	1	1	1	1	0	0	1	1	1
Chr00_48416632	Chr00	48416632	T	C	1	0	0	0	0	1	0	0	NA	1	0	0	0	1	0	1	1	NA	1	0	0	1	0	1	1	1	0	0	0	0	0	1	1	1	1	0	1	NA	0	1	1	0	1	0	0
Chr00_48416634	Chr00	48416634	C	A	1	0	0	0	0	1	0	0	NA	1	0	0	0	1	0	1	1	NA	1	0	0	1	0	1	1	1	0	0	0	0	0	1	1	1	1	0	1	NA	0	1	1	0	1	0	0
Chr00_48416637	Chr00	48416637	G	C	1	0	0	0	0	1	0	0	NA	1	0	0	0	1	0	1	1	NA	1	0	0	1	0	1	0	1	1	0	0	0	0	NA	1	NA	1	0	1	1	0	1	1	0	1	0	0
Chr00_48416652	Chr00	48416652	C	T	1	0	0	0	0	1	0	0	NA	1	0	0	0	1	0	1	1	NA	1	0	0	1	0	1	1	1	0	0	0	0	0	1	1	1	1	0	1	NA	0	1	1	0	1	0	0
Chr00_48736234	Chr00	48736234	T	C	NA	NA	NA	NA	NA	1	1	0	0	1	NA	0	1	0	0	0	0	0	0	0	1	NA	1	1	1	1	1	NA	0	0	NA	0	0	0	1	1	0	0	0	1	NA	0	0	1	NA
Chr00_4884058	Chr00	4884058	A	T	1	1	0	0	0	0	1	0	1	0	0	0	0	NA	0	0	1	1	1	0	1	1	1	1	0	1	1	0	1	1	0	1	1	0	1	1	0	0	0	1	0	0	0	0	1
Chr00_4884088	Chr00	4884088	CA	C	0	1	0	1	0	1	1	1	0	1	1	0	0	0	0	1	1	0	0	1	1	0	1	0	1	1	1	0	0	0	1	0	1	0	1	0	1	1	0	0	0	1	1	0	0
Chr00_4884091	Chr00	4884091	C	T	0	1	0	0	0	0	0	1	0	1	1	1	0	0	1	1	1	1	0	1	0	0	1	1	1	1	0	0	0	1	1	0	1	0	0	0	0	1	1	1	1	1	0	1	1
Chr00_4884096	Chr00	4884096	G	C	0	0	0	1	0	1	1	1	1	1	1	0	1	1	1	0	0	0	0	0	1	0	1	1	1	0	1	0	0	0	0	0	0	0	0	1	1	0	0	1	0	0	0	0	1
Chr00_48893499	Chr00	48893499	T	C	1	0	0	NA	0	1	1	1	1	NA	0	0	1	0	1	1	0	1	1	0	1	1	0	0	1	1	0	1	0	0	1	1	0	1	0	0	1	0	1	0	1	1	0	1	1
Chr00_48947666	Chr00	48947666	G	A	0	1	1	0	0	1	0	1	1	1	1	0	0	0	0	1	0	0	0	1	1	0	0	NA	0	0	0	0	0	0	0	1	1	0	1	0	1	NA	0	1	0	1	1	0	1
Chr00_48947936	Chr00	48947936	C	T	1	0	1	1	1	0	1	0	1	0	0	0	1	0	1	1	0	1	1	1	0	1	1	0	0	1	0	0	1	1	0	0	0	1	1	0	0	1	1	0	1	0	0	0	0
Chr00_49207955	Chr00	49207955	A	G	1	1	0	NA	1	1	1	NA	1	0	0	0	0	0	1	0	1	NA	NA	1	NA	0	0	0	0	1	1	1	0	0	NA	NA	NA	1	NA	1	1	0	1	1	0	1	0	NA	NA
Chr00_49238709	Chr00	49238709	C	CACTTG	0	1	1	0	1	1	0	1	0	0	0	1	0	0	0	1	1	1	0	0	0	0	1	0	1	1	0	0	0	0	1	0	1	0	1	1	0	0	1	1	0	0	1	0	1
Chr00_49238714	Chr00	49238714	G	C,A	1	0	1	1	1	0	1	1	0	1	1	1	0	0	1	1	1	0	1	1	0	1	0	1	0	1	NA	0	1	1	0	0	0	NA	0	0	1	0	1	1	1	0	1	1	0
Chr00_49238717	Chr00	49238717	T	C	1	0	1	1	1	0	1	1	0	1	1	1	0	0	1	1	1	0	1	1	0	1	0	1	0	1	NA	0	1	1	0	0	0	0	0	0	1	0	1	1	1	0	1	1	0
Chr00_49238735	Chr00	49238735	G	A	1	0	1	1	0	1	0	1	1	0	0	0	0	1	0	0	0	1	0	1	0	1	0	0	0	1	0	NA	0	0	0	1	0	NA	0	1	1	0	1	1	0	1	0	0	0
Chr00_49373153	Chr00	49373153	T	TAC	1	1	1	NA	1	0	1	0	0	1	0	0	0	0	0	1	1	0	0	1	NA	0	1	1	0	0	0	0	1	1	NA	1	0	1	0	0	1	1	0	1	1	1	0	0	1
Chr00_49588954	Chr00	49588954	C	A	1	0	1	0	1	1	1	1	0	0	NA	NA	1	1	1	0	1	NA	1	0	1	0	0	1	1	1	1	0	1	1	1	0	1	1	1	NA	0	NA	0	0	1	NA	1	1	0
Chr00_49589000	Chr00	49589000	T	G	1	0	1	0	1	1	1	1	0	0	0	NA	1	1	1	0	1	1	1	0	1	0	0	1	1	1	1	0	1	1	1	0	1	0	1	NA	0	1	0	0	1	1	1	1	0
Chr00_49669477	Chr00	49669477	T	A	0	1	1	0	1	0	1	1	0	0	0	0	0	0	0	0	0	1	1	NA	0	1	NA	1	NA	1	0	NA	0	0	1	1	1	1	0	NA	0	0	1	NA	1	1	0	0	1
Chr00_49669490	Chr00	49669490	G	C	1	1	0	0	0	1	1	0	0	NA	0	NA	0	NA	NA	NA	0	0	0	0	1	1	0	NA	0	0	NA	0	0	NA	0	0	0	NA	0	0	0	0	1	0	NA	1	1	0	0
Chr00_49688046	Chr00	49688046	G	A	0	1	0	0	1	0	0	0	1	0	0	1	0	1	1	1	0	0	1	0	0	1	1	0	0	0	0	1	0	0	0	0	0	0	1	0	1	1	0	0	1	1	0	1	0
Chr00_49765500	Chr00	49765500	CT	C	1	1	1	0	0	1	1	0	1	1	1	0	0	0	1	0	0	1	1	0	0	0	1	1	0	1	0	1	1	0	1	1	0	0	1	1	1	0	1	1	0	0	1	1	1
Chr00_49765503	Chr00	49765503	C	A	1	1	1	0	0	1	1	0	1	1	1	0	0	0	1	0	0	1	1	0	0	0	1	1	0	1	0	1	1	0	1	1	0	0	1	1	1	0	1	1	0	0	1	1	1
Chr00_49765516	Chr00	49765516	C	T	1	1	0	1	1	1	1	1	0	1	0	0	0	0	1	1	1	0	0	0	1	1	1	1	0	0	0	1	1	1	1	1	1	0	0	0	1	1	0	0	0	0	1	1	1
Chr00_49867101	Chr00	49867101	C	A	1	1	0	0	1	NA	1	0	1	1	0	0	0	NA	NA	0	0	0	1	0	1	1	0	0	1	0	1	0	1	1	NA	0	0	0	0	1	0	0	1	NA	NA	0	0	1	1
Chr00_49909166	Chr00	49909166	A	C	1	0	1	0	0	1	1	0	1	0	1	NA	1	0	1	0	1	1	1	1	1	0	0	1	1	0	1	NA	0	0	0	1	1	0	0	1	0	NA	0	1	0	0	1	1	1
Chr00_49909189	Chr00	49909189	TG	T	1	0	1	0	0	1	1	0	1	0	1	NA	1	0	1	0	1	1	1	1	1	0	0	1	1	0	1	NA	0	0	0	1	1	0	0	1	0	NA	0	1	0	0	1	1	1
Chr00_49909214	Chr00	49909214	G	A	1	0	1	0	0	1	1	0	1	0	1	NA	1	0	1	0	1	1	1	1	1	0	0	1	1	0	1	NA	0	0	0	1	1	0	0	1	0	NA	0	1	0	0	1	1	1
Chr00_49946138	Chr00	49946138	G	A	0	0	0	1	0	1	0	0	0	0	0	1	1	1	1	1	1	0	0	0	0	1	0	0	1	0	1	1	1	1	0	1	1	0	1	0	0	0	0	0	0	1	1	0	1
Chr00_50012367	Chr00	50012367	G	A	0	0	0	1	1	1	1	1	0	1	1	1	1	1	1	0	1	0	0	0	0	0	0	0	1	0	1	0	0	1	1	0	1	0	1	1	0	1	0	0	0	0	1	0	0
Chr00_50015112	Chr00	50015112	C	T	1	1	NA	1	0	0	0	0	0	1	1	0	1	1	1	1	1	1	1	1	1	1	1	0	1	0	1	1	1	0	0	1	0	0	1	0	1	1	1	0	1	0	0	0	1
Chr00_50085376	Chr00	50085376	T	C	1	1	1	0	0	1	0	1	1	1	NA	0	0	1	1	0	1	1	0	0	0	1	0	0	0	0	1	1	1	1	1	0	0	0	1	0	0	0	0	0	0	0	1	1	1
Chr00_5011007	Chr00	5011007	A	T	NA	0	1	1	1	1	1	NA	0	1	0	NA	0	0	1	NA	0	0	1	0	0	0	1	1	1	1	NA	0	0	0	NA	1	0	1	1	0	0	0	0	0	0	0	0	1	0
Chr00_5011032	Chr00	5011032	TG	T	NA	0	0	1	0	0	0	NA	1	1	NA	NA	0	0	1	NA	1	1	1	1	0	0	1	0	1	0	NA	1	1	1	NA	0	NA	0	1	1	1	1	0	0	1	0	0	0	1
Chr00_5011033	Chr00	5011033	G	A,T	NA	0	1	0	1	0	1	NA	1	0	0	NA	1	0	1	NA	0	1	1	0	0	1	NA	0	0	1	NA	0	1	0	NA	1	1	1	1	1	0	1	0	1	0	0	0	1	0
Chr00_5011034	Chr00	5011034	C	T	NA	0	1	0	1	0	1	NA	1	0	0	NA	1	0	1	NA	0	1	1	0	0	1	0	0	0	1	NA	0	1	0	NA	1	1	1	1	1	0	1	0	1	0	0	0	1	0
Chr00_5011044	Chr00	5011044	C	T	NA	0	0	1	0	0	0	0	1	0	NA	NA	0	0	1	NA	1	1	1	1	0	0	1	0	1	0	NA	1	1	1	0	0	1	0	1	1	1	1	0	0	1	0	0	0	0
Chr00_50193106	Chr00	50193106	G	A	1	0	1	1	0	0	0	1	0	1	0	1	0	0	0	1	0	1	0	1	0	0	1	1	1	0	1	0	0	1	NA	1	1	0	1	0	1	1	0	1	1	0	0	1	0
Chr00_50193168	Chr00	50193168	C	T	1	1	0	0	1	0	0	1	1	1	0	0	0	1	1	1	1	1	1	1	0	0	1	1	1	1	0	1	1	1	0	0	1	1	0	0	1	0	0	0	0	0	1	1	0
Chr00_50282384	Chr00	50282384	TC	T	NA	NA	0	1	1	0	1	NA	0	0	NA	NA	0	1	NA	NA	0	0	1	0	0	1	0	0	NA	0	0	NA	1	0	NA	0	NA	0	0	1	NA	NA	0	1	NA	0	0	0	0
Chr00_50282432	Chr00	50282432	G	A	NA	NA	1	1	1	0	1	NA	1	0	NA	NA	1	0	NA	NA	0	1	1	1	0	1	1	0	NA	0	0	NA	0	1	NA	0	NA	0	0	0	NA	NA	1	0	NA	0	0	0	1
Chr00_50340688	Chr00	50340688	G	A	1	1	1	1	1	0	1	0	1	0	0	1	1	0	1	1	1	1	1	1	0	1	1	0	0	1	0	0	1	0	0	0	1	1	1	0	0	1	1	0	1	0	0	0	1
Chr00_50342091	Chr00	50342091	A	C	1	0	0	0	0	0	1	1	0	1	0	0	0	0	0	1	0	1	1	0	1	1	1	0	0	0	0	0	0	0	0	NA	1	1	0	1	1	0	0	1	1	1	1	0	0
Chr00_50535182	Chr00	50535182	C	A	0	0	0	1	1	0	1	1	1	1	0	0	1	0	0	0	1	1	0	1	1	0	0	0	0	0	0	1	1	1	0	0	0	0	0	1	1	0	0	0	0	1	1	0	0
Chr00_5059757	Chr00	5059757	A	T	1	1	0	0	0	1	1	0	0	1	0	1	0	1	1	1	0	0	0	0	0	1	0	1	0	0	1	0	0	1	0	0	0	1	0	0	0	0	1	0	1	1	1	0	0
Chr00_5059766	Chr00	5059766	A	T	0	0	1	0	0	1	0	0	1	NA	0	0	0	0	0	1	1	1	0	0	1	1	0	1	0	1	0	1	0	0	1	0	1	0	1	0	0	1	1	1	1	0	1	0	1
Chr00_5059784	Chr00	5059784	G	A	0	0	1	0	1	1	1	0	1	0	0	1	1	1	0	0	0	1	1	0	1	0	0	1	0	1	0	0	1	1	1	1	1	1	0	1	0	1	0	0	0	0	0	1	0
Chr00_5059804	Chr00	5059804	A	G	1	0	0	1	0	1	0	1	0	1	0	0	0	1	0	1	0	1	1	0	1	1	0	1	0	0	1	0	1	1	1	1	1	1	1	0	1	0	0	0	1	1	0	0	1
Chr00_5059805	Chr00	5059805	T	C	0	0	1	0	0	1	0	1	0	0	0	0	1	0	1	0	0	0	1	1	1	0	1	0	0	1	1	0	0	1	0	0	0	1	0	0	0	0	1	0	0	0	1	0	1
Chr00_5059825	Chr00	5059825	T	C	0	0	1	1	0	1	0	0	1	1	1	0	0	0	1	1	0	1	1	0	1	1	1	1	1	1	0	0	1	0	1	1	1	0	1	1	1	1	1	0	1	0	0	0	1
Chr00_50608854	Chr00	50608854	C	A	0	0	0	1	0	1	0	1	0	0	1	1	0	NA	0	0	1	0	0	0	0	0	1	1	0	1	0	1	1	1	0	1	0	0	0	1	0	0	1	0	1	NA	1	0	0
Chr00_50615534	Chr00	50615534	C	T	0	0	NA	0	NA	0	0	0	0	0	0	NA	0	1	1	0	1	0	0	0	0	NA	0	1	0	0	1	0	1	0	NA	NA	0	1	1	1	NA	1	0	1	1	NA	NA	0	1
Chr00_50668274	Chr00	50668274	A	T	1	1	0	NA	0	0	0	0	1	1	NA	0	1	1	1	NA	1	0	1	0	NA	1	NA	0	0	0	1	1	0	NA	1	1	0	1	1	0	1	NA	0	0	1	0	0	1	NA
Chr00_50668278	Chr00	50668278	G	A	1	1	0	NA	0	0	0	0	1	1	NA	0	1	1	1	NA	1	0	1	0	NA	1	NA	0	0	0	1	1	0	NA	1	1	0	1	1	0	1	NA	0	0	1	0	0	1	NA
Chr00_50682692	Chr00	50682692	A	G	0	0	NA	1	0	NA	0	0	1	0	NA	1	0	1	1	1	1	1	1	0	1	1	0	1	0	1	0	1	0	1	1	0	1	1	0	0	0	0	0	1	NA	0	0	0	1
Chr00_50750438	Chr00	50750438	GGGGCAGTCCACATATCCTGCCTT	G	0	0	0	0	0	0	0	1	NA	0	1	1	1	0	0	1	1	0	0	0	0	1	0	1	0	1	0	1	0	0	0	1	0	1	1	0	1	0	0	0	0	0	0	1	1
Chr00_50751355	Chr00	50751355	C	T	1	1	1	0	0	1	0	0	0	0	0	0	0	1	0	0	1	1	1	1	1	1	1	1	0	1	1	0	1	1	1	1	1	0	1	NA	1	NA	1	0	1	1	0	0	1
Chr00_50751370	Chr00	50751370	G	C	0	0	0	1	0	0	1	0	1	0	1	0	1	0	1	1	1	1	1	0	1	1	1	1	1	0	0	1	0	1	0	1	1	1	0	NA	1	NA	0	0	0	0	0	1	0
Chr00_50751377	Chr00	50751377	A	G	0	0	0	1	0	0	1	0	1	0	1	0	1	0	1	1	1	1	1	0	1	1	1	1	1	0	0	1	0	1	0	1	1	1	0	NA	1	NA	0	0	0	0	0	1	0
Chr00_50779053	Chr00	50779053	G	T	NA	0	1	0	1	0	0	NA	0	NA	NA	1	1	1	1	NA	1	0	NA	0	1	1	1	0	0	0	0	1	0	NA	NA	0	NA	1	0	1	1	1	0	1	0	0	0	0	0
Chr00_50939501	Chr00	50939501	C	A	1	0	NA	0	0	0	0	0	1	0	0	0	0	0	1	0	0	1	1	0	0	1	0	0	0	1	1	0	0	0	0	0	0	0	0	0	0	1	0	1	1	0	0	0	0
Chr00_50941354	Chr00	50941354	C	A	1	0	1	1	1	1	1	0	1	0	1	1	0	1	1	0	0	0	0	1	1	1	1	1	1	0	0	1	1	1	1	0	1	1	0	1	0	0	1	1	1	0	1	0	1
Chr00_51008225	Chr00	51008225	CTCGTT	C	0	1	0	0	1	0	0	0	0	NA	1	0	1	1	0	1	0	0	0	1	0	0	1	0	0	0	0	NA	1	0	0	0	0	1	1	1	0	0	1	1	0	0	0	0	NA
Chr00_51100618	Chr00	51100618	A	G	1	0	1	0	1	1	0	1	1	1	0	0	1	0	0	1	0	1	1	1	1	1	0	1	1	0	1	0	0	0	0	0	1	0	0	0	1	0	1	0	0	0	0	1	0
Chr00_51128315	Chr00	51128315	C	G	1	1	0	NA	0	1	1	NA	1	1	1	1	1	0	0	0	0	1	0	1	0	1	0	0	0	1	0	1	0	0	1	NA	1	1	1	1	0	1	1	0	1	0	0	0	0
Chr00_51262353	Chr00	51262353	G	A	1	NA	1	1	1	0	0	1	0	0	0	1	NA	0	1	0	1	0	0	1	NA	1	0	0	1	0	NA	1	0	0	1	NA	NA	1	0	1	0	1	1	0	NA	0	0	0	1
Chr00_51263904	Chr00	51263904	G	A	1	0	1	1	0	1	0	0	1	1	1	1	1	1	1	1	0	1	1	1	1	0	0	0	0	1	0	0	1	1	1	1	0	1	1	0	1	0	1	0	1	1	0	0	0
Chr00_51375815	Chr00	51375815	G	A	1	1	0	0	0	1	1	0	1	1	1	1	1	0	0	0	0	1	0	1	0	1	0	0	0	1	0	1	0	0	1	0	1	1	1	1	0	1	1	0	1	0	0	0	1
Chr00_51388109	Chr00	51388109	T	A	1	0	0	0	1	0	1	0	0	1	0	1	0	1	1	0	0	0	1	0	0	0	1	1	0	0	1	1	0	0	1	0	1	0	1	1	1	1	0	1	0	0	1	1	1
Chr00_51388139	Chr00	51388139	G	A	1	0	0	0	1	0	1	0	0	1	0	1	0	1	1	0	0	0	1	0	0	0	1	1	0	0	1	1	0	0	1	0	1	0	1	1	1	1	0	1	0	0	1	1	1
Chr00_51388290	Chr00	51388290	GT	G	1	1	1	0	1	1	0	1	1	1	0	0	1	0	0	1	0	1	1	1	1	1	0	1	1	0	1	0	0	1	0	0	1	0	0	0	1	0	1	0	0	0	0	1	0
Chr00_51405302	Chr00	51405302	T	A	1	0	1	1	1	0	1	0	0	1	0	0	0	0	1	0	1	0	0	1	1	1	0	1	0	0	0	0	1	1	1	1	1	0	0	0	1	1	0	1	0	0	0	0	0
Chr00_51422649	Chr00	51422649	T	C	0	1	0	1	1	0	0	0	1	0	0	0	0	0	1	1	0	1	0	0	0	1	1	0	0	0	0	1	1	1	0	1	1	0	0	0	1	0	0	0	1	1	0	1	0
Chr00_51422684	Chr00	51422684	GTGGATGTAAACCTC	G	0	1	0	1	1	1	NA	0	1	1	0	1	0	1	1	0	1	1	1	0	1	0	0	1	1	1	1	0	1	0	0	1	1	0	1	1	0	1	0	0	1	1	NA	1	0
Chr00_51422778	Chr00	51422778	A	G	0	0	0	0	0	0	1	0	0	0	1	0	1	0	0	0	0	0	0	1	1	1	1	1	1	0	0	1	1	1	1	0	1	1	0	0	0	0	0	1	1	0	0	0	1
Chr00_51465259	Chr00	51465259	C	T	1	1	1	1	1	1	1	0	1	1	1	0	1	0	0	1	1	0	0	0	0	0	1	1	0	1	0	1	0	1	0	0	0	0	1	1	1	1	0	0	1	1	1	0	1
Chr00_51465349	Chr00	51465349	C	T	1	0	1	0	0	0	1	0	1	0	0	1	1	0	0	0	0	1	1	1	0	1	0	0	1	1	1	1	1	1	0	1	1	1	0	1	0	0	0	0	1	1	0	0	0
Chr00_51495039	Chr00	51495039	A	AC	0	1	0	1	0	0	0	NA	1	1	0	0	0	0	1	0	0	0	1	0	0	1	0	1	0	1	0	0	0	0	0	0	1	1	0	0	1	0	0	0	0	1	0	0	1
Chr00_51498634	Chr00	51498634	C	T	0	1	0	1	0	0	0	NA	1	1	0	0	0	0	1	0	1	0	1	0	0	1	0	1	0	1	0	0	0	0	0	0	1	1	0	0	1	0	0	0	0	1	0	0	NA
Chr00_51499147	Chr00	51499147	T	A	0	1	0	1	1	1	1	1	1	1	0	0	1	1	1	1	0	1	1	0	1	0	1	0	0	1	1	0	0	1	0	1	0	1	1	0	0	1	1	0	1	1	0	0	1
Chr00_51801998	Chr00	51801998	G	A	0	0	1	1	1	1	0	0	1	1	1	1	1	1	1	0	0	1	0	1	0	0	1	0	1	1	0	0	1	0	0	0	1	0	0	1	1	0	0	0	0	1	0	1	1
Chr00_51925078	Chr00	51925078	C	T	0	1	1	0	1	1	0	0	1	1	1	1	0	0	1	1	0	1	1	0	1	1	0	0	0	0	0	0	1	0	0	1	0	1	0	1	1	0	0	1	0	1	1	0	0
Chr00_51925107	Chr00	51925107	A	C	1	0	1	1	0	1	1	0	0	0	1	1	1	1	1	1	1	0	0	1	1	0	1	1	0	1	1	1	0	1	1	1	0	1	1	1	1	1	1	1	1	1	1	0	1
Chr00_51925119	Chr00	51925119	C	A	0	1	1	0	1	1	1	1	0	1	0	0	1	1	1	0	1	1	1	0	1	1	1	0	0	0	1	1	0	0	1	0	1	0	1	0	1	0	1	1	1	1	0	1	1
Chr00_51925121	Chr00	51925121	A	G	1	0	1	1	0	1	1	0	0	0	1	1	1	1	1	1	1	0	0	1	1	0	1	1	0	1	1	1	0	1	1	1	0	1	1	1	1	1	1	1	1	1	1	0	1
Chr00_51926575	Chr00	51926575	G	T	0	1	1	0	1	1	0	1	0	1	0	1	1	0	1	1	1	1	0	0	0	0	1	1	1	1	0	0	0	0	1	1	1	0	0	1	0	1	1	1	0	0	1	0	0
Chr00_51926618	Chr00	51926618	G	A	1	1	0	1	1	1	1	0	0	0	0	1	0	1	0	0	1	1	1	1	0	1	1	0	0	0	1	1	1	0	0	0	1	1	1	0	0	0	0	0	0	1	1	1	0
Chr00_51926658	Chr00	51926658	G	A	1	1	0	1	1	1	1	0	0	0	0	1	0	1	0	0	1	1	1	1	0	1	1	0	0	0	1	1	1	0	0	0	1	1	1	0	0	0	0	0	0	1	1	1	0
Chr00_52062290	Chr00	52062290	C	T	1	1	1	0	1	1	0	1	1	1	0	0	1	0	1	NA	1	1	1	1	1	1	0	1	1	0	1	0	0	1	0	0	1	0	0	0	1	0	NA	0	0	0	0	1	0
Chr00_52062334	Chr00	52062334	G	A	1	0	0	0	NA	0	1	0	1	1	0	1	1	1	1	0	1	0	1	0	0	0	1	NA	0	0	1	NA	0	0	NA	0	1	0	1	1	1	1	0	1	0	0	NA	NA	1
Chr00_52168087	Chr00	52168087	C	T	1	1	0	0	0	1	NA	0	1	1	1	1	1	0	0	0	1	1	0	NA	0	1	0	0	1	1	0	1	0	0	1	0	1	1	1	1	NA	1	1	0	NA	0	0	0	1
Chr00_52373773	Chr00	52373773	C	A	1	0	0	0	1	1	1	0	1	1	0	1	0	0	1	1	1	0	0	1	0	0	0	0	0	0	0	0	1	0	0	0	1	1	1	1	0	1	1	0	0	1	1	0	1
Chr00_5246172	Chr00	5246172	G	C	1	1	0	0	1	1	1	1	1	1	1	0	1	0	1	1	0	1	1	0	1	0	0	1	0	1	0	0	1	0	1	1	0	0	1	1	1	0	0	1	0	1	1	1	1
Chr00_52547952	Chr00	52547952	C	T	1	0	0	NA	1	0	1	1	1	1	NA	0	1	0	1	0	1	0	0	1	NA	1	0	1	0	0	0	1	0	1	0	0	0	0	0	0	0	NA	0	0	1	0	NA	0	1
Chr00_52565184	Chr00	52565184	A	G	0	1	0	1	0	1	1	1	1	0	1	0	1	1	1	1	1	1	1	0	NA	0	1	0	0	0	0	0	1	1	1	1	0	1	0	0	0	0	0	1	1	1	1	1	1
Chr00_5256824	Chr00	5256824	G	C	1	1	0	0	1	1	1	1	1	1	1	0	1	0	1	1	0	1	1	0	1	0	0	1	0	1	0	0	1	0	1	1	0	0	1	1	1	0	0	1	0	1	1	1	1
Chr00_5258824	Chr00	5258824	G	T,A	0	1	1	1	1	0	0	0	0	1	1	0	0	0	1	1	0	0	0	1	0	1	0	1	1	1	1	1	1	1	1	0	1	0	0	1	0	1	1	0	0	1	1	1	1
Chr00_52822190	Chr00	52822190	A	G	1	0	1	1	0	0	0	0	1	1	0	0	1	0	1	1	1	0	0	1	0	1	1	1	0	1	0	0	1	0	0	0	1	1	0	1	1	1	1	1	1	1	0	1	1
Chr00_52822193	Chr00	52822193	C	T	1	0	1	1	0	0	0	0	1	1	0	0	1	0	1	1	1	0	0	1	0	1	1	1	0	1	0	0	1	0	0	0	1	1	0	1	1	1	1	1	1	1	0	1	1
Chr00_52823013	Chr00	52823013	T	C	1	1	1	0	NA	0	1	1	1	0	0	1	1	1	0	0	1	1	0	1	0	1	1	0	0	0	0	0	1	1	0	1	1	0	0	0	0	0	1	0	1	0	0	1	1
Chr00_52823038	Chr00	52823038	GAAAAGGGCA	G	1	0	0	0	0	0	0	0	0	1	1	1	0	0	1	1	1	1	0	0	1	1	0	1	1	0	0	1	1	0	1	0	0	1	0	0	1	1	1	0	0	0	0	1	1
Chr00_52938527	Chr00	52938527	A	G	0	0	0	0	1	0	1	1	1	0	0	0	0	0	0	1	1	0	0	0	1	0	0	0	0	0	1	1	0	0	0	1	1	0	0	0	1	0	0	1	NA	1	1	1	0
Chr00_52953248	Chr00	52953248	A	G	1	1	0	0	1	0	1	0	1	0	0	1	1	1	1	1	0	0	0	1	0	0	0	1	1	0	1	1	1	1	0	0	1	1	1	1	0	0	0	0	0	0	0	1	0
Chr00_52964047	Chr00	52964047	G	T	0	0	0	1	0	1	0	1	1	0	1	0	1	1	0	1	0	1	1	0	1	0	1	1	1	0	1	0	0	1	0	0	1	0	0	1	1	1	1	1	0	1	0	0	1
Chr00_52964053	Chr00	52964053	G	A	1	1	0	1	0	0	0	0	1	1	1	0	0	1	0	1	0	1	1	1	0	0	0	0	0	1	1	1	1	1	0	0	0	1	1	0	1	0	1	1	0	0	1	0	0
Chr00_52964164	Chr00	52964164	A	G	NA	NA	1	NA	NA	NA	0	NA	NA	0	NA	1	NA	0	1	0	NA	0	0	NA	NA	NA	NA	1	0	0	1	0	0	0	NA	0	0	NA	1	NA	1	NA	NA	NA	NA	NA	1	0	NA
Chr00_53021397	Chr00	53021397	G	A	0	1	0	NA	1	1	1	0	1	1	0	NA	0	1	1	0	NA	1	1	0	NA	0	0	1	1	0	1	0	1	0	0	0	NA	0	1	1	0	1	0	0	1	1	1	1	1
Chr00_53021398	Chr00	53021398	C	G	0	1	1	0	1	1	0	1	0	1	0	1	1	0	1	1	1	1	0	0	0	0	1	1	0	1	0	0	0	1	1	1	1	0	0	1	0	1	1	1	0	0	1	0	1
Chr00_53131051	Chr00	53131051	A	C	1	0	1	1	1	0	1	0	1	1	0	0	1	1	1	1	1	0	1	1	0	1	0	0	0	1	1	1	1	0	1	0	1	1	1	1	1	0	0	0	1	1	0	1	0
Chr00_53131181	Chr00	53131181	C	T	1	1	0	0	0	1	1	0	0	1	1	0	1	1	1	1	0	1	0	1	1	0	1	1	1	1	0	0	1	1	0	1	0	0	1	1	1	1	1	1	0	0	1	1	1
Chr00_53131231	Chr00	53131231	T	A	1	1	0	0	0	1	1	0	0	1	1	0	1	1	1	1	0	1	0	1	1	0	1	1	1	1	0	0	1	1	0	1	0	0	1	1	1	1	1	1	0	0	1	1	1
Chr00_53155182	Chr00	53155182	T	C	0	0	0	0	0	0	1	0	0	1	0	1	0	1	1	1	1	1	1	0	0	0	1	1	0	1	0	0	1	1	0	0	1	0	0	0	1	0	1	1	0	0	0	0	0
Chr00_53155188	Chr00	53155188	C	CTGG	0	0	0	0	0	0	1	0	0	1	0	1	0	1	1	1	1	1	1	0	0	0	1	1	0	1	0	0	1	1	0	0	1	0	0	0	1	0	1	1	0	0	0	0	0
Chr00_53155296	Chr00	53155296	G	A	1	0	1	1	1	0	1	1	0	1	1	0	0	0	0	1	0	1	0	0	1	1	0	0	0	0	1	0	1	0	0	1	1	1	1	0	0	0	1	1	0	0	1	1	0
Chr00_53155354	Chr00	53155354	C	G	NA	0	0	0	0	0	0	1	1	0	1	0	1	0	1	0	0	0	1	1	1	1	1	1	1	0	0	1	0	1	1	0	0	0	1	0	0	0	1	1	1	0	1	0	1
Chr00_53320502	Chr00	53320502	G	T	1	NA	0	NA	0	0	NA	0	1	0	0	0	1	0	1	0	1	1	NA	NA	1	0	NA	NA	1	1	0	1	NA	NA	0	0	1	1	1	0	0	0	0	1	0	NA	0	NA	1
Chr00_53506290	Chr00	53506290	G	C	1	0	0	0	1	0	0	1	1	NA	1	1	0	0	1	1	1	1	0	0	1	1	0	1	1	0	0	1	1	0	1	0	0	1	1	0	1	1	1	0	0	0	0	1	1
Chr00_53576348	Chr00	53576348	C	T	NA	NA	NA	1	NA	0	NA	0	1	0	1	NA	NA	1	1	1	0	0	0	0	1	NA	0	0	1	0	NA	1	1	NA	1	0	1	0	0	NA	0	0	0	0	NA	NA	1	0	1
Chr00_53764483	Chr00	53764483	A	C	0	0	0	1	1	1	0	0	1	1	1	1	1	0	0	1	1	1	0	1	1	1	0	1	1	1	0	0	0	0	0	1	0	1	0	1	0	0	1	1	1	1	1	1	1
Chr00_53764513	Chr00	53764513	A	G	0	0	0	1	1	1	0	0	1	1	1	1	1	0	0	1	1	1	0	1	1	1	0	1	1	1	0	0	0	0	0	1	0	1	0	1	0	0	1	1	1	1	1	1	1
Chr00_53764523	Chr00	53764523	A	T	0	1	1	0	0	1	0	0	1	0	0	0	0	1	1	1	1	0	0	0	1	1	1	0	0	0	1	1	1	0	1	0	1	1	1	0	1	0	0	1	0	0	1	0	1
Chr00_53826707	Chr00	53826707	A	G	0	1	0	0	0	0	0	1	0	1	NA	1	0	0	1	1	1	1	0	1	0	0	1	1	1	1	0	0	1	1	1	0	1	0	0	0	0	1	1	0	1	1	0	NA	1
Chr00_53827503	Chr00	53827503	C	T	0	1	0	0	0	0	0	1	0	1	NA	1	0	0	1	1	1	1	0	1	0	0	1	1	1	1	0	0	1	1	1	0	1	1	0	0	0	1	1	0	1	1	0	1	1
Chr00_53827625	Chr00	53827625	G	A	0	1	1	NA	0	0	0	1	1	0	0	1	0	0	1	0	1	1	1	0	0	0	0	1	0	0	1	1	1	1	1	1	0	0	0	0	0	0	0	1	0	0	0	0	0
Chr00_53938117	Chr00	53938117	C	T	0	0	0	0	0	1	1	1	0	1	1	0	0	1	1	0	1	1	0	0	0	1	0	1	1	1	0	1	1	0	1	0	0	0	1	0	1	1	1	1	0	0	1	1	1
Chr00_54180918	Chr00	54180918	G	T	1	1	1	0	1	1	1	0	0	0	1	0	1	0	1	1	0	0	1	0	0	1	0	0	0	1	0	1	0	0	1	1	1	1	0	0	0	1	1	1	0	0	0	0	0
Chr00_54293715	Chr00	54293715	C	G	0	1	1	0	NA	0	NA	1	1	NA	0	1	1	0	0	1	NA	1	1	1	0	0	1	0	1	0	0	1	1	1	1	0	NA	0	0	0	0	NA	1	1	0	1	0	0	1
Chr00_54293757	Chr00	54293757	G	A	1	0	1	1	NA	0	NA	0	1	NA	0	0	1	1	1	1	NA	0	1	0	1	1	1	1	0	1	0	0	0	1	1	1	NA	1	1	0	0	NA	1	0	0	0	1	0	0
Chr00_54475186	Chr00	54475186	T	C	1	0	1	1	1	0	1	0	0	0	1	1	1	0	0	1	1	1	0	1	1	0	1	1	1	1	1	0	1	1	0	1	1	1	0	1	0	1	1	0	0	0	1	0	1
Chr00_54475197	Chr00	54475197	G	GTGA	1	0	1	1	1	0	1	0	0	0	1	1	1	0	0	1	1	1	0	1	1	0	1	1	1	1	1	0	1	1	0	1	1	1	0	1	0	1	1	0	0	0	1	0	1
Chr00_54475211	Chr00	54475211	T	C	1	1	1	0	0	0	0	0	0	1	0	1	0	1	1	1	0	0	1	1	1	1	1	1	1	0	1	1	0	0	1	1	1	0	1	1	1	0	1	1	0	1	0	0	0
Chr00_54645990	Chr00	54645990	T	C	1	1	0	0	1	1	1	1	1	1	1	0	1	0	1	1	1	1	1	0	1	0	0	1	0	1	0	0	1	0	1	1	0	0	1	1	1	0	0	1	0	1	1	1	1
Chr00_54990266	Chr00	54990266	G	T	0	0	0	0	0	0	0	1	1	0	1	1	0	0	0	1	1	1	0	0	0	1	0	1	1	0	1	0	0	1	1	0	0	1	0	0	0	0	0	1	1	0	0	1	1
Chr00_54990315	Chr00	54990315	C	T	1	0	1	0	1	1	1	0	1	1	1	0	1	0	1	0	1	1	0	0	1	1	0	1	0	1	0	0	0	1	1	1	0	1	0	1	1	1	0	1	0	0	1	1	1
Chr00_54990316	Chr00	54990316	A	T	0	1	0	0	0	1	0	1	1	1	0	0	0	1	0	0	0	1	0	0	1	1	1	1	1	1	0	1	1	0	0	0	0	1	1	1	1	1	0	0	0	0	1	1	1
Chr00_55252642	Chr00	55252642	A	G	0	1	0	0	1	0	1	0	1	0	1	0	1	0	1	0	1	1	1	0	1	0	0	1	1	1	1	0	0	1	0	0	1	0	0	0	0	0	0	0	1	0	1	1	0
Chr00_55253515	Chr00	55253515	T	A,G	0	1	0	1	1	1	1	1	0	1	0	0	1	1	1	0	1	0	0	1	0	0	1	0	1	0	0	0	0	0	1	1	1	1	1	1	1	1	1	0	0	1	1	0	1
Chr00_55253516	Chr00	55253516	C	T	0	0	1	0	0	0	1	1	0	0	0	0	1	0	0	1	1	0	0	0	0	0	0	1	1	0	0	0	1	1	0	0	0	0	0	1	0	1	0	0	1	1	1	0	0
Chr00_55253536	Chr00	55253536	T	A,G,C	0	0	1	0	0	0	1	1	0	0	0	1	0	0	0	1	0	0	0	0	0	0	0	1	0	0	0	0	0	0	1	1	0	0	0	0	0	0	NA	0	1	1	0	0	NA
Chr00_55449398	Chr00	55449398	A	AAGGGTCAAAATCAGGCT	0	0	0	0	1	NA	1	1	1	0	1	0	0	0	NA	1	1	0	0	1	1	0	0	0	0	0	1	1	0	0	0	1	1	1	0	0	1	NA	NA	1	0	1	NA	1	0
Chr00_55901326	Chr00	55901326	T	G	1	1	1	0	1	0	0	0	0	1	1	1	0	1	1	1	0	1	1	1	1	1	0	0	1	0	1	1	1	0	0	0	1	0	0	1	1	0	1	0	0	1	1	0	0
Chr00_55901363	Chr00	55901363	T	C	0	1	0	0	1	0	0	1	0	1	1	1	0	0	1	0	1	1	0	1	0	0	1	1	1	1	0	0	0	1	1	0	1	0	0	0	0	1	1	1	1	1	0	1	1
Chr00_55901383	Chr00	55901383	C	G	0	0	1	1	0	1	1	0	1	0	1	1	1	1	1	0	1	1	1	0	1	0	0	1	0	1	0	1	1	1	1	1	1	1	1	1	1	1	1	1	0	0	1	1	0
Chr00_55962056	Chr00	55962056	A	G	1	1	0	0	0	1	0	1	1	1	1	1	0	0	1	1	1	1	1	1	1	1	1	1	0	0	0	0	1	0	1	0	0	1	0	0	1	0	1	0	0	0	0	0	0
Chr00_55962062	Chr00	55962062	G	A	0	1	1	1	1	1	1	1	0	0	0	0	0	0	0	1	0	1	1	1	1	1	1	0	1	1	0	0	0	1	0	0	1	1	1	1	1	1	1	1	1	0	1	0	0
Chr00_55962070	Chr00	55962070	C	T	0	1	1	0	1	NA	1	1	0	0	0	1	0	1	0	1	0	0	1	0	0	1	0	1	1	0	1	0	1	1	1	1	1	1	1	1	0	1	0	1	1	1	0	1	0
Chr00_5614130	Chr00	5614130	C	T	0	NA	NA	1	NA	0	0	NA	0	1	NA	1	0	0	0	1	0	0	1	1	NA	1	0	0	0	1	1	NA	1	NA	0	1	NA	0	1	0	1	NA	0	0	0	1	1	1	0
Chr00_56251461	Chr00	56251461	C	T	0	1	0	0	0	1	0	1	0	1	1	0	0	0	0	1	0	1	1	1	0	1	1	1	1	1	1	1	1	0	0	1	0	0	1	1	0	0	1	0	0	0	0	0	0
Chr00_56251474	Chr00	56251474	A	T	1	NA	1	1	1	1	0	1	1	1	0	1	0	0	1	1	1	0	NA	1	1	1	0	0	1	0	1	1	1	0	0	1	0	0	0	1	0	0	1	0	0	0	0	0	1
Chr00_5628309	Chr00	5628309	T	A	NA	NA	NA	0	NA	0	0	NA	1	1	0	1	1	1	1	0	1	1	1	1	NA	0	1	0	0	0	0	1	1	NA	0	0	NA	0	0	1	0	NA	1	NA	0	1	0	1	0
Chr00_5628316	Chr00	5628316	C	A	NA	NA	NA	1	NA	1	0	NA	1	1	0	0	0	0	0	1	1	1	0	0	NA	1	0	1	0	1	0	1	0	NA	1	0	NA	0	1	1	0	NA	1	NA	1	0	1	0	1
Chr00_5628330	Chr00	5628330	G	T	NA	NA	NA	0	NA	1	1	NA	1	0	1	0	0	0	1	1	0	0	0	0	NA	1	0	0	1	1	0	0	1	NA	1	0	NA	0	0	1	1	NA	0	NA	1	1	1	0	1
Chr00_5628357	Chr00	5628357	GGGA	G	0	0	0	0	0	0	0	0	1	1	NA	1	1	1	1	0	1	1	1	1	0	0	1	1	0	0	0	1	1	0	0	0	0	1	0	1	0	0	1	0	0	1	0	1	0
Chr00_5628361	Chr00	5628361	TTTGG	T	0	0	0	0	0	0	0	0	1	1	NA	1	1	1	1	0	1	1	1	1	0	0	1	1	0	0	0	1	1	0	0	0	0	1	0	1	0	0	1	0	0	1	0	1	0
Chr00_5628366	Chr00	5628366	G	A	0	0	0	0	0	1	1	1	0	1	NA	1	0	1	1	1	1	1	1	0	1	0	1	0	0	0	1	0	0	0	1	1	0	0	0	1	1	1	0	0	0	1	1	1	0
Chr00_5628379	Chr00	5628379	A	T	1	1	1	1	1	1	0	0	0	1	NA	0	1	0	1	1	0	1	1	1	1	1	0	0	1	0	0	1	1	1	0	1	1	1	1	0	1	1	0	1	1	1	0	1	1
Chr00_5633809	Chr00	5633809	T	C,A	0	1	1	0	1	0	1	0	1	0	NA	1	1	0	1	1	1	0	1	1	0	1	1	1	1	1	1	0	0	NA	1	1	1	1	1	NA	1	0	1	1	1	0	0	1	0
Chr00_56487814	Chr00	56487814	T	A	1	0	0	0	1	1	0	0	1	1	1	1	0	0	1	0	1	0	0	0	1	1	0	0	0	1	0	0	1	1	1	1	1	0	0	1	0	1	0	1	0	0	1	1	0
Chr00_56510624	Chr00	56510624	C	T	NA	0	1	0	1	1	0	NA	NA	0	0	1	1	1	1	NA	0	1	0	1	1	0	1	0	NA	1	0	0	1	0	0	0	0	0	1	0	0	0	1	1	1	0	0	0	1
Chr00_56602467	Chr00	56602467	C	T	0	1	0	0	1	1	1	0	1	1	0	1	0	1	1	0	1	1	1	0	1	0	0	1	1	0	1	0	1	0	0	0	1	0	1	0	0	1	0	0	1	1	1	1	1
Chr00_56602489	Chr00	56602489	C	T	0	1	0	0	1	1	1	0	1	0	0	0	1	1	1	0	1	0	1	1	1	0	0	1	1	0	1	1	0	0	0	0	1	1	0	1	1	0	0	1	0	1	1	1	0
Chr00_56602490	Chr00	56602490	G	A	0	0	1	0	1	0	1	1	0	1	0	0	0	0	1	0	0	0	1	1	1	1	1	0	1	1	0	0	0	1	1	0	1	0	0	0	0	1	1	1	1	1	0	0	1
Chr00_56940814	Chr00	56940814	A	G	0	0	0	1	1	0	1	1	1	0	1	1	1	0	0	1	1	1	1	0	1	0	1	1	1	1	1	1	0	0	1	0	NA	1	0	1	1	1	0	0	0	1	0	1	0
Chr00_57062032	Chr00	57062032	T	C	1	0	1	0	0	0	0	0	1	NA	0	1	1	NA	0	1	1	1	1	1	0	0	1	NA	1	0	0	1	1	0	0	0	0	1	1	1	1	1	1	1	0	0	0	0	1
Chr00_5710673	Chr00	5710673	C	T	0	0	0	1	1	1	0	1	1	0	0	0	0	0	0	1	1	0	0	0	0	1	0	0	1	1	0	1	0	0	1	0	0	0	1	1	0	1	1	1	0	0	1	0	1
Chr00_57221129	Chr00	57221129	A	T	1	1	1	1	1	0	1	0	0	0	1	0	1	0	0	1	0	1	0	1	1	0	1	1	1	1	0	1	1	1	0	0	1	1	0	NA	0	1	1	0	0	0	1	0	1
Chr00_57221167	Chr00	57221167	C	T	1	1	1	1	1	0	1	0	0	0	1	0	1	0	0	1	0	1	0	1	1	0	1	1	1	1	0	1	1	1	0	0	1	1	0	NA	0	1	1	0	0	0	1	0	1
Chr00_5736625	Chr00	5736625	C	CCTGT	NA	NA	1	1	0	1	1	NA	0	0	1	NA	0	0	0	0	1	0	1	1	0	0	0	0	1	1	NA	0	0	1	0	0	0	0	0	0	0	0	1	1	0	1	0	NA	1
Chr00_5736641	Chr00	5736641	A	G	NA	NA	0	1	0	0	0	NA	0	1	1	NA	0	0	0	1	0	1	1	1	1	1	0	1	0	0	NA	0	1	0	1	1	0	1	1	0	1	1	0	0	1	1	1	NA	1
Chr00_5736669	Chr00	5736669	A	T	NA	NA	1	1	0	1	0	NA	1	1	0	NA	0	0	0	1	1	1	1	0	1	1	0	1	0	1	NA	1	0	1	0	0	NA	1	1	1	0	1	1	1	1	0	1	NA	1
Chr00_57580705	Chr00	57580705	T	C	0	1	1	0	0	0	1	0	1	0	1	0	1	0	NA	0	0	0	0	1	1	0	0	0	0	1	0	1	1	0	0	1	0	1	0	0	1	0	1	1	0	0	0	1	0
Chr00_5761763	Chr00	5761763	T	C	0	0	0	0	0	0	0	0	1	1	0	1	1	1	1	0	1	1	1	1	0	0	1	1	1	0	0	1	1	0	0	0	0	1	0	1	0	0	1	0	0	1	0	1	0
Chr00_57617891	Chr00	57617891	G	A	NA	1	0	0	0	1	1	0	0	1	0	0	0	1	1	0	0	0	0	0	1	1	0	0	0	0	1	0	0	1	0	0	0	1	0	0	0	0	1	0	1	1	1	0	0
Chr00_57617892	Chr00	57617892	C	T	NA	0	0	0	1	1	1	1	0	1	0	1	1	1	0	0	0	1	0	1	1	1	1	0	0	0	1	1	1	0	0	0	0	1	0	0	0	1	1	0	0	1	0	1	0
Chr00_57617911	Chr00	57617911	G	A	NA	1	0	0	0	1	1	1	0	0	1	1	0	0	1	1	0	0	1	0	0	0	1	1	0	0	0	1	1	0	1	0	0	1	0	0	0	0	0	0	1	0	1	1	1
Chr00_57617932	Chr00	57617932	G	T	NA	0	1	0	0	1	0	0	1	1	0	0	0	0	1	1	1	1	0	0	1	1	0	1	0	1	0	1	0	1	1	1	1	1	1	1	0	1	0	1	1	0	1	0	1
Chr00_57617937	Chr00	57617937	T	A	NA	0	1	0	0	1	0	0	1	1	0	0	0	0	1	1	1	1	0	0	1	1	0	1	0	1	0	1	0	1	1	1	1	1	1	1	0	1	0	1	1	0	1	0	1
Chr00_57617958	Chr00	57617958	C	T	NA	1	0	0	0	1	1	0	0	1	0	0	0	1	1	0	0	0	0	0	1	1	0	0	0	0	1	0	0	0	0	0	0	1	0	0	0	0	1	0	1	1	1	0	0
Chr00_5761923	Chr00	5761923	C	T	0	1	0	0	1	0	NA	1	0	0	1	1	0	1	1	0	1	0	0	0	0	0	1	0	1	1	0	1	NA	1	0	0	0	1	0	0	0	0	1	0	1	1	1	1	NA
Chr00_5762354	Chr00	5762354	T	A	0	1	0	0	1	0	1	1	0	0	1	1	0	1	1	0	1	0	0	0	0	0	1	0	1	1	0	1	1	1	0	0	0	1	0	0	0	0	1	0	1	1	1	1	1
Chr00_57628513	Chr00	57628513	C	T	1	1	1	0	1	0	1	1	1	0	0	0	1	0	0	1	1	0	1	1	0	1	1	0	1	0	1	0	1	0	0	1	0	0	1	0	1	1	0	1	1	0	0	0	1
Chr00_57628545	Chr00	57628545	C	T	1	1	1	0	1	0	1	1	1	0	0	0	1	0	0	1	1	0	1	1	0	1	0	0	1	0	1	0	1	0	0	1	0	0	1	0	1	1	0	1	1	0	0	0	1
Chr00_57628579	Chr00	57628579	G	A	0	1	1	1	0	0	0	1	1	0	0	1	0	0	0	0	1	1	1	0	0	0	0	1	0	1	1	0	1	1	1	1	0	0	0	0	0	0	0	1	0	0	0	0	0
Chr00_57643694	Chr00	57643694	G	A	1	0	1	0	0	0	0	1	0	1	1	0	0	0	1	0	0	0	1	1	1	0	1	0	NA	NA	0	0	1	0	1	1	0	0	1	0	1	1	1	1	1	0	1	1	0
Chr00_57643698	Chr00	57643698	T	C	1	1	1	1	1	0	0	0	0	1	1	1	0	1	1	1	0	1	1	1	1	1	0	0	1	0	1	1	1	0	0	1	1	0	0	1	1	0	1	0	0	1	1	0	0
Chr00_57643726	Chr00	57643726	G	C	0	1	0	1	0	1	1	1	1	0	1	0	1	1	0	1	0	1	1	0	1	0	1	0	0	0	0	0	1	1	1	1	0	1	0	0	0	0	0	1	1	1	1	1	1
Chr00_57643758	Chr00	57643758	G	T	0	0	1	0	0	1	0	1	0	0	0	1	0	1	0	1	1	1	1	0	0	1	0	1	1	0	1	1	0	1	1	0	0	1	0	0	0	1	0	1	1	0	0	1	1
Chr00_57651572	Chr00	57651572	C	T	0	0	0	0	0	1	1	1	0	0	0	0	1	1	1	0	0	0	1	1	1	0	0	1	0	0	1	0	1	1	0	0	0	1	0	1	1	0	1	0	0	1	1	0	1
Chr00_57651605	Chr00	57651605	C	T	1	1	1	0	1	1	0	1	0	1	0	1	1	0	1	1	1	1	1	1	0	0	0	1	1	1	0	1	1	1	0	0	1	0	1	1	0	0	0	0	1	0	1	1	0
Chr00_57651610	Chr00	57651610	T	A	0	0	0	0	0	1	1	1	0	0	0	0	1	1	1	0	0	0	1	1	1	0	0	1	0	0	1	0	1	1	0	0	0	1	0	1	1	0	1	0	0	1	1	0	1
Chr00_5765382	Chr00	5765382	A	T	1	1	1	0	1	1	0	0	0	0	0	1	0	0	0	1	1	1	1	1	0	1	0	0	1	1	0	1	0	0	0	1	1	1	1	0	0	1	0	1	1	1	0	1	1
Chr00_5765383	Chr00	5765383	C	T	1	1	1	0	1	1	0	0	0	0	0	1	0	0	0	1	1	1	1	1	0	1	0	0	1	1	0	1	0	0	0	1	1	1	1	0	0	1	0	1	1	1	0	1	1
Chr00_5765393	Chr00	5765393	C	T	0	1	1	0	1	0	0	0	1	0	1	0	1	1	1	0	1	0	1	0	0	0	0	0	0	0	1	0	0	1	0	1	1	0	0	0	1	0	1	1	0	0	1	0	0
Chr00_57691484	Chr00	57691484	C	T	0	0	1	0	NA	0	1	0	0	1	0	0	1	1	1	0	1	1	0	1	1	1	NA	0	1	0	1	0	NA	1	1	1	0	0	1	0	1	0	0	0	1	0	0	NA	NA
Chr00_58034130	Chr00	58034130	T	G	1	NA	0	NA	1	0	1	0	0	NA	0	1	1	NA	1	0	0	0	1	NA	0	0	1	NA	0	0	1	1	NA	0	1	0	1	0	1	1	1	NA	0	1	0	0	1	NA	1
Chr00_58302980	Chr00	58302980	C	T	1	0	1	0	1	1	1	0	0	0	1	0	0	1	1	1	0	1	0	0	0	1	0	0	1	0	0	1	0	1	0	0	0	1	0	0	0	1	1	1	1	0	0	0	1
Chr00_58302992	Chr00	58302992	A	G	1	1	0	1	0	1	0	0	0	1	1	0	1	1	1	1	1	1	1	1	0	0	1	0	1	1	0	0	0	1	1	0	1	1	1	1	1	1	0	1	0	0	0	NA	1
Chr00_58303808	Chr00	58303808	G	A	0	0	0	1	1	0	1	0	1	1	1	0	0	1	1	0	0	0	1	1	0	1	1	0	1	1	1	1	1	0	1	0	1	0	1	0	0	0	1	1	1	0	0	0	1
Chr00_58336587	Chr00	58336587	G	C	0	NA	1	0	1	1	0	1	0	0	0	1	0	0	0	1	1	1	0	0	0	0	1	0	1	1	0	1	0	0	1	0	1	0	1	1	0	0	1	1	0	0	1	0	1
Chr00_58336597	Chr00	58336597	G	A	0	NA	1	0	1	1	0	1	0	0	0	1	0	0	0	1	1	1	0	0	0	0	1	0	1	1	0	1	0	0	1	0	1	0	1	1	0	0	1	1	0	0	1	0	1
Chr00_58610040	Chr00	58610040	G	A	NA	1	0	1	1	0	1	0	0	0	1	0	1	0	1	1	1	1	0	0	1	0	0	0	1	0	0	0	0	1	NA	0	0	0	0	1	0	0	0	0	1	1	1	0	1
Chr00_58672988	Chr00	58672988	A	G	1	1	1	1	0	1	1	0	1	1	1	0	1	0	1	1	1	1	1	1	1	1	1	1	1	0	1	1	0	1	0	1	0	0	1	1	0	1	1	1	1	1	0	0	1
Chr00_58672992	Chr00	58672992	T	C	0	1	1	1	1	0	1	1	1	0	1	1	0	1	0	1	1	1	0	1	1	1	0	1	1	1	1	0	0	0	1	0	0	1	0	1	0	1	1	1	1	1	0	1	1
Chr00_58673008	Chr00	58673008	C	T	1	1	1	0	1	1	0	1	1	1	1	0	0	0	0	1	0	0	0	0	1	1	1	1	0	1	1	1	0	0	1	0	0	1	1	0	1	0	0	0	1	1	0	1	1
Chr00_58799740	Chr00	58799740	G	A,T	1	0	0	1	1	0	1	1	0	0	1	1	0	0	0	1	0	NA	1	1	0	0	0	1	1	0	0	0	0	1	1	1	NA	0	0	0	0	0	0	1	1	0	0	0	0
Chr00_5898203	Chr00	5898203	A	G	0	1	0	1	0	1	1	1	0	1	0	1	1	0	0	0	0	1	0	0	1	NA	0	NA	0	0	1	0	1	0	1	0	0	1	0	0	0	1	0	NA	1	1	0	1	0
Chr00_5898226	Chr00	5898226	A	C	0	1	0	1	0	1	1	1	0	1	0	1	1	0	0	0	0	1	0	0	1	NA	0	NA	0	0	1	0	1	0	1	0	0	1	0	0	0	1	0	NA	1	1	0	1	0
Chr00_59020634	Chr00	59020634	G	C	NA	0	0	0	1	0	1	1	0	1	1	0	0	1	NA	0	0	1	1	1	1	0	1	0	1	1	0	1	1	0	1	1	1	1	0	0	1	1	0	1	1	1	1	1	0
Chr00_59133133	Chr00	59133133	C	T	NA	1	1	0	1	0	1	0	0	0	0	NA	0	0	0	1	1	0	0	0	1	1	1	0	NA	1	NA	NA	1	0	NA	1	0	1	0	0	1	0	0	0	1	1	0	0	1
Chr00_59157615	Chr00	59157615	A	T	NA	0	1	1	1	1	1	0	1	0	1	1	0	1	0	0	1	0	1	0	1	0	0	1	0	1	1	0	0	1	1	1	1	1	0	0	1	0	1	1	1	1	1	0	1
Chr00_59517384	Chr00	59517384	T	G	0	0	1	1	0	1	1	0	1	0	1	0	0	1	0	0	0	0	0	0	1	0	1	1	0	0	0	0	NA	1	1	1	1	1	NA	1	1	0	1	1	0	1	1	0	0
Chr00_59517402	Chr00	59517402	C	A	0	0	1	1	0	1	1	0	1	0	1	0	0	1	0	0	0	0	0	0	1	0	1	1	0	0	0	0	NA	1	1	1	1	1	NA	1	1	0	1	1	0	1	1	0	0
Chr00_596327	Chr00	596327	C	T	NA	NA	0	NA	0	0	0	1	1	1	NA	0	0	1	1	1	0	1	1	1	1	0	1	1	0	1	1	NA	0	NA	0	0	NA	1	1	0	1	0	1	0	0	0	1	1	0
Chr00_59748999	Chr00	59748999	A	G	NA	1	0	1	0	1	1	0	0	1	1	1	0	0	0	0	0	0	1	1	1	0	1	0	0	1	0	1	0	0	0	1	0	0	1	1	0	0	0	0	0	0	0	0	1
Chr00_59822499	Chr00	59822499	C	T	0	0	0	1	0	1	1	1	1	1	1	1	1	0	0	0	1	1	1	0	1	0	1	1	0	0	1	0	0	0	0	0	1	0	0	0	1	0	1	0	0	1	0	0	1
Chr00_59822500	Chr00	59822500	T	C	1	1	0	0	0	0	1	0	0	0	0	0	0	1	1	0	1	0	0	1	0	0	0	1	0	0	1	0	0	0	1	0	1	1	1	1	0	1	0	0	1	1	1	1	1
Chr00_59822502	Chr00	59822502	T	A	1	1	1	0	1	1	1	1	0	0	1	0	1	0	0	0	1	0	1	1	0	1	1	0	0	0	1	1	0	1	0	0	1	1	1	0	1	0	1	0	1	0	1	1	0
Chr00_59822512	Chr00	59822512	G	A	0	0	1	1	1	1	0	1	0	0	0	1	0	1	0	0	0	0	0	1	1	1	1	1	1	1	1	1	0	0	0	1	1	1	0	0	0	0	1	0	0	1	1	1	1
Chr00_59822526	Chr00	59822526	G	A	0	0	0	1	0	1	0	1	0	1	0	0	0	1	1	1	1	0	1	1	0	0	1	0	0	1	0	0	0	1	0	0	1	0	0	1	0	0	1	0	0	0	1	0	1
Chr00_59888138	Chr00	59888138	T	G	0	1	0	0	0	0	1	1	0	0	0	0	0	1	0	0	0	0	1	1	0	1	1	1	1	0	0	1	0	0	0	0	1	1	0	1	0	0	1	1	0	1	0	1	1
Chr00_59888160	Chr00	59888160	A	C	0	0	0	1	0	0	0	0	1	1	1	1	0	0	1	0	1	1	1	1	0	0	1	0	1	0	0	1	1	1	0	0	1	0	1	1	1	1	0	0	1	0	0	1	0
Chr00_5989479	Chr00	5989479	GCA	G,ACA	1	1	NA	0	1	1	NA	0	1	NA	0	0	1	1	0	1	NA	1	1	1	1	1	0	0	1	1	1	1	1	1	1	1	0	1	1	0	1	1	0	1	1	1	1	1	0
Chr00_5989494	Chr00	5989494	G	A	1	1	1	0	1	1	0	0	1	1	0	0	1	1	0	1	0	1	1	1	1	1	0	0	1	1	1	1	1	1	1	1	0	1	1	0	1	1	0	1	1	1	1	1	0
Chr00_60594804	Chr00	60594804	T	C	0	0	0	0	1	1	1	0	1	0	0	0	1	1	1	0	1	0	1	1	1	0	0	0	1	0	1	1	0	0	1	0	0	1	0	1	1	0	0	1	0	1	1	1	0
Chr00_60620178	Chr00	60620178	C	T	0	0	1	0	0	1	0	1	0	0	0	1	1	1	1	0	0	0	1	1	1	0	1	0	0	1	1	0	0	1	0	0	0	1	0	0	0	0	1	0	0	0	1	0	1
Chr00_60681368	Chr00	60681368	T	C	0	0	0	0	1	1	1	0	1	0	0	0	1	1	1	0	NA	0	1	1	1	0	0	0	1	0	1	1	0	0	NA	0	0	1	0	1	1	0	0	1	1	1	1	1	0
Chr00_60681421	Chr00	60681421	T	A	0	0	1	1	0	1	1	0	1	0	1	1	1	1	1	0	1	NA	1	0	1	0	0	1	0	1	0	1	1	1	1	1	1	1	1	1	1	1	1	1	0	0	1	1	0
Chr00_60791812	Chr00	60791812	A	AC	1	0	0	0	1	1	1	NA	0	1	0	0	0	0	1	0	0	0	0	0	1	1	1	0	1	0	0	1	1	0	1	0	0	1	1	1	1	1	1	0	0	1	0	0	1
Chr00_60845305	Chr00	60845305	A	AT	0	1	0	1	0	1	1	1	1	1	1	1	0	0	0	0	0	0	1	1	1	0	1	0	0	1	0	1	0	0	0	1	0	0	1	1	0	0	0	0	0	0	0	0	1
Chr00_61099195	Chr00	61099195	C	A	1	0	0	0	0	0	1	0	0	1	1	1	0	0	0	0	0	1	0	0	0	1	1	0	0	NA	0	1	1	1	0	0	1	0	0	1	0	1	0	0	0	0	1	0	0
Chr00_61699028	Chr00	61699028	G	A	0	0	1	0	1	1	1	1	0	0	0	1	0	0	1	1	0	0	1	0	1	1	1	0	1	1	1	0	0	1	0	1	0	0	1	1	1	1	0	0	1	1	1	0	0
Chr00_61724709	Chr00	61724709	G	A	1	1	1	0	0	0	0	0	1	0	0	1	0	0	0	0	0	0	0	1	1	1	1	0	1	1	0	0	0	1	0	1	1	0	1	1	0	1	1	1	1	1	1	1	0
Chr00_61768014	Chr00	61768014	T	A	1	1	1	0	0	0	0	1	0	1	1	1	0	1	1	0	1	0	0	1	0	1	0	1	0	1	0	0	0	1	1	0	1	0	0	1	0	0	0	1	1	1	1	0	0
Chr00_61768037	Chr00	61768037	T	A	0	0	1	1	0	0	0	0	1	1	1	0	1	0	1	1	1	0	0	1	0	1	1	1	0	1	0	0	0	0	0	0	1	1	1	1	1	1	1	1	0	0	0	0	1
Chr00_61768047	Chr00	61768047	A	T	1	1	0	1	0	0	0	1	1	1	1	0	1	1	0	1	0	0	0	0	0	0	0	0	1	1	1	0	0	1	0	0	0	0	0	1	0	0	1	1	1	1	1	0	1
Chr00_61768057	Chr00	61768057	C	A	1	1	0	1	0	0	0	1	1	1	1	0	1	1	0	1	0	0	0	0	0	0	0	0	1	1	1	0	0	1	0	0	0	0	0	1	0	0	1	1	1	1	1	0	1
Chr00_62039896	Chr00	62039896	G	A	0	0	0	0	0	1	1	1	0	0	0	1	0	0	0	0	1	0	0	0	0	1	1	1	1	1	1	1	0	0	1	1	1	1	1	1	0	1	1	1	1	0	0	0	0
Chr00_62039904	Chr00	62039904	C	T	1	1	1	1	1	1	0	1	1	1	0	0	1	0	0	0	0	0	0	1	1	0	0	1	1	1	0	1	0	0	0	0	0	0	0	1	1	0	1	0	1	0	0	0	0
Chr00_62130787	Chr00	62130787	C	T	1	1	1	0	1	0	0	1	1	0	0	1	0	0	1	1	1	0	0	1	1	0	0	0	1	1	0	0	0	1	1	0	0	0	0	0	1	0	0	0	0	1	0	1	1
Chr00_62169447	Chr00	62169447	CAG	C	1	0	0	1	0	1	0	1	1	1	0	0	0	1	0	0	1	1	0	1	0	1	0	0	0	1	0	1	0	0	0	1	0	1	1	1	1	0	1	1	0	NA	0	1	0
Chr00_6223767	Chr00	6223767	C	T,A	0	0	0	1	0	0	0	0	1	1	1	1	0	0	0	0	1	1	1	1	0	0	1	0	1	0	0	1	1	1	0	0	1	0	1	1	1	NA	0	0	1	0	0	1	1
Chr00_6223780	Chr00	6223780	C	CTTTAA	0	1	1	0	1	0	NA	1	0	0	0	0	0	0	0	0	0	0	1	NA	0	1	1	1	1	1	0	NA	0	0	1	1	1	1	0	1	0	0	1	1	1	1	0	0	1
Chr00_6223798	Chr00	6223798	A	G	0	1	1	0	1	0	NA	1	0	0	0	0	0	0	0	0	0	0	1	NA	0	1	1	1	1	1	0	NA	0	0	1	1	1	1	0	1	0	0	1	1	1	1	0	0	1
Chr00_6223823	Chr00	6223823	T	A	0	1	1	0	1	0	1	1	0	0	0	0	0	0	0	0	0	0	1	NA	0	1	1	1	1	1	0	1	0	0	1	1	1	1	0	1	0	0	1	1	1	1	0	0	1
Chr00_62302508	Chr00	62302508	CGAAGAAGAGCT	C	0	1	0	1	0	1	0	1	0	0	1	1	0	1	0	0	1	0	0	0	0	0	1	1	0	1	0	1	1	1	1	1	0	1	1	1	0	0	1	0	1	1	1	0	0
Chr00_62636201	Chr00	62636201	C	A	1	1	0	0	0	1	0	0	1	1	0	0	0	1	0	1	1	1	0	0	0	1	0	0	0	0	0	0	0	0	0	1	1	1	1	0	1	1	0	0	0	0	1	0	1
Chr00_626511	Chr00	626511	G	A	0	0	0	0	1	0	1	0	0	1	0	0	0	1	0	0	0	1	1	1	0	1	1	0	1	0	1	1	1	0	0	1	0	0	1	1	1	1	0	0	0	1	0	0	0
Chr00_62784323	Chr00	62784323	T	C	NA	NA	1	1	0	0	0	NA	1	0	NA	1	0	NA	1	NA	0	1	1	1	0	0	1	1	1	1	NA	1	1	1	1	0	NA	1	0	1	0	0	1	1	1	1	0	0	0
Chr00_628086	Chr00	628086	A	T	1	1	0	1	1	1	1	1	1	0	0	0	1	1	0	1	0	1	0	0	1	1	1	0	1	1	1	1	0	1	1	1	1	0	1	1	1	1	1	0	1	0	0	1	1
Chr00_628169	Chr00	628169	G	C	0	0	1	1	1	0	1	0	0	1	0	0	0	1	0	1	1	1	0	0	0	0	0	1	0	0	1	1	0	1	0	1	1	0	0	0	1	1	1	1	0	1	1	0	0
Chr00_628174	Chr00	628174	T	C	0	0	1	1	1	0	1	0	0	1	0	0	0	1	0	1	1	1	0	0	0	0	0	1	0	0	1	1	0	1	0	1	1	0	0	0	1	1	1	1	0	1	1	0	0
Chr00_628184	Chr00	628184	G	A	0	0	0	0	0	1	1	1	0	1	1	1	1	1	0	0	0	0	0	1	1	0	NA	0	1	1	1	0	0	0	0	0	1	1	0	1	1	1	1	1	0	0	0	0	0
Chr00_63157616	Chr00	63157616	G	T	1	1	1	1	0	0	1	0	1	0	1	0	1	1	0	NA	0	0	0	0	1	1	1	0	0	0	1	1	0	0	0	1	0	1	1	1	0	0	0	0	0	1	0	1	1
Chr00_63157631	Chr00	63157631	C	T	0	1	0	0	0	0	0	1	0	1	1	1	0	0	0	1	1	1	0	1	0	0	0	1	1	1	0	0	0	1	1	0	1	0	0	0	0	1	1	1	1	1	0	1	1
Chr00_6337904	Chr00	6337904	C	T	0	0	1	0	1	0	0	0	0	0	0	1	0	1	0	0	1	0	0	0	0	1	0	1	0	0	1	0	1	0	1	1	0	1	0	1	1	1	0	1	0	1	1	0	1
Chr00_63797059	Chr00	63797059	G	C	0	1	1	0	1	1	NA	1	1	0	1	0	0	1	0	0	0	0	0	1	0	0	0	1	0	0	0	1	NA	0	0	0	NA	1	0	0	1	1	0	1	0	0	1	1	0
Chr00_63797087	Chr00	63797087	G	A	0	NA	1	0	1	0	1	1	1	1	1	1	1	1	1	0	1	0	0	1	1	0	0	1	0	1	0	0	0	1	0	0	0	0	0	1	0	1	0	1	1	0	0	1	0
Chr00_638706	Chr00	638706	G	C	NA	NA	1	NA	0	1	0	NA	1	1	NA	0	0	1	1	0	0	0	0	1	1	NA	1	0	0	1	0	1	0	0	0	0	1	NA	0	1	1	0	1	0	1	0	1	1	1
Chr00_638756	Chr00	638756	GA	G	NA	NA	1	NA	0	1	0	NA	1	1	NA	0	0	1	1	0	0	0	0	1	1	NA	1	0	0	1	0	1	0	0	0	0	1	NA	0	1	1	0	1	0	1	0	1	1	1
Chr00_638761	Chr00	638761	G	T	NA	NA	1	NA	0	1	0	NA	1	1	NA	0	0	1	1	0	0	0	0	1	1	NA	1	0	0	1	0	1	0	0	0	0	1	NA	0	1	1	0	1	0	1	0	1	1	1
Chr00_638765	Chr00	638765	C	A	NA	NA	0	NA	0	0	1	NA	1	1	NA	1	0	0	1	0	1	1	1	1	0	NA	1	0	1	0	0	1	1	1	0	0	1	NA	1	1	0	0	0	0	1	0	0	1	0
Chr00_64034124	Chr00	64034124	G	A	0	0	0	NA	1	1	1	1	0	1	1	NA	0	0	0	0	1	0	1	0	0	1	1	0	0	0	1	NA	0	0	0	0	0	1	0	0	0	0	1	1	0	1	1	1	1
Chr00_64047393	Chr00	64047393	A	T	1	0	0	0	0	1	1	1	1	0	1	0	1	0	0	1	1	1	1	0	1	0	1	1	0	1	0	0	1	1	1	1	1	1	0	0	1	1	0	1	1	1	1	1	0
Chr00_64047400	Chr00	64047400	C	T	0	0	1	1	1	0	1	1	1	1	1	1	1	0	0	0	0	1	0	1	1	0	1	1	1	0	1	1	0	1	1	1	1	1	0	0	0	0	1	1	0	0	0	0	0
Chr00_64074539	Chr00	64074539	A	G	0	0	1	NA	NA	0	0	1	1	NA	0	0	0	0	1	1	1	0	1	1	1	0	0	0	0	1	0	0	0	1	1	0	NA	0	0	1	1	NA	0	0	0	1	0	1	1
Chr00_64074547	Chr00	64074547	AT	A	NA	0	0	NA	0	0	0	0	0	NA	1	0	1	0	1	0	0	1	0	0	0	1	0	0	0	1	1	0	0	0	0	0	NA	0	0	0	0	NA	0	0	0	0	0	0	0
Chr00_64074550	Chr00	64074550	TAA	T	NA	0	0	NA	0	0	0	0	0	NA	1	0	1	0	1	0	0	1	0	0	0	1	0	0	0	1	1	0	0	0	0	0	NA	0	0	0	0	NA	0	0	0	0	0	0	0
Chr00_64074554	Chr00	64074554	GA	G	NA	0	0	NA	0	0	0	0	0	NA	1	0	1	0	1	0	0	1	0	0	0	1	0	0	0	1	1	0	0	0	0	0	NA	0	0	0	0	NA	0	0	0	0	0	0	0
Chr00_6415858	Chr00	6415858	G	A	1	0	0	NA	1	0	1	1	0	1	NA	0	0	0	0	1	0	1	1	0	0	0	0	1	1	1	1	1	0	0	0	NA	0	1	0	0	NA	NA	1	1	0	NA	0	1	1
Chr00_6415928	Chr00	6415928	T	C	1	0	0	NA	1	0	1	1	0	1	NA	0	0	0	0	1	0	1	1	0	0	0	0	1	1	1	1	1	0	0	0	NA	0	1	0	0	NA	NA	1	1	0	NA	0	1	1
Chr00_64295087	Chr00	64295087	C	T	1	0	1	1	1	0	1	1	1	1	1	1	0	0	1	0	1	0	1	1	0	1	0	1	0	1	0	1	1	1	0	0	0	1	0	0	0	0	1	0	1	0	1	1	0
Chr00_64295092	Chr00	64295092	G	A	1	1	1	0	1	1	1	1	1	0	0	0	0	1	1	0	1	1	0	1	1	0	1	0	0	1	0	0	1	0	1	1	1	0	0	1	1	0	0	1	0	0	1	1	0
Chr00_64396953	Chr00	64396953	C	T	1	0	0	1	0	NA	NA	NA	1	0	0	0	1	1	1	0	1	NA	1	0	1	0	1	1	0	1	NA	NA	0	0	1	NA	1	0	0	1	NA	0	0	0	1	NA	0	0	1
Chr00_64397560	Chr00	64397560	A	G	1	0	0	1	0	1	1	1	1	0	0	0	1	1	0	0	1	1	1	0	1	0	1	1	0	1	1	1	0	0	1	1	1	0	0	1	1	0	0	0	1	1	0	0	1
Chr00_64397579	Chr00	64397579	A	C	1	0	0	1	0	1	1	1	1	0	0	0	1	1	0	0	1	1	1	0	1	0	1	1	0	1	1	1	0	0	1	1	1	0	0	1	1	0	0	0	1	1	0	0	1
Chr00_64541809	Chr00	64541809	T	C,G	NA	1	1	0	0	1	0	NA	0	1	0	0	0	0	1	1	NA	1	0	0	1	NA	0	1	1	0	0	1	0	0	1	1	0	0	1	0	0	0	1	1	1	0	1	0	1
Chr00_64712806	Chr00	64712806	A	G	1	1	0	1	0	1	0	1	0	0	0	1	0	1	0	1	0	1	1	0	1	1	0	0	1	1	0	0	0	1	0	0	1	1	1	1	1	1	0	0	0	0	0	0	1
Chr00_64712807	Chr00	64712807	G	A	1	1	0	1	0	1	0	1	0	0	0	1	0	1	0	1	0	1	1	0	1	1	0	0	1	1	0	0	0	1	0	0	1	1	1	1	1	1	0	0	0	0	0	0	1
Chr00_64712812	Chr00	64712812	G	T	1	1	0	1	0	1	0	1	0	0	0	1	0	1	0	1	0	1	1	0	1	1	0	0	1	1	0	0	0	1	0	0	1	1	1	1	1	1	0	0	0	0	0	0	1
Chr00_64917546	Chr00	64917546	G	A	NA	1	0	0	0	0	0	NA	1	1	NA	1	1	0	1	1	0	0	1	1	0	0	NA	0	0	1	0	0	0	0	NA	1	0	0	1	1	1	0	1	1	0	1	0	1	1
Chr00_64917570	Chr00	64917570	A	G	NA	0	1	0	1	0	0	NA	1	1	NA	0	1	0	1	0	1	0	1	1	1	1	NA	0	1	1	0	0	0	NA	NA	0	0	1	1	0	1	0	0	0	1	1	1	0	1
Chr00_64917610	Chr00	64917610	C	T	NA	0	0	0	1	1	0	NA	0	0	NA	1	1	0	0	0	1	1	0	0	0	0	NA	1	0	0	0	0	0	NA	NA	1	1	0	0	1	0	0	0	0	0	0	1	1	1
Chr00_6510889	Chr00	6510889	GA	G	NA	0	0	NA	1	0	0	1	0	1	0	1	1	1	0	0	0	1	1	0	0	NA	1	0	1	0	1	1	1	0	NA	1	NA	1	1	0	1	0	1	0	1	0	0	0	0
Chr00_6510894	Chr00	6510894	A	G	NA	1	1	NA	1	1	0	0	1	0	0	1	0	0	1	0	0	1	1	0	0	NA	0	0	0	1	0	0	0	1	NA	0	NA	1	0	1	0	1	0	1	1	0	0	0	0
Chr00_6510912	Chr00	6510912	G	A	NA	1	0	NA	1	1	1	0	0	0	0	1	1	1	0	0	0	1	1	1	1	NA	0	0	1	0	0	1	1	0	NA	1	NA	1	0	0	1	0	0	1	0	0	1	0	1
Chr00_65160207	Chr00	65160207	A	G	1	1	0	1	0	1	0	1	0	0	0	1	0	1	1	1	0	1	1	1	1	1	0	0	1	1	1	0	0	1	0	0	1	1	1	1	1	1	0	0	0	1	0	0	1
Chr00_65213206	Chr00	65213206	C	A	0	1	0	0	0	1	1	1	1	1	NA	1	1	1	1	0	0	1	0	1	1	1	1	0	0	0	1	0	0	1	0	1	0	0	1	0	1	1	1	1	1	1	0	0	1
Chr00_65213235	Chr00	65213235	G	C	1	1	1	1	1	1	1	0	1	1	0	1	0	1	1	0	1	1	0	1	1	0	0	1	0	0	0	0	1	1	0	1	0	0	0	1	0	1	1	1	1	1	0	1	1
Chr00_65213242	Chr00	65213242	A	C	0	0	1	1	0	0	NA	0	0	0	0	1	1	0	1	NA	0	1	1	NA	1	0	1	0	0	0	0	1	0	0	0	0	NA	0	NA	0	1	1	1	1	0	0	NA	0	1
Chr00_65213246	Chr00	65213246	T	C	0	1	0	1	0	1	1	1	0	1	1	0	0	0	0	1	0	1	1	1	0	1	1	1	1	1	1	1	1	0	0	1	0	0	1	1	0	1	1	1	0	0	1	0	1
Chr00_65213266	Chr00	65213266	T	A	0	0	1	1	0	0	NA	0	0	0	0	1	1	0	1	NA	0	1	1	NA	1	0	1	0	0	0	0	1	0	0	0	0	NA	0	NA	0	1	1	1	1	0	0	NA	0	1
Chr00_65213279	Chr00	65213279	A	C	1	1	1	0	1	1	0	1	0	1	0	1	1	0	1	0	0	1	1	1	0	0	0	1	1	1	0	1	1	1	0	1	1	1	1	1	0	1	0	0	1	0	1	0	0
Chr00_65588436	Chr00	65588436	C	CCATCCCATCT	1	1	0	1	1	1	0	0	1	0	1	1	1	1	0	NA	0	0	1	1	1	0	0	0	0	0	1	0	0	0	1	0	1	0	0	1	0	1	0	1	1	0	0	0	1
Chr00_65588462	Chr00	65588462	T	TTGGCC	1	1	0	1	1	1	0	0	1	0	1	1	1	1	0	NA	0	0	1	1	1	0	0	0	0	0	1	0	0	0	1	0	1	0	0	1	0	1	0	1	1	0	0	0	1
Chr00_65588464	Chr00	65588464	G	C	1	1	0	1	0	0	0	0	1	1	0	0	1	0	1	0	1	1	0	0	0	1	1	1	1	0	0	1	0	1	1	1	1	0	1	0	0	1	1	0	1	NA	1	NA	1
Chr00_65588467	Chr00	65588467	T	G	1	1	0	1	0	0	0	0	1	1	0	0	1	0	1	0	1	1	0	0	0	1	1	1	1	0	0	1	0	1	1	1	1	0	1	0	0	1	1	0	1	NA	1	NA	1
Chr00_65611421	Chr00	65611421	C	G	0	1	0	0	0	0	0	1	0	0	1	1	0	0	0	1	1	1	0	1	1	1	0	1	1	1	1	1	1	0	0	NA	0	1	1	NA	0	NA	0	0	0	0	1	1	0
Chr00_65611422	Chr00	65611422	C	T	0	1	0	0	0	0	0	1	0	0	1	1	0	0	0	1	1	1	0	1	1	1	0	1	1	1	1	1	1	0	0	NA	0	1	1	NA	0	NA	0	0	0	0	1	1	0
Chr00_6561861	Chr00	6561861	G	A	0	NA	1	NA	0	NA	0	1	0	0	NA	1	1	1	NA	0	0	0	1	1	NA	0	1	0	0	1	1	0	0	NA	NA	0	0	NA	0	0	0	0	1	0	1	0	NA	0	1
Chr00_65675277	Chr00	65675277	G	A	1	1	0	0	1	1	1	1	0	1	1	0	1	0	1	0	1	1	1	0	0	0	0	0	1	1	0	0	0	0	1	0	1	0	1	0	1	1	0	0	0	0	0	0	0
Chr00_65675308	Chr00	65675308	T	C	1	1	0	0	1	0	1	1	0	1	1	1	0	0	0	1	1	1	0	0	1	1	1	1	0	1	0	0	1	1	0	0	1	0	0	0	0	1	0	0	0	0	0	1	1
Chr00_65717131	Chr00	65717131	G	C	0	1	0	NA	1	0	1	0	1	1	0	1	1	1	0	0	0	1	1	0	0	1	0	0	1	0	1	0	1	NA	1	0	0	1	0	1	1	1	1	1	1	1	1	1	0
Chr00_65717160	Chr00	65717160	T	TTTATAAG	1	1	1	1	1	0	1	1	1	1	0	1	0	0	1	1	0	1	1	1	1	0	NA	1	1	1	0	0	1	0	0	1	1	NA	1	0	1	0	0	1	0	1	0	0	1
Chr00_65949895	Chr00	65949895	C	T	0	1	0	0	0	1	1	0	0	0	1	0	0	0	1	1	0	0	0	1	1	1	0	0	0	1	0	0	1	0	0	0	0	0	0	0	1	1	0	0	0	0	1	0	1
Chr00_65949915	Chr00	65949915	G	A	0	1	1	0	1	0	1	1	0	0	1	1	0	0	0	0	1	1	0	0	0	0	1	0	1	0	0	1	0	1	0	0	0	1	0	1	0	0	1	0	1	1	1	1	1
Chr00_65949947	Chr00	65949947	G	A	1	0	1	1	1	0	0	1	0	1	1	0	1	0	1	0	1	1	0	1	0	1	1	0	0	0	0	1	1	1	0	1	0	0	0	1	1	1	1	1	1	1	1	1	1
Chr00_65950032	Chr00	65950032	G	A	1	1	1	0	1	0	1	1	1	1	1	1	0	1	0	1	1	1	0	1	0	1	1	0	0	1	1	0	0	1	1	1	1	1	1	0	0	1	0	1	0	0	0	1	0
Chr00_66123571	Chr00	66123571	T	C	0	1	1	0	1	1	1	1	1	0	0	1	1	1	0	0	1	1	0	1	0	1	1	0	0	0	0	0	1	1	0	1	1	0	1	0	0	0	1	0	1	0	0	1	1
Chr00_66365023	Chr00	66365023	C	T	NA	1	1	1	1	0	0	0	0	1	0	1	0	0	1	0	0	1	0	1	0	1	1	1	1	0	1	0	0	1	0	0	0	1	1	1	1	0	1	1	1	1	1	0	1
Chr00_66371886	Chr00	66371886	G	A	NA	1	0	0	0	0	1	0	1	1	1	1	0	1	1	1	1	1	1	0	0	1	1	1	0	1	0	1	1	0	1	1	NA	1	1	1	0	0	1	0	1	0	0	1	1
Chr00_66859616	Chr00	66859616	G	A	0	0	0	1	NA	0	NA	0	0	NA	1	0	1	1	1	1	NA	0	0	0	1	0	0	0	1	0	1	0	1	1	1	0	NA	0	0	0	0	NA	0	0	0	1	1	0	0
Chr00_66860271	Chr00	66860271	G	T	0	0	0	0	1	1	0	0	1	0	1	0	1	0	1	0	1	0	1	1	0	0	0	0	1	1	1	1	1	1	1	0	0	0	1	0	1	0	1	1	1	1	1	0	0
Chr00_66860277	Chr00	66860277	G	A	0	0	0	1	0	1	1	1	1	1	1	1	0	0	0	0	0	0	1	1	1	0	1	0	0	1	0	1	0	0	0	1	0	0	1	1	0	0	0	0	0	0	0	0	1
Chr00_66865033	Chr00	66865033	G	GCC	1	1	0	1	0	0	0	1	0	1	0	0	0	0	1	0	0	0	1	0	0	0	0	1	1	1	1	0	0	0	0	0	1	1	0	1	0	0	0	0	0	1	1	0	0
Chr00_66865035	Chr00	66865035	G	A	1	1	0	1	0	0	0	1	0	1	0	0	0	0	1	0	0	0	1	0	0	0	0	1	1	1	1	0	0	0	0	0	1	1	0	1	0	0	0	0	0	1	1	0	0
Chr00_66865036	Chr00	66865036	A	C	1	1	0	1	0	0	0	1	0	1	0	0	0	0	1	0	0	0	1	0	0	0	0	1	1	1	1	0	0	0	0	0	1	1	0	1	0	0	0	0	0	1	1	0	0
Chr00_67028973	Chr00	67028973	A	G	0	0	1	0	0	0	0	1	1	1	0	1	0	0	1	1	1	1	1	1	0	0	1	1	0	0	0	0	1	0	0	1	1	1	0	1	1	0	0	1	0	1	1	0	0
Chr00_67028979	Chr00	67028979	G	A	1	0	1	1	1	0	1	1	1	0	0	0	1	0	1	0	1	1	1	1	1	0	0	0	0	1	0	0	1	1	0	0	1	1	1	1	1	1	1	1	1	0	0	0	0
Chr00_67028987	Chr00	67028987	C	T	0	0	0	0	1	1	1	1	0	0	0	1	1	1	0	0	1	1	1	0	0	1	0	0	1	0	0	1	1	0	1	1	1	1	0	1	1	1	1	1	1	0	0	1	0
Chr00_67029025	Chr00	67029025	C	T	0	1	NA	0	0	0	1	1	0	1	1	1	0	1	0	1	0	0	1	1	0	1	1	0	1	0	1	1	1	0	1	1	1	1	0	0	0	1	0	1	1	1	0	0	1
Chr00_67221558	Chr00	67221558	C	T	1	1	1	0	1	1	0	0	0	1	0	0	0	0	1	0	0	0	0	1	1	1	0	0	0	0	NA	0	1	1	1	1	1	0	0	0	0	NA	0	0	0	0	0	0	0
Chr00_67221559	Chr00	67221559	G	A	1	0	0	0	1	0	1	0	1	0	1	1	1	1	1	1	1	0	0	1	0	0	0	1	1	0	NA	1	1	0	0	1	0	1	0	0	0	NA	0	1	1	0	0	1	0
Chr00_67221567	Chr00	67221567	C	T	1	0	0	0	1	0	1	0	1	0	1	1	1	1	1	1	0	0	0	1	0	0	0	1	1	0	NA	1	1	0	0	1	0	1	0	0	0	NA	0	1	1	0	0	1	0
Chr00_67221596	Chr00	67221596	C	A	NA	0	1	0	0	0	1	0	1	0	1	1	1	0	1	0	1	0	1	0	1	0	0	1	1	0	NA	0	0	0	0	0	0	0	0	1	1	NA	1	0	0	0	1	0	0
Chr00_67339605	Chr00	67339605	C	T	0	1	0	1	1	0	1	0	1	0	0	1	0	0	0	1	1	1	0	0	1	0	0	0	0	1	0	1	0	0	1	1	NA	1	0	0	1	0	0	1	1	0	1	0	0
Chr00_67482866	Chr00	67482866	G	C	0	1	1	0	1	0	1	1	0	0	1	0	1	1	0	0	1	0	0	1	0	0	0	0	0	0	0	1	1	0	0	1	1	1	1	0	1	1	1	1	0	0	0	1	0
Chr00_67482867	Chr00	67482867	TG	T	0	1	1	0	1	0	1	1	0	0	1	0	1	1	0	0	1	0	0	1	0	0	0	0	0	0	0	1	1	0	0	1	1	1	1	0	1	1	1	1	0	0	0	1	0
Chr00_67483002	Chr00	67483002	C	CGTCGAGAAT	1	1	1	0	1	1	0	1	1	1	0	0	1	0	1	1	1	0	1	0	0	1	0	1	1	1	0	1	1	1	1	0	1	0	1	1	0	1	0	1	1	0	1	1	0
Chr00_67483004	Chr00	67483004	T	TCGAGAA	1	1	0	0	1	1	1	0	0	1	0	0	0	1	1	0	0	0	1	0	1	1	0	0	1	0	1	0	1	1	1	0	0	0	0	1	0	0	1	1	1	0	0	1	1
Chr00_67483012	Chr00	67483012	C	A	1	1	0	0	1	0	0	1	1	1	0	1	0	1	0	1	1	1	1	1	1	1	0	0	1	0	1	0	0	0	1	0	1	0	1	1	1	0	1	0	0	1	1	1	0
Chr00_67604813	Chr00	67604813	G	A	0	1	0	1	0	1	0	0	1	0	0	0	0	0	0	1	1	0	1	1	0	1	0	1	0	0	1	NA	1	1	0	1	0	0	1	1	1	0	0	1	0	0	1	0	0
Chr00_67604824	Chr00	67604824	C	T	0	0	1	1	0	0	1	1	0	1	1	0	0	1	0	1	1	0	0	0	1	1	1	1	1	0	0	NA	1	1	0	0	1	1	0	0	0	0	1	1	1	1	1	0	1
Chr00_67604828	Chr00	67604828	A	G	0	0	1	1	0	0	0	1	0	0	0	1	0	0	0	0	0	0	0	1	0	0	1	0	1	0	1	NA	0	1	0	0	0	0	1	0	0	1	0	1	1	0	0	0	0
Chr00_67604830	Chr00	67604830	G	A	1	1	0	0	1	0	1	0	1	1	0	0	0	0	1	1	0	0	0	NA	1	1	1	1	0	0	0	NA	0	0	0	0	0	0	1	0	0	1	0	1	1	0	1	0	0
Chr00_67604848	Chr00	67604848	G	A	0	1	0	1	0	1	0	0	1	0	1	0	0	0	0	1	1	0	1	1	0	1	0	1	0	0	1	NA	1	1	0	1	0	0	1	1	1	0	0	1	0	0	1	0	0
Chr00_68198487	Chr00	68198487	G	T	1	0	0	1	0	1	0	1	1	1	0	0	0	1	0	0	1	1	0	1	0	0	0	0	0	1	0	1	0	0	0	1	0	1	1	1	1	0	1	1	0	1	0	1	0
Chr00_68198498	Chr00	68198498	G	T	1	0	0	0	1	0	1	0	1	0	1	0	1	0	0	0	1	1	0	0	1	0	0	1	1	1	1	0	0	0	1	0	0	0	0	1	1	0	0	0	0	1	0	1	0
Chr00_68198501	Chr00	68198501	C	G	1	0	0	0	1	0	1	0	1	0	1	0	1	0	0	0	1	1	0	0	1	0	0	1	1	1	1	0	0	0	1	0	0	0	0	1	1	0	0	0	0	1	0	1	0
Chr00_68198522	Chr00	68198522	G	T	1	0	0	0	1	0	1	0	1	0	1	0	1	0	0	0	1	1	0	0	1	0	0	1	1	1	1	0	0	0	1	0	0	0	0	1	1	0	0	0	0	1	0	1	0
Chr00_68698315	Chr00	68698315	CA	C	1	1	1	1	0	0	0	0	1	NA	0	0	1	0	1	0	1	1	0	0	0	1	0	1	1	0	0	1	0	1	1	NA	1	0	NA	0	0	1	1	1	1	1	1	1	1
Chr00_68924315	Chr00	68924315	A	G	1	0	0	0	1	0	0	1	1	NA	0	1	0	1	1	NA	0	1	1	1	1	0	0	0	1	0	0	1	1	1	1	0	0	1	0	0	0	1	0	1	0	0	1	1	0
Chr00_68950019	Chr00	68950019	A	G	0	0	0	0	0	1	0	0	1	1	0	0	0	1	0	1	1	1	1	0	1	1	0	1	0	1	0	0	0	0	0	NA	1	1	1	NA	1	1	0	1	0	0	1	0	0
Chr00_68951096	Chr00	68951096	A	G	0	0	0	0	1	1	1	0	1	0	0	1	1	1	0	1	0	0	1	0	1	0	1	0	1	0	0	1	0	0	0	1	1	1	1	1	0	0	1	0	1	0	0	0	1
Chr00_68951111	Chr00	68951111	G	A	1	1	0	1	1	0	0	0	0	1	0	1	0	1	1	1	1	1	0	1	0	0	0	1	0	1	0	0	1	1	0	1	0	0	0	1	0	1	0	1	1	0	0	1	0
Chr00_69147008	Chr00	69147008	G	A	1	0	1	1	1	0	0	0	0	1	0	1	1	0	1	0	1	0	1	0	1	1	1	1	0	0	0	0	1	1	1	1	1	0	0	0	1	1	0	1	0	0	0	0	0
Chr00_695267	Chr00	695267	C	T	1	0	0	0	1	0	1	1	1	1	0	0	1	0	0	0	0	1	1	1	1	0	1	0	0	0	0	0	0	1	1	0	0	1	1	1	0	1	1	0	0	1	1	1	1
Chr00_69531652	Chr00	69531652	C	T	1	1	1	0	1	0	0	1	0	1	0	1	0	0	1	1	1	1	0	1	0	1	0	0	1	1	1	1	0	1	0	1	1	0	0	0	1	1	1	1	0	0	0	1	0
Chr00_69982825	Chr00	69982825	C	T	0	1	0	1	1	1	0	0	0	1	0	1	1	0	0	0	0	1	0	0	0	1	1	0	1	0	0	0	1	NA	0	0	1	0	0	1	0	1	1	1	1	1	1	1	1
Chr00_70085954	Chr00	70085954	C	T	NA	0	1	0	0	1	0	1	1	1	1	1	0	1	0	0	0	1	1	0	0	1	0	NA	1	1	1	0	0	0	0	0	1	0	0	0	0	0	0	0	1	1	0	0	0
Chr00_70178439	Chr00	70178439	A	C	0	NA	0	NA	0	0	0	NA	1	NA	0	1	1	0	1	0	1	0	1	0	0	0	1	NA	1	NA	1	1	0	0	0	0	0	NA	0	1	1	1	0	0	0	1	0	NA	0
Chr00_70372754	Chr00	70372754	C	T	0	1	0	1	1	0	0	1	0	1	1	1	1	1	1	0	1	0	0	1	0	0	1	0	0	0	1	1	0	0	NA	1	0	1	1	0	1	0	1	1	0	1	1	1	1
Chr00_70479463	Chr00	70479463	T	C	NA	0	1	0	0	1	1	1	1	1	NA	1	1	0	0	1	1	1	1	1	1	1	0	1	1	1	1	0	1	1	1	0	0	1	1	1	1	0	1	1	1	1	1	1	0
Chr00_70601520	Chr00	70601520	G	A	1	1	0	0	1	1	1	1	0	1	1	0	1	0	1	0	1	1	1	0	0	0	0	0	1	1	0	0	0	0	1	0	1	0	1	0	1	1	0	0	0	0	1	0	0
Chr00_7092807	Chr00	7092807	C	A	1	1	1	1	1	1	0	0	1	1	1	1	1	0	1	1	1	0	0	0	0	0	1	1	1	0	1	1	0	0	1	0	0	1	1	1	1	0	0	0	0	1	1	0	1
Chr00_71084007	Chr00	71084007	G	A	0	0	0	1	0	1	1	0	1	1	0	1	1	0	0	1	1	1	1	1	1	0	1	1	1	0	0	1	0	0	1	0	1	1	0	1	1	0	0	1	0	1	1	1	1
Chr00_71084013	Chr00	71084013	C	T	0	0	0	1	1	1	1	0	1	1	0	1	1	0	0	1	1	1	1	1	1	0	1	1	1	0	0	1	0	0	1	0	1	1	0	1	1	0	0	1	1	1	1	1	1
Chr00_71084025	Chr00	71084025	C	G	1	1	1	0	1	1	0	0	1	0	0	0	1	1	0	1	0	1	1	1	1	1	1	1	1	1	1	0	0	1	1	0	0	1	0	0	1	0	0	1	1	1	0	1	0
Chr00_71084060	Chr00	71084060	C	CT	0	0	0	1	0	1	1	0	0	1	1	0	0	0	1	1	1	1	0	1	0	0	0	0	0	0	0	0	1	0	1	1	1	1	0	1	1	0	1	1	1	1	1	0	0
Chr00_71084079	Chr00	71084079	C	T	1	0	0	0	0	0	0	1	1	0	1	1	1	1	1	0	0	0	1	1	1	0	1	1	0	0	1	0	1	1	1	0	1	1	1	1	0	1	0	0	0	0	1	0	0
Chr00_71110600	Chr00	71110600	G	A	1	1	1	0	1	1	0	1	1	NA	0	0	1	NA	0	0	1	1	1	0	0	1	1	1	1	NA	1	0	1	1	0	1	1	1	NA	1	1	NA	1	1	0	0	0	1	0
Chr00_71116851	Chr00	71116851	T	C	0	0	1	0	0	1	0	1	1	1	1	1	0	1	0	1	1	1	1	0	0	1	0	1	1	0	1	1	0	1	1	0	0	0	0	0	0	1	0	1	1	0	0	1	1
Chr00_71116872	Chr00	71116872	T	A	1	1	1	1	0	1	1	0	1	0	0	0	0	0	0	1	0	0	1	0	0	0	1	1	0	0	0	0	0	1	0	0	1	0	1	0	1	0	1	1	0	1	0	0	0
Chr00_71276646	Chr00	71276646	C	T	1	1	1	0	0	1	1	1	1	0	1	0	1	1	0	1	0	0	1	1	1	0	0	1	0	0	1	0	0	0	1	1	1	1	1	1	1	0	1	1	1	0	0	1	1
Chr00_71276672	Chr00	71276672	T	A	0	0	0	0	1	1	0	1	0	0	1	0	1	1	1	0	1	0	1	0	0	0	0	1	1	0	1	1	0	0	0	0	1	1	1	1	1	1	1	1	0	1	1	0	0
Chr00_71332361	Chr00	71332361	T	C	0	1	0	0	0	0	0	1	0	1	1	1	NA	0	0	1	1	1	0	1	0	0	1	1	1	1	0	0	0	1	1	0	1	0	0	0	0	1	NA	1	1	1	0	1	1
Chr00_71787194	Chr00	71787194	C	A,T	1	NA	1	0	0	0	1	0	1	0	0	NA	1	1	0	0	NA	0	1	1	0	0	0	0	1	0	0	0	1	0	1	0	NA	0	0	0	0	NA	0	0	1	1	1	1	1
Chr00_71788359	Chr00	71788359	A	G	1	0	0	1	0	1	0	1	1	1	0	0	0	1	0	0	0	1	0	1	0	1	0	0	0	1	0	1	0	0	0	1	0	1	1	1	1	0	1	1	0	1	0	1	0
Chr00_7180523	Chr00	7180523	C	T	1	1	0	1	0	1	1	0	1	1	1	0	0	0	0	0	0	1	1	1	1	1	1	0	0	1	0	1	0	0	0	1	0	0	0	1	0	0	0	0	0	0	0	0	1
Chr00_7181539	Chr00	7181539	C	T	0	1	1	1	NA	0	1	0	0	0	1	0	1	1	1	0	NA	0	0	1	1	0	1	1	0	0	1	1	0	0	NA	NA	1	0	NA	0	NA	NA	1	1	0	1	0	0	1
Chr00_72040405	Chr00	72040405	C	A	0	0	0	0	0	1	0	1	0	1	NA	1	0	1	1	1	0	1	1	0	0	0	1	NA	0	0	1	0	0	0	1	1	0	0	0	0	1	0	NA	0	0	1	1	1	1
Chr00_7205239	Chr00	7205239	G	A	0	0	0	0	0	1	1	1	0	1	1	0	0	1	1	0	1	1	0	0	0	1	0	1	1	1	0	1	1	1	1	0	1	0	1	0	1	1	1	1	0	0	1	1	1
Chr00_7205275	Chr00	7205275	T	G	0	0	0	0	0	1	1	1	0	1	1	0	0	1	1	0	1	1	0	0	0	1	0	1	1	1	0	1	1	1	1	0	1	0	1	0	1	1	1	1	0	0	1	1	1
Chr00_72078785	Chr00	72078785	G	A	0	0	1	1	1	1	1	0	1	0	1	1	1	1	1	0	1	1	1	0	1	0	0	NA	1	1	0	1	1	1	1	1	1	1	1	1	0	1	1	1	0	0	1	1	1
Chr00_72089765	Chr00	72089765	T	A	0	0	1	1	0	0	0	0	0	0	1	1	1	0	0	1	0	0	1	1	1	1	1	0	0	0	0	1	1	1	0	1	0	1	0	1	0	1	1	1	1	0	0	0	0
Chr00_7242837	Chr00	7242837	CCA	C	1	1	0	1	1	0	1	0	NA	1	1	0	0	0	0	0	1	1	1	0	0	NA	0	0	0	0	0	0	1	1	0	1	1	0	0	NA	0	1	0	0	0	0	0	NA	0
Chr00_726043	Chr00	726043	C	CA	1	0	1	1	1	0	1	0	0	1	NA	0	1	NA	1	0	1	0	NA	NA	1	1	NA	1	0	0	NA	0	1	0	1	1	0	0	NA	0	1	1	0	1	0	0	0	0	0
Chr00_72700892	Chr00	72700892	T	C	0	1	1	1	0	0	1	1	0	1	0	1	0	1	1	0	0	1	0	0	0	0	1	0	0	0	1	1	1	0	1	0	1	0	1	0	0	0	1	1	1	1	0	0	1
Chr00_72700938	Chr00	72700938	T	C	0	1	1	0	1	1	0	1	1	0	1	0	1	1	1	0	1	0	1	0	0	0	0	0	0	0	1	0	0	1	0	1	1	0	0	0	1	0	1	1	0	0	1	0	0
Chr00_72746050	Chr00	72746050	G	C	1	0	0	0	1	0	0	1	1	0	1	0	1	0	1	0	1	1	0	0	1	0	1	1	1	1	1	0	0	0	1	0	0	1	0	1	1	0	0	0	0	1	0	1	0
Chr00_72845064	Chr00	72845064	C	T	1	0	0	0	1	0	0	0	1	1	0	1	1	1	0	1	0	0	0	0	0	0	1	1	0	0	0	1	0	1	1	0	1	0	1	0	0	0	0	1	1	0	0	1	0
Chr00_72946886	Chr00	72946886	G	T	NA	NA	0	0	1	1	1	NA	1	0	NA	0	1	1	0	1	1	1	NA	0	0	0	1	0	1	0	1	1	1	0	NA	0	1	1	1	0	NA	NA	0	0	1	1	0	1	0
Chr00_72946902	Chr00	72946902	G	A	NA	NA	0	0	1	1	1	NA	1	1	NA	1	0	1	1	0	1	NA	NA	0	1	0	0	1	1	0	0	0	1	0	NA	0	1	0	1	1	NA	NA	0	0	1	1	1	1	1
Chr00_72946915	Chr00	72946915	C	A	NA	NA	0	1	0	1	0	NA	1	1	NA	0	0	1	0	0	1	1	NA	1	0	1	0	0	0	1	0	1	0	0	NA	1	0	1	1	1	NA	NA	1	1	0	NA	0	1	0
Chr00_72970532	Chr00	72970532	C	A	1	1	1	0	NA	0	1	NA	1	1	0	1	1	1	0	0	NA	1	0	1	0	1	1	0	0	1	0	0	1	1	0	1	NA	0	1	0	0	0	1	0	1	0	0	1	NA
Chr00_72970547	Chr00	72970547	A	G	1	1	1	0	NA	0	1	NA	1	1	0	1	1	1	0	0	NA	1	0	1	0	1	1	0	0	1	0	0	1	1	0	1	NA	0	1	0	0	0	1	0	1	0	0	1	NA
Chr00_73119422	Chr00	73119422	T	C	0	0	0	1	0	1	0	1	0	1	0	1	0	1	1	0	0	1	1	0	1	0	0	1	1	0	1	1	1	0	1	0	0	0	0	1	0	0	0	0	1	0	0	0	1
Chr00_73227482	Chr00	73227482	T	C	1	1	0	0	0	0	1	1	0	0	1	0	0	0	1	0	1	1	0	1	0	0	0	0	0	1	1	1	0	0	1	1	1	0	0	0	0	1	1	1	0	1	0	0	0
Chr00_73258740	Chr00	73258740	T	C	1	NA	0	0	1	0	1	NA	1	NA	NA	1	0	0	0	NA	1	1	0	0	NA	NA	NA	1	0	NA	0	0	1	1	0	0	1	1	0	1	0	1	0	0	0	0	0	1	1
Chr00_73258755	Chr00	73258755	T	C	1	NA	0	0	1	0	1	NA	1	NA	NA	1	0	0	0	NA	1	1	0	0	NA	NA	NA	1	0	NA	1	0	1	1	0	0	1	1	0	1	0	1	0	0	0	0	0	1	1
Chr00_73411827	Chr00	73411827	G	A	NA	0	1	0	1	1	1	NA	1	0	0	0	1	1	NA	0	0	1	1	1	0	1	0	0	1	1	0	0	1	0	0	0	1	1	1	1	1	1	1	0	0	0	0	1	0
Chr00_73712771	Chr00	73712771	T	A	0	1	1	0	1	1	1	1	1	0	0	0	1	0	0	0	0	0	0	1	1	0	0	1	0	0	0	1	0	0	0	1	0	0	0	1	0	0	1	1	0	0	0	1	0
Chr00_73794037	Chr00	73794037	G	A	NA	NA	0	0	1	1	1	0	1	1	0	NA	0	1	1	NA	0	1	1	0	1	0	0	1	1	0	1	0	1	0	0	0	1	0	1	1	0	1	0	0	1	1	1	NA	1
Chr00_73958302	Chr00	73958302	A	T	1	1	1	0	1	1	0	0	1	1	1	0	0	0	0	1	0	0	1	1	1	1	0	0	0	1	1	0	0	0	0	1	0	1	1	1	0	1	1	0	1	1	1	1	1
Chr00_73958345	Chr00	73958345	G	T	1	1	1	0	1	1	0	0	1	1	1	0	0	0	0	1	0	0	1	1	1	1	0	0	0	1	1	0	0	0	0	1	0	1	1	1	0	1	1	0	1	1	1	1	1
Chr00_74030822	Chr00	74030822	G	A	0	0	0	0	1	0	0	1	1	0	0	1	0	0	0	0	1	1	1	0	0	1	0	0	1	1	1	1	1	0	0	1	0	1	0	1	0	1	1	1	1	0	0	0	1
Chr00_74030837	Chr00	74030837	T	C	0	0	1	0	0	0	1	1	0	1	1	1	1	1	1	0	0	0	1	1	0	0	1	0	0	0	1	1	1	1	0	0	0	0	0	0	0	0	1	0	0	0	0	0	0
Chr00_74045343	Chr00	74045343	A	G	1	0	0	1	1	1	0	0	1	0	1	0	0	0	1	0	0	1	0	0	0	1	0	1	1	0	1	0	0	0	1	1	0	0	0	NA	1	1	0	0	NA	0	1	1	0
Chr00_74090632	Chr00	74090632	G	C	0	1	0	1	NA	NA	0	NA	1	0	0	0	0	0	1	1	NA	1	0	0	0	1	1	0	0	NA	0	1	1	1	0	1	0	0	0	0	1	0	0	0	1	1	NA	1	0
Chr00_74090670	Chr00	74090670	G	A	0	1	0	1	NA	NA	0	NA	1	0	0	0	0	0	1	1	NA	1	0	0	0	1	1	0	0	NA	0	1	1	1	0	1	0	0	0	0	1	0	0	0	1	1	NA	1	0
Chr00_74117705	Chr00	74117705	A	C	0	0	0	NA	1	1	0	0	1	1	0	0	NA	1	0	0	0	1	1	0	1	1	0	1	0	0	0	1	1	1	0	1	1	1	0	1	NA	1	0	0	0	1	0	0	0
Chr00_74318291	Chr00	74318291	G	A	0	0	1	1	0	1	1	0	0	1	0	1	1	1	0	0	1	1	0	0	1	0	0	0	0	0	0	0	0	0	0	1	1	1	0	1	0	1	0	0	1	1	0	1	1
Chr00_74318301	Chr00	74318301	C	A	1	1	0	0	1	0	1	0	1	1	0	0	1	0	1	0	0	0	0	1	1	0	0	1	0	0	0	1	0	1	0	0	0	0	0	0	0	1	1	0	1	0	1	0	1
Chr00_74318813	Chr00	74318813	AC	A	1	1	0	0	1	0	1	0	1	1	0	0	1	0	NA	0	1	0	0	1	1	0	0	1	0	0	0	1	0	1	0	0	0	0	0	0	0	1	NA	0	1	0	1	0	1
Chr00_74318815	Chr00	74318815	T	A	1	1	0	0	1	0	1	0	1	1	0	0	1	0	NA	0	1	0	0	1	1	0	0	1	0	0	0	1	0	1	0	0	0	0	0	0	0	1	NA	0	1	0	1	0	1
Chr00_74542966	Chr00	74542966	G	T	0	1	1	0	1	0	1	0	0	0	0	0	0	0	0	1	1	0	1	0	0	1	1	0	0	0	1	1	1	0	0	1	0	1	0	0	1	0	1	0	1	1	0	0	1
Chr00_74543014	Chr00	74543014	G	T	1	0	0	0	1	0	0	0	0	0	1	1	1	1	1	1	1	1	1	0	1	0	1	0	1	1	1	0	0	0	0	1	0	0	0	0	1	1	1	0	1	0	1	1	0
Chr00_74596683	Chr00	74596683	A	C	1	0	0	0	1	0	1	0	1	1	1	0	1	1	0	0	1	1	1	0	0	1	0	0	0	0	NA	NA	1	1	0	0	1	NA	NA	1	0	0	0	1	1	1	1	0	0
Chr00_74596706	Chr00	74596706	C	T	1	0	0	NA	1	0	0	0	1	1	1	0	1	1	0	0	1	0	1	0	0	1	0	0	0	0	NA	NA	1	1	0	0	1	NA	0	1	0	0	0	1	1	1	1	0	0
Chr00_74601724	Chr00	74601724	T	C	0	0	1	1	0	1	0	1	0	1	1	0	0	0	0	1	0	1	0	1	0	0	1	1	1	1	1	1	0	1	0	0	1	1	1	1	1	0	1	1	1	1	1	1	1
Chr00_74601803	Chr00	74601803	C	A	0	1	1	0	0	1	1	1	1	0	1	0	0	0	0	1	0	0	1	1	1	0	1	1	0	0	0	0	0	1	0	1	0	0	1	0	0	0	0	1	1	1	0	1	1
Chr00_74649122	Chr00	74649122	C	T	1	1	0	1	0	1	0	0	0	0	0	NA	1	NA	1	0	0	1	1	0	1	0	0	0	1	1	1	1	1	0	1	0	0	0	0	0	0	1	0	0	NA	0	1	0	0
Chr00_75117267	Chr00	75117267	G	A	1	1	0	NA	NA	NA	0	0	1	1	1	NA	1	NA	0	1	0	1	1	NA	1	0	0	0	0	0	1	0	0	0	NA	0	NA	0	0	NA	0	NA	0	NA	NA	0	0	0	1
Chr00_7515735	Chr00	7515735	T	A	1	0	1	0	0	NA	0	1	NA	1	1	NA	0	NA	1	NA	0	1	1	1	NA	0	1	0	1	NA	0	0	1	0	1	NA	NA	NA	NA	NA	1	1	1	1	1	0	1	1	0
Chr00_7515782	Chr00	7515782	A	C	1	0	1	0	0	NA	0	1	NA	1	1	NA	0	NA	1	NA	1	0	1	1	NA	0	1	0	1	NA	0	0	1	0	1	NA	NA	NA	NA	NA	1	1	1	1	1	0	1	1	0
Chr00_75240134	Chr00	75240134	CGCCGAGTACACTGGTTTCACCG	C	0	0	0	1	0	1	1	0	1	1	1	1	0	NA	1	1	1	1	1	1	0	0	0	1	0	0	1	0	1	0	1	1	1	0	1	1	0	1	0	0	1	1	1	1	0
Chr00_75412296	Chr00	75412296	A	T	NA	NA	0	0	1	1	1	NA	0	NA	NA	0	1	1	0	1	0	0	0	1	1	0	1	0	1	0	1	0	0	NA	1	1	NA	0	0	1	NA	1	1	0	1	1	1	1	1
Chr00_75494919	Chr00	75494919	G	A	0	0	1	1	0	1	1	1	0	1	0	1	1	1	1	1	1	0	1	0	1	1	1	0	0	1	0	0	0	1	0	0	0	1	0	0	0	0	1	NA	1	0	1	0	1
Chr00_75494947	Chr00	75494947	T	A	0	1	0	0	0	1	1	1	0	0	0	1	1	1	1	1	0	0	1	NA	0	0	0	0	0	0	0	0	1	0	1	1	1	0	0	1	1	1	0	NA	1	1	1	1	0
Chr00_75768842	Chr00	75768842	A	G	1	1	1	1	0	1	0	0	1	1	0	0	1	0	0	0	0	1	1	0	0	1	1	1	1	0	0	1	1	1	0	0	1	1	1	0	1	1	0	1	0	1	0	0	1
Chr00_75768851	Chr00	75768851	C	T	0	0	1	0	0	0	1	0	1	0	1	0	0	0	1	0	0	0	1	0	1	0	0	0	1	1	0	1	0	1	0	0	0	0	1	0	0	0	0	1	0	0	0	0	1
Chr00_75768880	Chr00	75768880	C	T	0	1	0	0	1	1	1	1	1	0	0	1	1	0	0	0	1	1	0	1	0	1	1	1	1	1	0	0	0	0	1	0	1	0	0	1	0	0	0	1	0	1	1	1	0
Chr00_75768885	Chr00	75768885	A	ACTC	0	1	0	0	1	1	1	1	1	0	0	1	1	0	0	0	1	1	0	1	0	1	1	1	1	1	0	0	0	0	1	0	1	0	0	1	0	0	0	1	0	1	1	1	0
Chr00_75768887	Chr00	75768887	T	TAAACATCTTAATTG	0	1	0	0	1	1	1	1	1	0	0	1	1	0	0	0	1	1	0	1	0	1	1	1	1	1	0	0	0	0	1	0	1	0	0	1	0	0	0	1	0	1	1	1	0
Chr00_75927874	Chr00	75927874	C	T	0	0	0	0	NA	NA	1	0	1	1	0	0	0	1	0	0	1	0	0	1	1	1	1	NA	0	0	1	0	0	1	0	1	1	0	1	0	0	0	0	1	0	0	0	1	1
Chr00_75927877	Chr00	75927877	C	T	0	0	0	0	NA	NA	1	0	1	1	0	0	0	1	0	0	1	0	0	1	1	1	1	NA	0	0	1	0	0	1	0	1	1	0	1	0	0	0	0	1	0	0	0	1	1
Chr00_75927889	Chr00	75927889	C	T	0	0	0	0	NA	NA	1	0	1	1	0	0	0	1	0	0	1	0	0	1	1	1	1	NA	0	0	1	0	0	1	0	1	1	0	1	0	0	0	0	1	0	0	0	1	1
Chr00_76026308	Chr00	76026308	A	G	NA	1	0	1	1	0	0	NA	1	0	0	0	1	0	0	1	1	0	0	0	0	1	1	1	0	1	0	0	1	1	0	0	1	1	0	1	0	0	0	0	0	0	1	1	NA
Chr00_76026311	Chr00	76026311	C	T	1	1	0	1	1	0	0	NA	0	0	1	1	1	1	1	0	1	1	0	1	1	0	0	0	1	1	0	0	0	1	1	1	0	0	0	0	0	0	1	0	1	1	0	0	1
Chr00_76026318	Chr00	76026318	G	A	0	0	1	1	0	0	1	NA	1	1	0	1	1	1	0	0	1	1	0	0	0	1	0	0	1	1	0	1	0	1	0	1	0	1	0	0	0	0	1	1	0	0	0	1	1
Chr00_76026328	Chr00	76026328	G	A	1	1	1	0	0	1	1	NA	1	1	1	1	0	1	1	1	1	0	0	0	1	1	0	1	0	0	1	0	1	1	0	0	0	1	1	0	1	0	1	0	1	1	1	0	0
Chr00_76026340	Chr00	76026340	G	A	0	1	1	1	1	0	0	NA	1	0	0	1	1	0	1	0	1	1	0	1	0	0	1	0	0	1	0	0	1	0	0	0	1	1	0	0	0	0	1	0	1	0	0	0	1
Chr00_76028022	Chr00	76028022	G	C	0	0	1	0	1	0	1	0	0	0	0	1	0	0	1	0	1	1	0	1	1	1	0	0	1	1	0	1	0	0	1	1	1	1	1	1	0	1	0	1	1	0	1	0	1
Chr00_76028063	Chr00	76028063	T	C	0	0	1	0	1	0	1	0	0	0	0	1	0	0	1	0	1	1	0	1	1	1	0	0	1	1	0	1	0	0	1	1	1	1	1	1	0	1	0	1	1	0	1	0	1
Chr00_76352045	Chr00	76352045	C	T	1	0	0	1	1	1	1	1	1	0	0	0	0	0	1	1	0	0	0	0	0	1	1	1	1	1	0	0	1	0	1	1	0	0	0	1	1	1	1	0	1	1	1	1	1
Chr00_7648147	Chr00	7648147	G	T	0	NA	NA	0	1	1	0	1	0	0	0	1	0	0	0	1	1	1	1	NA	0	0	1	0	1	1	0	0	0	0	1	0	NA	0	1	1	0	0	1	1	0	0	1	0	1
Chr00_7648156	Chr00	7648156	A	T	0	NA	NA	0	1	1	0	1	0	0	0	1	0	0	0	1	1	1	1	NA	0	0	1	0	1	1	0	0	0	0	1	0	NA	0	1	1	0	0	1	1	0	0	1	0	1
Chr00_7648158	Chr00	7648158	C	T	1	1	0	0	1	0	0	0	NA	1	0	1	0	0	1	1	1	1	0	NA	0	1	0	0	1	1	1	1	NA	0	1	0	0	0	0	0	0	0	0	0	1	1	0	0	0
Chr00_7648758	Chr00	7648758	G	T	1	0	0	0	1	1	NA	1	1	0	1	0	1	0	1	0	1	1	0	NA	1	0	1	1	1	1	1	0	NA	0	1	0	0	1	0	1	1	0	0	0	0	1	0	1	0
Chr00_7648778	Chr00	7648778	T	G	1	1	1	0	1	1	NA	1	1	1	0	0	1	0	1	1	0	1	0	NA	1	1	0	1	1	0	1	1	NA	0	0	0	NA	1	1	0	1	0	0	0	0	1	0	1	1
Chr00_7649276	Chr00	7649276	C	CA	1	NA	0	0	0	1	1	0	1	1	1	NA	1	0	0	0	0	1	0	1	0	1	0	0	0	NA	0	1	0	0	NA	0	1	NA	1	1	0	1	1	0	1	0	0	0	1
Chr00_76552224	Chr00	76552224	T	C	1	0	1	1	1	1	0	0	1	1	1	1	1	0	1	0	1	0	0	1	1	1	0	1	0	0	0	0	0	1	1	0	1	1	0	1	1	0	1	0	1	1	1	0	0
Chr00_76552259	Chr00	76552259	ATATGATGCTT	A	0	0	0	0	0	0	0	0	1	1	0	0	0	1	0	0	1	1	0	0	0	0	0	0	0	1	1	0	1	1	1	1	1	0	1	0	0	0	0	0	1	1	0	0	1
Chr00_76562706	Chr00	76562706	C	T	0	0	0	0	0	1	0	0	1	1	0	0	1	0	0	0	1	1	0	0	0	0	0	1	0	1	0	0	0	0	0	1	1	0	0	0	1	1	0	1	0	0	0	0	0
Chr00_76562718	Chr00	76562718	G	A	0	0	0	1	0	1	1	0	1	0	0	0	1	0	0	1	1	0	0	0	1	0	0	1	0	0	0	0	1	1	0	1	1	1	0	0	0	1	0	0	1	0	1	0	0
Chr00_76562753	Chr00	76562753	G	T	0	1	1	0	1	1	0	1	0	0	0	1	1	0	1	0	0	1	0	0	0	0	1	1	0	1	0	0	0	0	1	1	0	0	0	0	0	1	1	1	0	0	1	0	0
Chr00_7687566	Chr00	7687566	C	T	1	0	1	0	0	0	1	1	0	1	NA	0	1	NA	1	1	1	1	0	0	0	1	0	1	1	0	1	1	0	1	0	0	0	0	NA	0	1	0	0	1	0	0	0	1	0
Chr00_7687576	Chr00	7687576	C	T	1	0	1	0	0	0	1	1	0	1	NA	0	1	NA	1	1	1	1	0	0	0	1	0	1	1	0	1	1	0	1	0	0	0	0	NA	0	1	0	0	1	0	0	0	1	0
Chr00_7687595	Chr00	7687595	T	G	0	0	0	1	0	1	1	0	0	1	1	0	0	0	1	1	1	1	0	1	0	0	0	0	NA	0	0	0	NA	1	NA	1	1	1	0	1	1	1	1	1	1	NA	1	0	0
Chr00_7687596	Chr00	7687596	C	G	0	0	0	1	0	1	1	0	0	1	1	0	0	0	1	1	1	1	0	1	0	0	0	0	NA	0	0	0	NA	1	NA	1	1	1	0	1	1	1	1	1	1	NA	1	0	0
Chr00_7687597	Chr00	7687597	G	C	1	0	1	1	1	1	1	NA	1	0	0	0	0	0	1	1	1	1	1	1	1	0	0	0	0	1	1	0	0	0	0	1	1	1	0	1	1	0	1	1	1	NA	0	0	1
Chr00_7687624	Chr00	7687624	T	A	0	0	0	1	0	1	1	0	0	1	1	0	0	0	1	1	1	1	0	1	0	0	0	0	1	0	0	0	NA	1	NA	1	1	1	0	1	1	1	1	1	1	NA	1	0	0
Chr00_7703203	Chr00	7703203	A	G	0	0	0	1	0	1	1	0	0	1	1	0	0	0	1	1	1	1	0	1	0	0	0	0	1	NA	0	0	1	1	1	NA	1	1	0	1	1	NA	1	1	1	1	NA	0	0
Chr00_77494677	Chr00	77494677	C	T	1	0	1	0	0	1	0	1	NA	NA	NA	0	1	1	NA	0	1	0	0	0	0	NA	1	0	0	0	NA	NA	1	0	1	1	0	0	1	NA	0	1	0	0	1	0	0	1	0
Chr00_78019998	Chr00	78019998	A	G	1	0	0	0	0	0	0	0	0	1	1	1	0	0	0	NA	1	1	0	0	1	1	0	1	1	0	0	1	1	0	1	0	0	1	0	0	1	1	1	0	0	0	0	1	0
Chr00_78020010	Chr00	78020010	G	A	1	0	0	0	0	0	0	0	0	1	1	1	0	0	0	NA	1	1	0	0	1	1	0	1	1	0	0	1	1	0	1	0	0	1	0	0	1	1	1	0	0	0	0	1	0
Chr00_78020031	Chr00	78020031	G	A	0	0	1	1	1	1	0	0	0	0	1	1	0	1	1	1	1	1	1	0	1	0	1	1	0	1	0	1	0	1	1	0	1	1	1	1	0	0	0	1	0	0	0	0	1
Chr00_78020040	Chr00	78020040	G	A	1	0	0	0	0	0	0	0	0	1	1	1	0	0	0	NA	1	1	0	0	1	1	0	1	1	0	0	1	1	0	1	0	0	1	0	0	1	1	1	0	0	0	0	1	0
Chr00_78020047	Chr00	78020047	C	T	1	0	1	1	0	0	0	0	1	1	0	0	1	0	1	1	1	0	0	1	0	1	1	1	0	1	0	0	0	0	0	0	1	1	0	1	1	1	1	1	1	1	1	1	1
Chr00_78073995	Chr00	78073995	C	G	1	1	1	0	1	1	1	0	1	0	1	1	1	0	0	0	1	1	1	0	1	1	0	1	0	1	0	0	1	1	1	0	1	1	1	1	0	1	0	1	1	0	1	0	0
Chr00_78118744	Chr00	78118744	T	C	0	0	1	NA	1	NA	0	1	0	0	NA	0	0	NA	1	NA	1	0	1	1	1	0	0	0	1	0	1	0	0	0	1	0	0	1	1	1	0	1	NA	0	0	1	0	0	1
Chr00_78118766	Chr00	78118766	G	A	1	0	1	NA	1	NA	NA	0	0	1	NA	0	0	NA	1	NA	1	0	0	1	1	0	1	1	0	0	0	0	1	NA	1	1	0	1	0	0	1	1	NA	1	1	1	0	0	1
Chr00_78119221	Chr00	78119221	A	G	0	0	0	0	0	1	0	0	1	0	1	1	1	0	0	0	0	1	1	1	1	0	0	1	1	1	0	1	0	1	0	0	0	0	1	0	1	0	1	1	1	1	1	0	0
Chr00_7819583	Chr00	7819583	T	C	NA	1	0	1	1	0	0	1	0	1	1	1	0	1	1	0	0	0	0	1	0	0	1	0	0	0	1	0	NA	NA	0	1	NA	1	1	0	0	NA	1	1	0	1	0	1	1
Chr00_7820662	Chr00	7820662	C	T	0	0	1	0	1	1	0	1	0	1	1	1	1	1	1	0	1	1	1	1	1	1	1	1	1	1	0	1	0	1	1	0	0	1	0	1	1	1	0	0	1	1	1	1	1
Chr00_7820669	Chr00	7820669	G	A	0	1	0	0	0	0	1	1	0	0	0	0	0	1	1	1	0	0	0	1	0	1	1	1	1	1	0	1	0	0	0	0	1	1	1	1	0	0	0	1	1	0	0	1	1
Chr00_7820699	Chr00	7820699	C	G	0	0	0	1	0	0	1	1	1	1	1	1	0	0	0	0	1	1	1	1	0	0	1	0	1	0	0	1	1	1	0	0	1	0	1	1	1	1	0	0	1	0	0	0	1
Chr00_78356871	Chr00	78356871	C	T	NA	1	0	1	0	1	1	1	0	1	1	0	0	0	0	1	0	1	1	1	1	1	1	1	1	1	NA	1	1	0	0	1	NA	0	1	1	0	0	1	1	0	0	0	0	1
Chr00_78356875	Chr00	78356875	C	T	NA	0	0	0	0	1	0	1	0	0	1	0	1	0	1	1	0	1	1	0	0	1	0	0	1	0	NA	1	0	1	1	0	NA	0	0	0	1	0	1	0	1	0	1	1	1
Chr00_78356877	Chr00	78356877	G	A	NA	0	0	0	0	1	0	1	0	0	1	0	1	0	1	1	0	1	1	0	0	1	0	0	1	0	NA	1	0	1	1	0	NA	0	0	0	1	0	1	0	1	0	1	1	1
Chr00_78356881	Chr00	78356881	G	A	NA	0	1	1	0	1	0	0	1	0	0	0	0	0	0	1	1	1	0	0	1	1	0	1	0	1	NA	1	0	1	1	0	NA	1	1	0	0	1	0	1	1	0	1	0	1
Chr00_78356988	Chr00	78356988	C	A,T	1	1	0	0	1	0	1	1	1	1	0	1	1	0	1	1	0	0	1	1	0	1	1	1	1	0	0	0	1	0	0	0	1	0	NA	1	0	1	0	1	1	1	1	1	0
Chr00_78356991	Chr00	78356991	G	A	0	0	0	0	0	0	1	1	1	1	1	1	0	1	1	1	1	1	0	0	0	0	0	0	1	0	1	1	1	0	1	0	0	0	NA	0	0	1	0	1	0	0	0	0	1
Chr00_78357017	Chr00	78357017	A	C	1	1	0	0	1	0	1	1	0	1	1	1	0	0	0	1	1	1	0	0	1	1	1	1	1	1	0	0	1	1	0	0	1	1	NA	0	0	1	0	0	0	0	0	1	1
Chr00_78425406	Chr00	78425406	A	G	0	0	1	1	0	0	0	0	1	0	0	1	0	1	0	1	0	0	0	1	1	1	1	1	0	0	1	1	1	1	0	1	0	1	0	1	0	0	1	1	1	1	0	1	1
Chr00_78425424	Chr00	78425424	C	G	1	1	0	0	0	1	0	0	1	1	1	1	0	0	0	1	1	1	0	0	1	1	0	1	0	1	0	0	0	0	1	0	1	1	0	1	0	1	0	1	0	0	1	0	0
Chr00_78425457	Chr00	78425457	C	T,A	1	1	1	0	0	1	0	0	1	1	1	1	1	1	1	1	0	1	1	0	1	1	0	1	0	1	0	0	1	1	0	1	0	1	0	1	1	1	0	1	0	0	1	0	0
Chr00_78440252	Chr00	78440252	T	C	1	0	0	0	1	0	1	1	0	1	1	1	0	1	1	1	1	1	0	0	0	0	0	1	1	0	1	0	1	0	1	1	1	1	1	0	1	1	1	1	1	0	0	1	1
Chr00_78687796	Chr00	78687796	A	AT	0	NA	0	0	0	1	1	0	1	NA	1	1	0	1	1	0	0	0	1	0	0	0	0	0	1	1	1	1	1	0	0	0	NA	1	1	0	0	1	0	NA	1	1	0	0	NA
Chr00_78848959	Chr00	78848959	G	A	1	1	0	0	0	0	1	0	1	0	1	0	1	0	1	0	1	0	0	0	1	0	1	1	1	1	0	1	1	1	0	0	1	1	0	0	0	0	0	1	0	1	0	0	1
Chr00_7891912	Chr00	7891912	C	T	0	1	0	0	NA	0	0	1	0	1	1	1	0	0	0	0	1	1	1	0	0	0	0	0	1	1	0	0	0	0	1	0	1	0	0	0	0	0	1	1	1	1	1	1	1
Chr00_7910901	Chr00	7910901	A	C	0	0	NA	0	NA	0	0	0	0	0	0	0	0	1	1	0	0	0	1	0	0	NA	1	0	0	NA	0	1	0	0	0	1	0	1	1	0	1	1	0	0	1	1	0	1	1
Chr00_79150600	Chr00	79150600	T	C	NA	1	0	1	0	0	0	1	0	1	0	0	0	1	0	1	1	1	1	0	1	0	1	1	NA	0	1	0	0	1	1	0	1	0	1	0	1	0	1	0	0	0	0	1	1
Chr00_79492133	Chr00	79492133	G	A,T	0	1	1	1	1	0	0	1	0	0	1	1	1	1	0	0	0	NA	0	0	1	0	1	0	1	0	1	1	1	0	0	1	0	1	0	0	1	0	1	1	1	0	1	0	0
Chr00_79492280	Chr00	79492280	T	C	1	1	0	1	0	1	1	1	0	0	0	0	1	0	1	0	0	1	1	0	1	1	0	0	0	1	0	1	0	1	1	1	0	0	0	1	1	0	0	0	0	0	1	1	1
Chr00_79492284	Chr00	79492284	C	T	1	1	0	1	0	1	1	1	0	0	0	0	1	0	1	0	0	1	1	0	1	1	0	0	0	1	0	1	0	1	1	1	0	0	0	1	1	0	0	0	0	0	1	1	1
Chr00_79702200	Chr00	79702200	C	G	0	1	1	0	1	1	0	0	0	1	1	1	1	1	1	1	1	0	0	1	1	0	1	1	1	0	1	0	0	0	1	1	0	1	1	1	1	0	0	0	0	0	0	0	1
Chr00_80178766	Chr00	80178766	A	G	0	NA	0	0	0	0	0	0	1	1	0	1	1	1	1	NA	0	0	0	0	0	1	0	0	0	0	0	0	1	0	0	1	0	1	0	0	0	0	1	0	1	1	1	0	0
Chr00_80433188	Chr00	80433188	T	C	1	1	1	0	0	1	0	0	1	NA	0	0	0	1	1	1	1	1	1	1	1	1	1	1	1	1	0	0	0	0	0	0	0	1	1	0	1	1	0	1	1	0	1	0	1
Chr00_805279	Chr00	805279	C	T,A	0	0	0	NA	NA	1	0	0	NA	1	0	0	1	1	1	0	NA	0	1	0	0	1	1	0	1	1	0	1	1	1	0	0	NA	0	1	NA	1	1	0	0	0	0	0	0	1
Chr00_805281	Chr00	805281	T	A,TG	0	0	1	NA	NA	0	1	0	NA	0	0	1	1	1	1	1	NA	1	0	0	0	0	1	0	1	0	1	1	0	0	0	0	NA	0	0	NA	0	0	0	0	1	0	0	1	0
Chr00_80594609	Chr00	80594609	T	C	1	0	0	0	1	1	NA	1	1	NA	NA	0	1	1	NA	0	NA	1	1	1	NA	0	0	NA	1	1	0	1	0	NA	0	0	NA	1	0	NA	0	NA	0	1	1	1	1	0	1
Chr00_80594683	Chr00	80594683	G	A	0	0	0	1	1	0	NA	1	1	NA	NA	1	0	0	NA	0	0	1	0	1	NA	0	1	NA	1	0	0	0	1	NA	1	1	NA	1	1	NA	0	NA	1	1	0	0	0	1	1
Chr00_80607138	Chr00	80607138	C	A	NA	NA	0	NA	1	0	NA	NA	1	0	1	0	1	0	0	1	1	0	0	1	1	0	0	0	1	1	0	1	0	NA	1	0	1	0	NA	0	1	NA	1	NA	1	1	0	1	1
Chr00_80607165	Chr00	80607165	C	T	NA	NA	0	NA	0	0	NA	NA	0	NA	1	1	NA	0	1	1	0	1	1	0	1	1	0	1	0	1	0	0	0	NA	1	1	0	0	NA	1	0	NA	0	NA	0	1	1	1	1
Chr00_80607178	Chr00	80607178	T	C	NA	NA	0	NA	1	0	NA	NA	1	NA	0	1	NA	1	1	1	1	1	1	1	1	1	NA	1	0	1	0	1	0	NA	1	0	1	0	NA	1	1	NA	0	NA	1	0	0	1	1
Chr00_80607210	Chr00	80607210	G	A	NA	NA	0	NA	0	1	NA	NA	0	0	1	1	0	0	1	1	0	1	1	0	1	1	0	1	0	1	0	0	0	NA	1	1	0	0	NA	1	0	NA	0	NA	0	1	1	1	1
Chr00_8079624	Chr00	8079624	G	T	1	0	1	0	1	1	1	1	0	1	0	1	1	1	1	1	1	1	1	0	NA	0	0	1	1	1	1	0	1	1	1	0	1	0	1	1	0	1	0	0	1	1	1	1	0
Chr00_8079657	Chr00	8079657	G	T	1	0	1	0	1	1	1	1	0	0	0	1	1	1	1	0	1	1	1	0	1	0	NA	1	1	1	1	NA	1	1	1	0	1	0	1	NA	0	1	0	1	1	1	1	1	0
Chr00_808633	Chr00	808633	A	T	1	0	1	0	1	0	0	0	1	1	1	0	1	0	1	0	1	1	0	0	1	0	1	0	0	0	0	0	1	0	0	1	1	1	1	1	1	0	0	0	0	0	1	1	0
Chr00_808667	Chr00	808667	C	A	0	1	1	0	1	1	0	1	0	1	0	0	0	0	0	1	1	1	0	0	0	0	1	1	0	1	0	0	0	0	1	1	1	0	1	1	0	1	1	1	0	0	1	0	1
Chr00_808683	Chr00	808683	T	C	0	0	0	1	0	0	0	1	0	0	1	1	0	1	0	1	0	0	0	0	1	1	1	0	1	1	1	0	0	0	1	0	0	0	0	0	1	1	1	0	1	1	1	0	1
Chr00_808741	Chr00	808741	T	A	0	0	0	1	0	0	0	1	1	0	0	1	0	0	0	1	1	0	0	0	1	0	0	1	0	1	1	0	1	0	1	1	1	0	0	0	0	1	0	0	1	1	0	1	1
Chr00_80916826	Chr00	80916826	G	C	0	0	0	0	0	0	0	NA	1	0	1	1	1	0	0	1	0	0	0	0	0	1	0	1	1	1	0	1	0	0	0	1	0	1	1	0	1	0	0	0	0	0	0	1	1
Chr00_80916834	Chr00	80916834	A	C	0	0	0	0	0	0	0	NA	1	0	1	1	1	0	0	1	0	0	0	0	0	1	0	1	1	1	0	1	0	0	0	1	0	1	1	0	1	0	0	0	0	0	0	1	1
Chr00_80916842	Chr00	80916842	CCGG	C	0	0	0	0	0	0	0	NA	1	0	1	1	1	0	0	1	0	0	0	0	0	1	0	1	1	1	0	1	0	0	0	1	0	1	1	0	1	0	0	0	0	0	0	1	1
Chr00_80916854	Chr00	80916854	T	A	0	0	0	0	0	0	0	NA	1	0	1	1	1	0	0	1	0	0	0	0	0	1	0	1	1	1	0	1	0	0	0	1	0	1	1	0	1	0	0	0	0	0	0	1	1
Chr00_81084546	Chr00	81084546	G	A	0	1	0	1	1	0	1	0	1	0	0	0	0	0	1	1	0	1	0	0	0	1	1	0	0	0	0	1	1	1	0	1	1	0	0	0	1	0	0	0	1	1	0	1	0
Chr00_81084557	Chr00	81084557	T	A	0	0	1	0	1	0	0	1	1	0	1	1	1	0	1	0	0	0	0	1	1	0	0	1	0	1	0	0	0	1	0	0	0	0	0	1	0	1	0	1	1	0	0	1	0
Chr00_81084558	Chr00	81084558	T	C	1	0	0	1	0	1	0	1	1	1	0	0	0	1	0	0	0	1	0	1	0	1	0	0	0	1	0	1	0	0	0	1	0	1	1	1	1	0	1	1	0	1	0	1	0
Chr00_81084559	Chr00	81084559	T	G	1	1	0	0	1	0	1	1	0	1	1	1	0	0	0	1	1	1	0	0	1	1	1	1	0	1	0	0	1	1	0	0	1	0	0	0	0	1	0	0	0	0	0	1	1
Chr00_8113593	Chr00	8113593	A	C	0	1	0	1	0	0	1	0	0	0	1	1	0	1	1	1	1	0	1	1	0	1	1	1	0	1	0	0	0	1	1	0	1	0	0	1	1	0	1	0	1	1	0	0	0
Chr00_8113594	Chr00	8113594	G	C	0	1	0	1	0	0	1	0	0	0	1	1	0	1	1	1	1	0	1	1	0	1	1	1	0	1	0	0	0	1	1	0	1	0	0	1	1	0	1	0	1	1	0	0	0
Chr00_8113605	Chr00	8113605	T	TAACGGA	1	1	0	1	0	1	1	0	0	1	0	1	0	0	1	1	1	1	1	0	1	0	0	1	1	1	1	0	0	0	1	0	1	1	0	0	0	1	0	1	0	0	1	1	0
Chr00_8113616	Chr00	8113616	G	A	0	1	0	1	0	0	1	0	0	0	1	1	0	1	1	1	1	0	1	1	0	1	1	1	0	1	0	0	0	1	1	0	1	0	0	1	1	0	1	0	1	1	0	0	0
Chr00_81229974	Chr00	81229974	G	A	1	1	0	1	0	1	0	1	1	1	1	1	1	1	1	1	1	1	1	1	1	1	0	1	1	1	0	0	0	0	1	0	0	1	1	1	0	0	0	0	1	1	1	1	0
Chr00_8128864	Chr00	8128864	T	A	NA	NA	0	1	0	0	1	0	NA	0	1	1	0	1	1	NA	1	0	1	1	0	1	1	1	NA	1	0	0	0	1	1	0	NA	0	0	1	1	0	1	0	1	1	0	0	0
Chr00_81783683	Chr00	81783683	C	T	1	0	0	1	0	0	0	0	1	0	1	1	0	1	0	1	1	0	0	1	1	1	0	1	1	0	1	0	0	1	0	0	0	0	0	0	0	0	0	0	0	0	0	0	1
Chr00_81783755	Chr00	81783755	A	C	0	1	0	0	0	0	1	0	0	1	0	0	1	0	0	0	1	0	1	0	1	0	1	0	1	1	0	0	0	0	0	0	0	0	0	0	0	1	0	0	0	0	0	1	1
Chr00_81783811	Chr00	81783811	C	T	0	0	1	1	1	1	1	0	1	1	1	1	0	1	1	1	1	1	0	0	1	0	1	1	0	0	0	1	0	1	0	1	1	1	1	1	1	0	0	0	0	0	1	0	1
Chr00_81803910	Chr00	81803910	T	C	NA	0	0	0	1	0	1	1	1	1	1	0	1	0	1	0	1	0	1	1	NA	1	0	NA	0	0	0	1	0	1	0	NA	NA	0	NA	1	0	1	0	0	1	0	1	0	1
Chr00_82323956	Chr00	82323956	C	T	0	0	0	0	0	0	1	0	1	0	1	0	1	0	1	0	1	0	0	1	1	0	1	1	1	0	0	1	1	1	1	0	1	1	0	0	0	0	0	0	0	1	0	0	1
Chr00_82323983	Chr00	82323983	G	T	0	0	0	0	0	0	1	0	1	0	1	0	1	0	1	0	1	0	0	1	1	0	1	1	1	0	0	1	1	1	1	0	1	1	0	0	0	0	0	0	0	1	0	0	1
Chr00_82429025	Chr00	82429025	A	T	1	0	1	1	1	1	1	1	1	0	0	0	0	0	1	1	1	1	NA	1	1	0	0	0	0	0	1	0	0	0	0	1	1	1	0	1	1	0	1	1	0	1	0	0	1
Chr00_82429055	Chr00	82429055	G	A	1	0	1	1	1	1	1	1	1	0	0	0	0	0	1	1	1	1	NA	1	1	0	0	0	0	0	1	0	0	0	0	1	1	1	0	1	1	0	1	1	0	1	0	0	1
Chr00_82429068	Chr00	82429068	C	T	1	0	1	1	1	1	1	1	1	0	0	0	0	0	1	1	1	1	NA	1	1	0	0	0	0	0	1	0	0	0	0	1	1	1	0	1	1	0	1	1	0	1	0	0	1
Chr00_8246060	Chr00	8246060	G	T	1	0	0	0	1	1	1	1	0	1	0	0	0	0	1	0	0	0	0	0	1	1	1	0	1	0	0	1	1	0	1	0	0	1	1	1	1	1	1	0	0	1	0	0	1
Chr00_82762049	Chr00	82762049	C	T	0	0	0	0	0	0	1	1	1	0	1	1	0	1	1	1	1	0	0	0	0	0	0	0	1	1	1	1	1	0	1	0	0	0	1	0	0	1	0	1	0	0	0	0	1
Chr00_82818278	Chr00	82818278	C	T	1	1	1	0	1	1	1	1	1	0	1	1	1	1	1	1	1	1	1	0	1	1	1	0	1	1	0	1	1	0	0	1	1	1	1	1	1	1	0	1	1	0	1	1	0
Chr00_82818283	Chr00	82818283	C	T	1	0	1	1	0	1	0	0	0	0	0	1	0	0	0	1	1	1	1	0	0	0	1	1	1	1	0	1	1	0	0	0	0	1	1	1	1	1	1	1	0	0	0	0	1
Chr00_82818288	Chr00	82818288	G	A	1	0	1	1	0	1	0	0	0	0	0	1	0	0	0	1	1	1	1	0	0	0	1	1	1	1	0	1	1	0	0	0	0	1	1	1	1	1	1	1	0	0	0	0	1
Chr00_82981469	Chr00	82981469	C	T	1	0	0	1	0	1	1	0	0	1	1	0	0	1	0	1	1	1	1	0	0	1	0	1	0	1	1	0	0	0	1	1	1	0	0	1	1	1	0	1	0	0	1	0	0
Chr00_82981476	Chr00	82981476	T	G	0	0	0	1	0	0	1	0	0	1	0	0	0	0	1	1	1	1	1	1	1	1	1	1	1	0	0	1	1	1	0	1	1	0	1	1	1	1	0	0	1	1	0	1	0
Chr00_8322664	Chr00	8322664	G	A	0	1	0	1	1	0	0	0	0	1	0	1	0	0	1	1	1	1	1	1	1	1	1	1	1	0	1	0	1	1	1	0	1	0	1	0	1	0	1	1	1	0	1	1	1
Chr00_8322673	Chr00	8322673	G	GGTATCTC	0	1	0	1	0	0	1	0	0	0	1	1	0	1	1	1	1	0	1	1	0	1	1	1	0	1	0	0	0	1	1	0	1	0	0	1	1	0	1	1	1	1	0	0	0
Chr00_83254904	Chr00	83254904	G	GA	0	0	0	0	0	1	1	1	1	0	1	1	0	0	1	0	0	0	0	1	1	0	1	0	0	0	0	0	0	1	0	0	1	0	1	NA	0	1	0	1	1	0	0	0	1
Chr00_83482188	Chr00	83482188	C	T	0	1	1	0	1	0	0	1	1	0	0	1	1	0	1	0	1	1	0	0	1	1	1	1	0	1	0	0	0	0	0	0	1	1	0	0	0	0	1	0	1	0	0	0	1
Chr00_83482209	Chr00	83482209	C	T	1	0	0	0	0	0	1	1	1	0	0	0	0	0	0	1	1	0	0	0	1	0	0	0	0	0	1	1	0	0	0	1	1	0	0	0	1	0	0	1	0	NA	1	1	0
Chr00_83483863	Chr00	83483863	G	A	1	1	1	0	1	1	1	0	1	1	1	1	0	0	0	1	0	0	1	1	1	1	0	1	0	1	1	0	0	1	0	NA	0	1	1	1	0	1	1	0	1	1	1	1	0
Chr00_83664641	Chr00	83664641	C	A	1	0	1	0	0	0	1	0	1	1	NA	1	1	0	1	0	1	1	1	0	1	0	1	NA	1	0	1	0	1	0	0	0	0	0	0	1	1	0	1	0	0	0	1	0	1
Chr00_83866033	Chr00	83866033	A	G	0	1	0	0	1	1	0	1	1	1	0	0	1	1	0	0	1	1	1	0	0	1	1	1	0	1	1	0	1	1	0	1	0	1	1	1	1	1	1	0	0	0	0	0	1
Chr00_83871723	Chr00	83871723	C	A	1	0	0	1	1	1	0	1	1	0	0	1	0	0	0	1	0	1	0	0	0	0	1	1	1	1	1	1	1	NA	1	0	1	NA	0	0	0	1	1	0	0	0	0	0	0
Chr00_83934336	Chr00	83934336	A	G	NA	1	1	0	1	1	0	0	1	0	0	0	NA	1	1	0	1	1	0	1	1	0	NA	1	1	1	0	1	1	0	1	1	1	0	0	1	1	1	0	0	1	0	0	0	1
Chr00_83941014	Chr00	83941014	G	C,T	0	1	1	0	1	1	1	0	0	0	0	0	0	0	0	1	1	1	0	1	1	1	0	0	1	1	0	1	0	0	1	1	1	1	1	1	0	1	0	1	1	0	0	1	1
Chr00_83941026	Chr00	83941026	C	A,G	1	0	1	1	1	0	1	0	1	1	0	0	1	1	1	0	0	0	1	1	0	1	0	0	1	1	1	1	1	0	0	0	1	1	1	1	1	0	0	0	1	0	0	1	0
Chr00_83941047	Chr00	83941047	C	A	0	0	1	1	0	0	0	1	0	0	0	1	0	0	0	1	0	0	0	1	0	0	1	0	1	0	1	0	0	1	0	0	0	0	1	0	0	1	0	1	1	0	0	0	0
Chr00_84311813	Chr00	84311813	G	T	0	1	1	1	1	0	1	1	1	1	0	1	0	1	0	0	0	1	0	1	1	1	0	1	1	0	0	0	0	1	1	1	1	0	0	1	1	1	0	0	0	0	0	1	1
Chr00_84311818	Chr00	84311818	GT	G	0	0	0	1	1	1	1	1	1	1	0	0	0	1	0	1	1	1	1	0	1	0	NA	0	1	1	0	1	1	0	1	1	1	0	1	1	1	1	0	1	0	0	1	1	1
Chr00_84311848	Chr00	84311848	G	A	0	0	1	0	1	0	0	0	0	0	0	1	0	1	1	0	1	0	0	0	0	1	0	1	1	0	NA	0	1	0	1	1	0	1	1	1	1	1	0	1	0	1	1	0	1
Chr00_84311863	Chr00	84311863	T	C	1	0	0	1	1	1	0	0	1	0	1	1	1	0	1	0	0	0	0	1	1	1	1	1	0	0	0	1	0	1	1	0	1	1	1	0	1	0	0	0	1	1	0	1	0
Chr00_84473563	Chr00	84473563	A	G	1	0	1	0	1	1	NA	1	1	0	1	1	1	1	1	0	1	0	0	1	1	1	1	1	1	0	0	NA	1	0	1	1	1	1	0	0	0	1	0	0	1	1	1	1	1
Chr00_84473564	Chr00	84473564	C	T	1	0	1	0	1	1	NA	1	1	0	1	1	1	1	1	0	1	0	0	1	1	1	1	1	1	0	0	NA	1	0	1	1	1	1	1	0	NA	1	0	0	1	1	1	1	1
Chr00_84596691	Chr00	84596691	C	T	0	1	0	1	1	1	1	0	1	0	1	0	0	1	1	1	0	0	1	1	0	1	0	0	0	1	0	1	0	0	1	1	0	0	0	0	1	0	1	1	1	1	0	0	1
Chr00_8468443	Chr00	8468443	T	A	1	0	1	0	1	0	0	1	0	1	0	0	1	1	0	0	1	1	1	0	0	0	0	1	1	1	0	1	1	0	1	1	1	1	0	0	0	0	0	0	1	1	1	1	0
Chr00_84800896	Chr00	84800896	C	T	0	1	1	0	0	1	0	1	1	1	NA	0	0	0	0	1	0	0	0	1	1	0	0	1	0	0	0	0	0	0	0	1	1	0	0	0	1	1	0	NA	0	NA	1	0	1
Chr00_84800906	Chr00	84800906	T	A	0	0	0	0	0	1	NA	1	1	1	0	0	0	1	1	0	NA	0	1	1	NA	0	1	1	1	1	1	NA	1	1	0	0	1	1	1	0	1	0	1	0	0	0	1	0	1
Chr00_84865057	Chr00	84865057	G	A	NA	NA	1	1	1	1	1	1	0	1	0	0	1	0	1	1	1	0	1	0	1	0	1	1	1	1	0	1	0	NA	NA	0	NA	0	0	NA	1	1	1	1	0	0	1	1	1
Chr00_84865062	Chr00	84865062	A	G	NA	NA	0	1	1	0	0	1	1	0	0	1	1	1	0	1	0	1	1	0	1	0	0	0	1	1	0	1	0	NA	NA	0	NA	0	1	NA	0	0	0	0	0	0	0	1	1
Chr00_84865064	Chr00	84865064	T	A	NA	NA	0	1	1	0	0	0	1	1	0	1	0	1	1	1	1	1	1	1	1	1	1	1	1	0	1	0	1	NA	NA	0	NA	0	1	NA	1	0	1	1	1	0	1	1	1
Chr00_84982864	Chr00	84982864	T	TTTA	0	0	0	1	1	1	1	0	0	1	0	1	1	1	1	0	0	1	1	0	1	1	0	1	0	1	1	1	0	0	0	0	0	0	0	1	0	1	1	1	1	0	1	1	0
Chr00_84982897	Chr00	84982897	CGTAGCA	C	0	0	0	1	1	1	1	0	0	1	0	1	1	1	1	0	0	1	1	0	1	1	0	1	0	1	1	1	0	0	0	0	0	0	0	1	0	1	1	1	1	0	1	1	0
Chr00_8503403	Chr00	8503403	G	A	NA	0	0	1	1	0	1	1	1	0	1	0	0	0	1	0	0	0	1	0	1	1	0	0	0	1	NA	0	0	1	0	1	0	0	0	0	0	1	0	0	1	1	1	1	0
Chr00_8503407	Chr00	8503407	C	T	NA	0	0	1	1	0	1	1	1	0	1	0	0	0	1	0	0	0	1	0	1	1	0	0	0	1	NA	0	0	1	0	1	0	0	0	0	0	1	0	0	1	1	1	1	0
Chr00_8503432	Chr00	8503432	C	T	NA	1	0	0	0	1	1	1	0	1	0	0	1	1	1	0	1	1	0	1	0	1	1	0	1	1	NA	1	1	0	0	1	1	0	1	1	1	0	1	1	0	1	0	0	1
Chr00_85049317	Chr00	85049317	C	A	0	0	0	1	0	0	1	0	1	1	1	1	0	1	1	1	1	1	1	1	0	1	0	0	0	1	0	0	0	0	1	1	0	1	1	0	1	0	0	0	1	1	0	1	0
Chr00_85049336	Chr00	85049336	C	A	0	1	0	0	0	0	0	0	1	1	0	0	0	1	0	0	1	1	0	0	0	0	0	0	0	0	1	0	1	1	1	1	1	0	1	0	0	1	0	0	1	1	0	0	1
Chr00_85124374	Chr00	85124374	G	C	0	1	1	1	0	0	1	1	1	0	1	0	1	1	1	1	1	0	0	0	1	1	1	1	1	0	1	0	1	0	1	1	1	1	0	0	0	0	1	0	0	1	0	0	0
Chr00_85124397	Chr00	85124397	T	C	0	1	1	1	0	0	1	1	1	0	1	0	1	1	1	1	1	0	0	0	1	1	1	1	1	0	1	0	1	0	1	1	1	1	0	0	0	0	1	0	0	1	0	0	0
Chr00_85248382	Chr00	85248382	G	A	0	1	0	0	1	1	0	NA	1	1	0	NA	0	1	1	0	1	1	0	0	1	0	0	1	1	1	NA	0	1	0	0	0	NA	0	1	1	0	0	0	0	1	1	1	1	1
Chr00_85248395	Chr00	85248395	T	A	0	1	1	0	1	0	1	NA	0	0	0	NA	0	0	0	0	0	0	1	1	0	NA	1	1	1	1	NA	1	0	0	1	1	NA	1	0	1	0	0	1	1	1	1	0	0	1
Chr00_85248398	Chr00	85248398	G	A	0	0	1	1	0	1	0	NA	1	0	1	NA	1	1	1	1	0	1	1	1	1	1	1	1	1	0	NA	1	0	1	1	0	NA	1	0	1	1	0	1	1	0	1	1	1	1
Chr00_85418336	Chr00	85418336	T	C	1	0	1	1	0	1	0	0	0	0	0	1	0	0	0	1	1	1	1	0	0	0	1	1	1	1	0	1	1	0	0	0	1	1	1	1	1	1	1	1	0	0	0	0	1
Chr00_85418338	Chr00	85418338	TAAAAGAAGA	T	1	0	1	1	0	1	0	0	0	0	0	1	0	0	0	1	1	1	1	0	0	0	1	1	1	1	0	1	1	0	0	0	1	1	1	1	1	1	1	1	0	0	0	0	1
Chr00_85527796	Chr00	85527796	C	T	0	1	1	1	0	1	0	1	0	0	1	1	0	0	0	0	1	0	0	0	0	0	1	1	1	1	0	1	0	1	1	1	0	1	1	1	0	0	1	0	1	1	1	0	0
Chr00_85527799	Chr00	85527799	G	A	0	1	0	0	1	0	1	0	1	1	0	0	1	0	1	0	0	0	0	1	1	0	0	1	0	0	0	1	0	1	0	0	0	0	0	0	0	1	1	0	0	0	1	0	1
Chr00_85619181	Chr00	85619181	C	G	0	1	0	NA	1	1	NA	1	0	0	NA	0	0	0	0	0	0	1	1	0	1	1	1	0	0	1	0	0	0	0	1	NA	1	1	0	0	1	NA	0	1	NA	1	NA	NA	0
Chr00_85717940	Chr00	85717940	G	A	0	0	0	1	1	1	0	0	1	0	1	0	1	0	0	0	0	1	0	1	1	0	1	0	1	1	1	0	1	0	NA	1	0	1	1	1	1	NA	0	1	0	0	1	0	0
Chr00_85717994	Chr00	85717994	C	T	0	1	0	1	1	1	0	1	0	1	NA	1	0	1	0	1	1	1	1	0	0	1	0	1	1	0	1	0	1	0	NA	0	1	0	0	0	1	NA	1	1	1	NA	1	1	1
Chr00_85717997	Chr00	85717997	C	T	0	0	1	0	0	1	1	1	0	0	NA	0	0	1	0	1	1	0	1	0	1	0	1	1	0	0	1	0	1	0	NA	0	0	1	0	0	0	NA	1	0	0	NA	1	0	1
Chr00_8594204	Chr00	8594204	C	T	0	0	0	1	0	0	1	1	0	0	1	0	0	0	1	0	0	0	1	0	1	0	1	1	0	0	0	0	0	0	0	1	0	0	1	1	0	0	1	1	0	1	0	0	1
Chr00_8598636	Chr00	8598636	C	T	0	0	1	1	0	0	0	1	0	0	0	1	0	0	0	1	0	0	0	NA	0	0	1	0	1	0	1	0	0	1	0	0	0	0	1	0	0	1	0	1	1	0	0	0	0
Chr00_8598643	Chr00	8598643	A	G	0	0	1	1	0	0	0	1	0	0	0	1	0	0	0	1	0	0	0	NA	0	0	1	0	1	0	1	0	0	1	0	0	0	0	1	0	0	1	0	1	1	0	0	0	0
Chr00_8602732	Chr00	8602732	C	A	0	0	1	NA	0	0	0	1	0	0	0	1	0	0	0	1	0	0	0	1	0	0	1	0	1	0	1	0	0	1	0	0	0	0	1	0	0	1	0	NA	1	0	0	0	1
Chr00_86107247	Chr00	86107247	C	T	NA	NA	0	0	1	0	1	1	0	0	NA	NA	1	1	0	NA	0	0	0	1	0	0	0	0	0	0	NA	NA	0	0	0	0	NA	0	1	0	0	0	0	0	0	0	1	1	0
Chr00_86134690	Chr00	86134690	T	G	0	0	0	0	1	0	0	1	0	1	0	0	1	1	1	0	1	1	1	0	0	1	1	1	1	0	1	1	1	0	1	1	1	1	1	0	1	0	0	0	1	0	0	1	0
Chr00_8615749	Chr00	8615749	T	A	1	0	0	1	1	1	0	1	0	0	1	0	0	1	0	1	1	1	0	1	0	1	0	0	1	1	1	1	1	0	0	1	0	0	1	0	1	0	1	1	0	1	0	1	0
Chr00_86431672	Chr00	86431672	C	T	0	0	0	0	1	1	1	1	0	1	0	1	1	1	1	1	0	1	1	0	1	0	1	1	0	0	1	1	1	1	1	1	0	0	0	0	0	1	0	0	0	0	1	0	0
Chr00_86431673	Chr00	86431673	G	A	0	0	0	0	1	1	1	1	0	1	0	1	1	1	1	1	0	1	1	0	1	0	1	1	0	0	1	1	1	1	1	1	0	0	0	0	0	1	0	0	0	0	1	1	0
Chr00_86431698	Chr00	86431698	G	T	0	0	0	0	1	1	1	1	0	1	0	1	1	1	1	1	0	1	1	0	1	0	1	1	0	0	1	1	1	1	1	1	0	0	0	0	0	1	0	0	0	0	1	1	0
Chr00_86431705	Chr00	86431705	G	A	0	0	0	0	1	1	1	1	0	1	0	1	1	1	1	1	0	1	1	0	1	0	1	1	0	0	1	1	1	1	1	1	0	0	0	0	0	1	0	0	0	0	1	1	0
Chr00_86431725	Chr00	86431725	G	T	0	0	0	0	1	1	1	1	0	1	0	1	1	1	1	1	0	1	1	0	1	0	1	1	0	0	1	1	1	1	1	1	0	0	0	0	0	1	0	0	0	0	1	1	0
Chr00_86528176	Chr00	86528176	C	T	0	0	0	1	0	0	1	1	0	0	1	0	0	0	1	0	0	0	1	0	1	0	1	1	0	0	0	0	0	0	0	1	0	0	1	1	0	0	1	0	0	0	0	0	1
Chr00_87188319	Chr00	87188319	C	T	0	0	0	1	1	0	1	0	0	1	0	0	1	0	0	1	0	0	0	1	0	1	0	0	1	1	1	0	0	0	1	1	1	0	1	1	1	0	1	1	0	0	0	1	0
Chr00_87188375	Chr00	87188375	G	A	1	0	1	1	0	1	1	1	1	1	1	0	0	0	1	0	1	1	1	0	0	1	0	0	1	1	0	1	1	1	0	0	0	1	1	1	0	1	0	0	0	1	1	1	1
Chr00_88076353	Chr00	88076353	C	T	0	1	0	0	1	1	1	1	1	1	0	0	1	1	0	0	0	1	1	0	1	0	1	0	1	0	1	0	1	1	0	1	0	1	1	0	0	1	1	0	0	1	0	0	1
Chr00_88094551	Chr00	88094551	T	G	1	1	1	0	1	NA	NA	1	1	1	1	0	1	NA	1	1	1	0	1	NA	1	0	0	1	0	1	1	0	0	0	1	1	0	1	1	1	1	1	1	0	NA	0	1	1	0
Chr00_88341428	Chr00	88341428	C	T	1	1	1	0	1	1	0	1	0	1	1	1	1	0	1	0	1	1	1	0	0	1	0	0	1	1	0	1	0	1	0	0	1	1	1	1	1	1	1	0	1	0	1	0	0
Chr00_88341458	Chr00	88341458	G	A	1	1	0	0	0	0	0	1	0	1	0	0	1	1	0	0	0	1	1	0	0	0	0	1	1	1	0	1	1	0	1	1	1	1	0	0	0	0	0	0	1	1	0	1	0
Chr00_8835119	Chr00	8835119	C	T	0	0	0	0	1	1	0	0	1	0	1	0	1	0	NA	0	1	0	NA	NA	0	0	0	0	1	1	1	1	1	1	NA	0	0	1	1	0	1	0	1	1	1	1	1	0	0
Chr00_88520841	Chr00	88520841	C	T	NA	0	0	0	0	0	1	1	NA	1	0	NA	1	0	0	1	0	1	0	0	0	1	0	1	0	1	1	NA	0	1	NA	0	1	NA	1	0	0	0	0	1	0	1	0	1	0
Chr00_89419520	Chr00	89419520	A	T	1	0	0	1	0	0	0	1	0	0	0	1	0	0	0	1	0	1	0	0	0	0	1	0	1	1	1	1	0	NA	0	0	0	1	0	0	0	1	0	1	0	0	0	0	1
Chr00_89600951	Chr00	89600951	T	C	NA	1	1	1	1	0	1	1	0	NA	0	0	1	1	0	0	1	1	0	0	1	1	0	0	1	1	1	1	0	0	0	0	0	1	1	0	0	1	0	1	1	1	1	0	0
Chr00_89627037	Chr00	89627037	T	C	0	0	1	1	1	1	1	0	0	0	1	1	0	1	1	1	1	0	0	1	1	1	1	0	1	0	1	1	1	0	1	0	0	1	1	1	1	1	1	0	1	1	1	1	0
Chr00_89627069	Chr00	89627069	G	A	0	0	0	1	0	0	1	0	0	1	1	0	0	0	1	1	1	1	1	1	0	0	0	0	1	0	0	0	1	1	1	1	1	1	0	0	1	1	1	1	1	1	1	0	0
Chr00_89627073	Chr00	89627073	C	CAG	0	1	0	1	1	0	0	1	1	1	1	1	1	0	1	1	0	0	0	0	1	0	1	0	1	0	1	1	0	0	1	0	0	1	1	1	1	0	1	0	0	1	1	0	1
Chr00_89627079	Chr00	89627079	A	C	1	1	0	0	0	0	0	0	0	1	1	0	1	1	1	0	1	1	0	0	1	0	1	1	0	0	0	0	1	0	0	1	0	0	1	0	1	1	1	0	0	0	1	1	1
Chr00_89627081	Chr00	89627081	G	C	0	1	0	0	0	0	0	1	0	1	1	1	0	0	0	1	1	1	0	1	0	0	1	1	1	1	0	0	0	1	1	0	1	0	0	0	0	1	1	1	1	1	0	1	1
Chr00_90148438	Chr00	90148438	C	T	1	1	NA	0	1	0	0	0	1	1	NA	1	0	1	1	1	1	1	1	1	1	NA	NA	0	1	1	1	1	1	0	0	NA	1	0	0	1	1	0	1	NA	0	1	1	0	0
Chr00_90148452	Chr00	90148452	A	G	0	0	0	1	1	1	0	1	1	1	1	1	1	1	0	1	0	0	1	0	1	1	NA	0	1	0	0	1	1	0	1	1	0	0	1	1	1	1	1	NA	1	0	1	1	0
Chr00_90148457	Chr00	90148457	G	A	0	0	0	1	1	1	0	0	1	0	0	1	1	1	0	0	0	0	0	1	1	1	NA	0	0	0	0	0	1	1	1	1	0	0	1	1	1	1	1	NA	0	0	1	1	0
Chr00_90187527	Chr00	90187527	G	T	1	0	0	0	1	0	1	0	1	1	0	1	0	1	1	0	0	0	1	0	0	0	1	1	0	1	1	1	0	1	1	1	1	0	1	1	1	1	0	1	1	0	1	1	1
Chr00_90461590	Chr00	90461590	T	C	NA	NA	1	1	0	1	0	1	1	0	1	NA	1	0	0	NA	0	1	1	1	0	1	0	1	1	1	NA	0	1	1	1	1	NA	1	1	0	0	0	1	1	1	1	1	0	1
Chr00_90581507	Chr00	90581507	C	T	0	0	1	0	1	0	1	0	0	0	1	0	0	1	1	0	0	0	0	0	1	1	0	1	0	0	1	1	1	0	0	0	0	1	1	1	0	0	0	1	0	0	0	0	1
Chr00_90581511	Chr00	90581511	G	A	0	1	1	1	0	0	1	0	0	0	1	0	0	1	1	1	1	0	1	1	0	1	1	1	0	1	0	0	0	1	1	0	1	0	1	1	1	0	1	0	1	1	0	0	0
Chr00_90776046	Chr00	90776046	G	T	NA	1	NA	0	0	NA	1	1	0	0	NA	0	0	NA	0	0	0	NA	1	1	0	1	1	1	1	1	NA	1	0	NA	NA	1	1	1	0	1	0	NA	1	1	1	1	0	1	NA
Chr00_90873634	Chr00	90873634	T	C	1	1	0	0	0	1	0	1	0	0	1	0	0	0	1	1	0	0	0	1	1	1	0	0	1	1	0	0	0	0	0	0	0	1	1	1	0	0	0	0	1	0	1	1	1
Chr00_91247904	Chr00	91247904	A	G	1	0	0	0	1	0	0	0	0	1	0	1	1	1	0	0	0	1	1	1	1	0	0	0	0	1	0	0	0	0	0	0	0	0	0	1	1	1	0	0	1	0	1	1	0
Chr00_91519899	Chr00	91519899	T	G	0	1	0	1	0	1	1	0	1	1	0	0	NA	0	0	0	1	1	0	1	1	1	0	0	0	1	0	1	0	0	1	0	1	1	0	1	1	1	0	1	0	1	1	1	1
Chr00_91632818	Chr00	91632818	C	T	0	NA	1	NA	0	0	1	NA	0	NA	NA	0	0	0	0	NA	0	0	1	1	0	1	1	1	1	1	0	0	0	0	1	1	1	1	0	1	NA	0	NA	1	1	1	0	1	0
Chr00_91632825	Chr00	91632825	AT	A	0	NA	0	NA	0	1	1	NA	1	NA	NA	0	0	1	0	NA	1	0	1	0	1	0	0	0	1	0	1	1	0	0	0	0	0	1	0	1	NA	0	NA	0	0	0	1	1	0
Chr00_91632836	Chr00	91632836	T	A	0	NA	0	NA	1	1	1	NA	1	NA	NA	0	1	1	1	NA	1	1	1	0	1	0	0	0	1	0	1	1	0	0	1	0	0	1	0	1	NA	0	NA	1	0	0	1	1	0
Chr00_91763551	Chr00	91763551	A	G	1	1	0	1	0	0	0	1	0	1	0	0	0	0	1	0	0	0	1	0	0	0	0	1	1	1	1	0	0	0	0	0	1	1	0	1	0	0	0	0	0	1	1	0	0
Chr00_91826457	Chr00	91826457	C	T	0	1	0	NA	1	1	1	0	0	0	0	0	0	1	0	NA	0	1	1	0	1	0	1	0	1	0	0	0	1	0	0	1	0	0	1	0	0	NA	1	NA	1	1	0	0	1
Chr00_920665	Chr00	920665	T	A	0	0	1	1	0	1	1	0	1	0	1	0	0	1	1	0	1	0	0	0	NA	0	1	NA	0	0	0	0	NA	1	1	1	1	1	1	1	1	0	1	1	0	1	NA	0	1
Chr00_920667	Chr00	920667	G	A	0	0	1	1	0	1	1	0	1	0	1	0	0	1	1	0	1	0	0	0	NA	0	1	NA	0	0	0	0	NA	1	1	1	1	1	1	1	1	0	1	1	0	1	NA	0	1
Chr00_92371878	Chr00	92371878	C	T	1	1	1	0	1	0	0	0	1	1	1	1	0	1	1	1	0	1	1	1	1	1	0	0	1	1	1	1	1	0	NA	1	1	0	0	1	1	NA	1	0	0	1	1	0	0
Chr00_92551692	Chr00	92551692	T	A	1	0	0	0	1	1	0	0	0	0	1	1	1	0	1	0	1	0	1	0	1	0	0	1	1	0	0	0	0	0	1	0	0	0	1	0	0	0	0	0	0	1	1	0	1
Chr00_92551717	Chr00	92551717	G	A	0	1	1	0	1	1	0	0	0	0	1	0	0	0	1	0	0	1	1	1	0	0	0	0	1	1	1	0	0	1	1	1	0	0	0	0	0	1	0	1	0	1	0	1	0
Chr00_93249029	Chr00	93249029	G	T	1	0	1	NA	0	0	0	0	0	1	1	0	0	0	1	1	0	1	0	1	0	1	0	1	1	1	1	1	0	1	0	0	1	0	0	NA	0	1	1	0	0	0	0	0	1
Chr00_93250793	Chr00	93250793	G	A	1	0	0	0	0	0	0	1	1	0	1	1	1	1	1	0	1	0	1	1	1	0	1	1	0	0	1	0	1	NA	1	0	1	1	1	1	0	1	0	0	0	0	1	0	0
Chr00_93315778	Chr00	93315778	GAGCAAGTTATACC	G	1	0	1	1	0	0	0	0	1	1	0	0	NA	0	1	1	1	0	0	1	0	1	0	1	0	1	0	0	0	0	0	0	0	0	1	1	1	1	1	1	1	1	1	1	1
Chr00_93654255	Chr00	93654255	A	ATAATCAGTT	1	1	1	1	NA	1	0	0	1	0	1	1	0	1	1	1	NA	1	1	1	1	0	1	1	0	1	0	1	0	1	1	0	1	1	NA	0	0	0	0	1	NA	0	0	0	1
Chr00_94071377	Chr00	94071377	G	T	1	0	1	1	0	1	1	1	1	0	0	0	0	1	1	1	1	1	1	1	1	0	0	0	0	0	1	0	0	0	0	1	1	1	0	1	1	0	1	1	1	1	0	0	1
Chr00_94071385	Chr00	94071385	G	A	1	0	0	0	0	0	0	1	1	1	0	0	1	0	0	1	0	1	0	0	0	1	1	0	0	0	0	1	1	0	0	0	1	0	1	0	1	0	0	1	0	0	0	1	1
Chr00_94071407	Chr00	94071407	T	C	1	0	0	0	0	0	0	1	1	1	0	0	1	0	0	1	0	1	0	0	0	1	1	0	0	0	0	1	1	0	0	0	1	0	1	0	1	0	0	1	0	0	0	1	1
Chr00_94127003	Chr00	94127003	G	A	1	0	0	1	0	0	0	0	1	1	0	1	1	0	1	1	1	0	0	0	0	1	0	1	0	1	0	0	1	0	0	0	0	0	0	1	1	1	1	1	1	1	1	1	1
Chr00_94147619	Chr00	94147619	C	G	0	1	0	1	1	0	1	NA	1	0	0	0	0	0	1	1	0	1	0	0	0	1	1	0	0	0	0	1	1	1	0	1	1	0	0	0	1	0	0	0	1	1	0	1	0
Chr00_94147637	Chr00	94147637	G	C	1	NA	0	0	0	0	1	NA	0	0	1	0	1	1	1	0	1	0	0	1	0	0	1	1	0	0	1	0	0	1	1	0	1	1	1	1	0	1	0	0	1	1	1	1	1
Chr00_94147639	Chr00	94147639	A	G	0	1	0	1	1	0	1	NA	1	0	0	0	0	0	1	1	0	1	0	0	0	1	1	0	0	0	0	1	1	1	0	1	1	0	0	0	1	0	0	0	1	1	0	1	0
Chr00_94147647	Chr00	94147647	T	C	0	1	0	1	1	0	1	NA	1	0	0	0	0	0	1	1	0	1	0	0	0	1	1	0	0	0	0	1	1	1	0	1	1	0	0	0	1	0	0	0	1	1	0	1	0
Chr00_94147655	Chr00	94147655	C	T	0	0	1	1	0	0	0	NA	0	0	0	1	0	0	0	1	0	0	0	1	0	0	1	0	1	0	1	0	0	1	0	0	0	0	1	0	0	1	0	1	1	0	0	0	0
Chr00_94299331	Chr00	94299331	G	A	0	0	1	1	1	1	0	0	1	0	1	1	1	1	0	1	0	0	0	1	1	0	1	0	0	0	1	1	0	1	0	1	1	1	1	1	1	1	1	1	0	1	0	0	1
Chr00_94348773	Chr00	94348773	G	T	1	0	1	1	1	0	1	0	1	1	0	0	1	1	0	0	0	0	1	0	0	1	0	0	1	1	1	1	1	0	0	0	1	1	1	1	1	0	0	0	0	0	0	1	0
Chr00_94348785	Chr00	94348785	C	G	1	1	0	0	1	1	1	0	0	0	0	1	0	0	0	0	1	1	0	0	1	1	0	0	1	1	0	1	0	0	1	1	1	1	1	1	0	1	0	1	0	0	0	1	1
Chr00_94348830	Chr00	94348830	C	T	0	0	1	0	0	1	0	1	1	0	1	1	0	1	0	1	1	1	1	0	0	1	0	1	1	0	1	1	0	1	1	0	0	0	0	0	0	1	0	1	1	0	0	1	1
Chr00_94348831	Chr00	94348831	A	T	1	1	0	0	1	1	1	0	0	0	0	1	0	0	0	0	1	1	0	0	1	1	0	0	1	1	0	1	0	0	1	1	1	1	1	1	0	1	0	1	0	0	0	1	1
Chr00_94460678	Chr00	94460678	C	A	0	0	0	0	1	0	0	0	1	1	0	1	1	1	1	0	1	1	1	1	0	0	1	1	0	0	0	1	0	0	0	0	0	1	0	1	0	0	0	0	0	1	0	1	0
Chr00_94460686	Chr00	94460686	G	A	1	0	0	1	1	0	1	0	0	0	1	1	1	1	1	1	0	0	0	0	1	1	0	0	1	0	1	1	1	1	1	0	1	0	0	0	0	0	0	1	0	1	1	0	1
Chr00_94460732	Chr00	94460732	C	A	1	0	0	0	0	0	1	1	1	1	1	1	0	1	1	1	1	1	0	0	0	0	0	0	1	0	1	1	1	0	1	0	0	0	1	0	0	1	0	1	0	0	0	0	1
Chr00_94460746	Chr00	94460746	G	T	0	1	0	1	0	1	0	0	1	0	1	0	0	0	1	1	0	0	1	1	1	1	1	1	0	1	1	0	1	1	0	1	0	0	1	NA	1	0	0	1	1	0	1	0	0
Chr00_9451790	Chr00	9451790	C	T	NA	NA	0	0	1	1	0	NA	0	0	0	NA	0	0	0	NA	0	1	0	1	0	0	1	0	0	1	NA	1	1	0	NA	0	NA	1	0	0	0	0	0	0	0	0	0	0	1
Chr00_9451792	Chr00	9451792	C	CA	NA	NA	1	1	1	0	0	NA	0	1	0	NA	1	0	1	NA	0	0	0	1	0	1	0	0	0	0	NA	1	1	0	NA	1	NA	0	0	0	1	1	0	1	1	0	0	1	0
Chr00_94599538	Chr00	94599538	G	T	1	1	0	1	1	0	NA	0	1	0	0	1	1	0	1	1	NA	0	1	0	1	1	0	1	0	1	1	1	NA	1	1	1	1	1	1	1	0	NA	0	1	0	0	1	1	1
Chr00_9462092	Chr00	9462092	G	T	NA	1	0	1	0	NA	0	1	0	1	1	NA	0	0	0	1	0	1	0	1	NA	0	1	0	1	1	1	0	0	0	1	0	1	0	1	1	0	0	0	1	1	1	0	0	0
Chr00_9463096	Chr00	9463096	G	A	0	1	1	1	0	NA	0	NA	0	1	0	1	0	1	1	NA	0	0	1	1	0	0	0	1	1	1	1	0	0	NA	NA	0	1	0	0	0	0	1	0	0	NA	NA	1	0	1
Chr00_94915544	Chr00	94915544	T	TGTACTCC	NA	0	1	0	0	0	1	0	1	1	1	1	1	0	1	0	1	1	1	0	1	0	1	NA	1	0	0	0	1	0	0	0	0	0	0	1	1	0	1	0	0	0	1	0	1
Chr00_95306240	Chr00	95306240	T	A	1	0	0	1	0	0	0	0	0	1	0	0	0	0	1	0	1	1	0	1	0	0	0	0	0	1	0	0	0	1	0	0	1	1	0	1	1	0	0	1	1	1	1	0	0
Chr00_95306242	Chr00	95306242	TGATG	T	1	0	0	1	0	0	0	0	0	1	0	0	0	0	1	0	1	1	0	1	0	0	0	0	0	1	0	0	0	1	0	0	1	1	0	1	1	0	0	1	1	1	1	0	0
Chr00_95306257	Chr00	95306257	C	T	1	0	0	1	1	0	0	1	1	0	0	1	0	0	1	1	0	0	0	1	1	0	0	1	0	1	1	0	0	1	0	1	1	1	0	1	0	1	0	1	1	0	0	1	0
Chr00_95306258	Chr00	95306258	C	CTTCTAAG	1	0	0	1	0	0	0	0	0	1	0	0	0	0	1	0	1	1	0	1	0	0	0	0	0	1	0	0	0	1	0	0	1	1	0	1	1	0	0	1	1	1	1	0	0
Chr00_95324259	Chr00	95324259	G	C	1	0	0	1	1	0	1	0	0	1	0	1	1	1	1	0	0	0	1	0	0	1	1	1	0	0	1	1	0	1	1	0	1	0	1	0	1	1	0	1	0	0	1	0	0
Chr00_95324278	Chr00	95324278	C	A	0	1	1	0	0	1	1	1	0	0	1	0	0	0	1	1	1	0	1	1	1	0	1	1	0	0	0	0	0	1	0	1	0	0	1	0	0	0	0	1	1	1	0	0	1
Chr00_95354322	Chr00	95354322	G	A	0	1	0	0	1	1	0	0	1	0	1	0	1	0	1	0	0	0	0	1	0	1	0	0	1	1	1	0	1	1	0	0	1	0	1	0	1	0	1	0	1	1	1	1	0
Chr00_95354330	Chr00	95354330	C	T	1	0	0	1	0	0	0	1	0	0	1	1	0	1	1	1	0	0	1	0	0	1	1	1	1	1	1	0	0	1	0	0	0	1	0	0	1	1	0	0	1	1	1	1	0
Chr00_95561554	Chr00	95561554	T	C	1	0	1	1	1	1	1	1	1	0	0	0	0	0	1	1	1	1	1	1	1	0	0	0	1	0	1	0	0	0	0	1	1	1	NA	1	1	0	1	1	0	1	0	0	1
Chr00_9579100	Chr00	9579100	C	T	0	1	0	1	0	0	1	0	0	0	1	1	0	1	1	1	1	0	1	1	0	1	1	1	1	1	0	0	0	NA	1	0	1	NA	0	1	1	0	1	0	1	1	0	0	0
Chr00_9579113	Chr00	9579113	A	G	0	1	0	1	0	0	1	0	0	0	1	1	0	1	1	1	1	0	1	1	0	1	1	1	1	1	0	0	0	NA	1	0	1	NA	0	1	1	0	1	0	1	1	0	0	0
Chr00_96020886	Chr00	96020886	G	T	0	1	1	1	1	1	0	0	1	0	1	1	1	0	0	1	1	0	1	1	1	1	1	1	1	0	1	1	0	0	1	1	1	0	1	1	1	1	1	1	1	0	1	0	0
Chr00_96020943	Chr00	96020943	G	A	0	0	1	1	1	1	0	0	0	1	0	1	1	1	0	1	1	0	0	0	1	1	1	1	0	1	0	1	0	1	0	0	1	1	0	0	0	0	1	1	1	0	1	1	0
Chr00_96076672	Chr00	96076672	T	A	1	1	1	1	0	1	1	1	1	0	1	1	1	1	0	1	1	1	0	0	1	1	1	0	1	1	1	0	1	0	0	0	0	1	1	1	0	0	0	0	1	1	0	0	1
Chr00_96556704	Chr00	96556704	C	T	NA	NA	0	0	0	0	0	NA	1	1	0	1	1	1	1	0	1	1	1	1	0	0	1	1	0	0	0	1	1	0	0	0	0	1	0	0	0	0	1	0	0	1	0	0	0
Chr00_96556750	Chr00	96556750	G	A	NA	NA	0	0	0	0	0	NA	1	1	0	1	1	1	1	0	1	1	1	1	0	0	1	1	0	1	0	1	1	0	0	0	0	1	0	1	0	0	1	0	0	1	0	0	0
Chr00_97382138	Chr00	97382138	G	A	0	0	0	0	0	1	0	0	1	1	0	1	0	1	1	NA	1	0	0	0	1	1	0	1	1	NA	1	0	0	1	0	0	0	1	1	1	1	0	1	1	1	0	1	0	1
Chr00_97805023	Chr00	97805023	T	A	NA	0	0	NA	1	1	0	1	1	NA	NA	NA	NA	NA	NA	NA	NA	1	1	0	0	NA	1	1	1	1	0	NA	0	1	NA	NA	0	0	1	0	0	0	NA	0	NA	1	0	NA	1
Chr00_97805038	Chr00	97805038	C	T	NA	0	1	NA	1	1	0	1	1	NA	NA	NA	NA	NA	NA	NA	NA	1	1	NA	0	NA	1	1	1	1	0	NA	0	1	NA	NA	1	0	1	0	0	0	NA	0	NA	1	0	NA	1
Chr00_97953695	Chr00	97953695	A	G	0	0	0	0	0	1	1	NA	1	0	0	1	0	1	0	0	1	0	1	0	1	1	0	1	0	0	1	0	1	0	0	1	1	0	0	1	0	0	0	1	1	1	1	1	0
Chr00_97953701	Chr00	97953701	T	G	0	1	0	0	0	0	0	1	0	1	1	1	0	0	0	1	1	1	0	1	0	0	1	1	1	1	0	0	0	1	1	0	1	0	0	0	0	1	1	1	1	1	0	1	1
Chr00_9823700	Chr00	9823700	C	A	1	1	0	0	1	0	1	NA	1	0	0	NA	1	0	1	1	1	1	1	1	0	1	1	1	1	0	0	0	1	0	0	0	1	0	0	1	0	1	0	1	1	NA	1	1	1
Chr00_98511192	Chr00	98511192	G	C	1	0	1	0	0	0	0	0	0	1	1	0	1	1	1	0	1	1	0	0	1	0	1	1	0	0	0	1	0	0	0	1	1	0	1	1	1	0	0	1	0	0	1	1	1
Chr00_98730108	Chr00	98730108	C	G	0	1	0	1	1	1	0	1	1	1	0	0	0	0	1	1	1	1	1	0	0	0	1	1	0	1	NA	0	0	1	NA	1	0	1	NA	1	NA	0	NA	NA	1	0	0	0	0
Chr00_98772137	Chr00	98772137	C	T	0	1	1	0	0	0	0	1	0	1	0	1	1	1	0	1	1	1	0	0	0	0	0	0	1	1	1	1	1	0	0	1	1	0	0	0	1	1	1	0	1	0	0	1	0
Chr00_99452132	Chr00	99452132	C	G	1	1	1	0	1	0	0	1	0	1	1	0	0	0	0	1	0	1	1	1	0	1	0	1	1	1	0	1	0	0	0	0	1	1	1	0	0	0	1	0	1	0	1	0	0
Chr00_99578713	Chr00	99578713	G	A	NA	0	0	1	0	0	1	0	1	1	NA	0	0	0	0	0	1	1	1	1	0	0	1	0	1	0	0	NA	1	1	0	0	1	0	1	0	1	1	0	0	1	0	0	1	0
Chr00_99578714	Chr00	99578714	C	T	NA	0	0	1	0	0	1	0	1	1	NA	0	0	0	0	0	1	1	1	1	0	0	1	0	1	0	0	NA	1	1	0	0	1	0	1	0	1	1	0	0	1	0	0	1	0
Chr00_99578727	Chr00	99578727	T	G	NA	0	0	1	0	0	1	0	1	1	NA	0	0	0	0	0	1	1	1	1	0	0	1	0	1	0	0	NA	1	1	0	0	1	0	1	0	1	1	0	0	1	0	0	1	0
Chr00_99578740	Chr00	99578740	G	A	NA	1	0	0	0	0	1	0	0	0	NA	0	1	1	1	0	1	0	0	0	0	0	1	1	0	0	1	NA	0	0	0	0	1	1	1	1	0	1	0	0	1	1	1	1	1
Chr00_99578748	Chr00	99578748	C	G	NA	1	1	0	1	1	0	1	0	1	NA	1	1	0	1	1	1	1	0	0	0	0	1	1	1	1	0	NA	0	0	1	1	1	0	0	1	0	1	1	0	0	0	1	0	0
Chr00_99578756	Chr00	99578756	T	C	NA	NA	0	0	0	0	1	NA	0	0	NA	0	1	1	1	0	1	0	0	1	0	0	1	1	1	0	1	NA	0	0	0	0	1	1	1	1	0	1	0	0	1	1	1	1	1
Chr00_99709410	Chr00	99709410	GT	G	1	0	NA	1	0	1	NA	0	0	0	0	1	0	0	0	0	1	1	1	0	0	0	1	NA	NA	NA	1	NA	1	0	0	0	0	0	1	1	NA	1	1	NA	1	0	0	0	1
Chr00_99709412	Chr00	99709412	CGT	C	1	0	NA	1	0	1	NA	0	0	0	0	1	0	0	0	0	1	1	1	0	0	0	1	NA	NA	NA	1	NA	1	0	0	0	0	0	1	1	NA	1	1	NA	1	0	0	0	1
Chr01_10034033	Chr01	10034033	C	T	0	0	1	0	0	1	0	1	1	0	1	1	0	NA	0	1	1	1	1	0	0	1	0	1	1	0	1	NA	NA	NA	1	0	0	1	0	0	0	1	0	1	1	0	0	1	1
Chr01_10034086	Chr01	10034086	C	T	1	1	0	1	0	0	0	1	0	1	0	0	0	NA	1	0	0	0	1	0	0	1	0	1	1	1	1	0	NA	NA	0	0	1	1	0	NA	0	0	0	0	0	1	1	0	0
Chr01_10034117	Chr01	10034117	C	A	1	1	0	1	0	0	0	1	0	1	0	0	0	NA	1	0	0	0	1	0	0	1	0	1	1	1	1	0	NA	NA	0	0	1	1	0	NA	0	0	0	0	0	1	1	0	0
Chr01_10085025	Chr01	10085025	T	A	1	1	1	0	0	0	1	1	1	0	1	1	1	1	1	0	1	1	1	0	0	1	1	1	0	1	1	0	0	1	0	1	1	0	0	0	0	0	0	1	0	0	0	1	0
Chr01_10095063	Chr01	10095063	C	T	0	1	1	0	0	1	1	0	0	1	1	0	1	1	1	0	1	1	1	1	0	0	0	1	0	1	0	1	1	0	1	1	0	0	NA	0	0	0	0	1	0	0	1	0	0
Chr01_10095069	Chr01	10095069	A	T	0	1	1	1	0	1	1	0	0	1	1	1	1	1	1	0	0	1	1	1	0	0	0	0	0	0	0	1	1	0	1	1	0	1	0	0	0	0	0	1	0	0	1	0	0
Chr01_10095072	Chr01	10095072	T	A	0	1	1	1	0	1	1	0	0	1	1	1	1	1	1	0	0	1	1	1	0	0	0	0	0	0	0	1	1	0	1	1	0	1	0	0	0	0	0	1	0	0	1	0	0
Chr01_10095084	Chr01	10095084	T	C,G	0	1	0	1	0	1	0	0	1	0	1	0	0	0	1	1	0	0	1	1	1	0	1	1	0	0	1	0	1	0	0	1	0	0	1	1	0	0	NA	1	1	0	1	NA	0
Chr01_10119351	Chr01	10119351	C	G	1	1	0	NA	0	1	NA	0	1	NA	0	NA	0	0	1	1	1	NA	1	0	NA	0	0	1	1	NA	NA	0	0	0	1	0	1	1	0	0	0	1	0	NA	0	0	NA	NA	0
Chr01_1017079	Chr01	1017079	T	A	1	1	1	0	1	1	1	1	1	1	0	0	0	0	1	1	0	1	0	1	1	1	0	1	1	0	1	1	0	0	0	0	1	1	1	0	1	0	0	0	0	NA	0	1	1
Chr01_10301367	Chr01	10301367	T	C	0	1	0	1	0	0	1	0	0	0	1	1	0	1	1	1	1	0	1	1	0	1	1	1	0	1	0	0	0	1	1	0	1	0	0	1	1	0	1	0	1	1	0	0	1
Chr01_10489027	Chr01	10489027	G	A	0	1	0	0	0	1	1	1	1	0	0	1	1	0	1	1	0	0	1	1	0	1	1	1	0	0	0	0	NA	0	1	0	1	0	0	1	1	0	0	1	1	1	1	1	0
Chr01_10489108	Chr01	10489108	C	T	0	0	1	0	1	1	1	0	1	0	1	1	1	1	1	1	1	1	0	0	1	1	1	0	1	1	1	1	0	1	0	0	0	1	1	1	0	1	0	0	1	0	0	1	0
Chr01_10666	Chr01	10666	A	G	0	1	1	0	0	1	0	0	0	1	1	1	0	0	0	1	1	1	1	0	0	0	1	1	0	0	0	1	0	1	0	1	1	0	1	0	1	0	1	1	0	1	1	1	0
Chr01_10742813	Chr01	10742813	C	T	0	NA	0	1	0	0	1	0	0	1	1	1	0	1	1	NA	1	0	1	1	0	1	1	NA	1	1	0	0	0	NA	1	0	1	0	0	1	1	0	NA	0	1	NA	0	0	1
Chr01_10742828	Chr01	10742828	G	A	1	0	0	0	1	1	1	1	0	1	0	0	0	0	1	0	0	0	0	0	1	1	1	0	1	0	0	1	1	0	1	0	0	1	1	1	1	1	1	0	0	1	0	0	1
Chr01_10742834	Chr01	10742834	A	C	1	1	0	1	0	0	1	0	0	1	0	1	0	0	1	1	1	1	1	0	1	0	0	1	1	1	1	0	0	0	1	0	1	1	0	0	0	1	0	1	0	0	1	1	0
Chr01_10742841	Chr01	10742841	T	C	1	1	1	1	0	1	1	0	1	1	0	0	0	0	0	1	0	0	0	0	1	0	0	1	0	1	1	0	0	0	1	1	0	0	1	0	0	0	0	0	1	1	0	1	0
Chr01_10742875	Chr01	10742875	A	T	0	1	0	1	0	0	1	0	0	0	1	1	0	0	1	1	1	0	1	1	0	1	1	0	0	1	0	0	0	0	1	0	0	0	0	1	1	0	0	0	1	1	0	0	0
Chr01_10742880	Chr01	10742880	AG	A	1	1	0	1	0	0	1	0	0	1	0	1	0	0	1	1	1	1	1	0	1	0	0	1	1	1	1	0	0	0	1	0	1	1	0	0	0	1	0	1	0	0	1	1	0
Chr01_10820341	Chr01	10820341	TAA	T	1	NA	0	NA	0	NA	NA	NA	NA	NA	NA	NA	0	NA	NA	1	1	NA	1	0	NA	0	0	0	1	1	NA	0	NA	0	NA	NA	1	1	NA	NA	0	NA	0	NA	0	0	1	1	NA
Chr01_10871064	Chr01	10871064	A	G	0	0	1	1	1	0	1	1	1	0	0	0	1	1	0	0	1	0	0	1	0	1	1	0	0	1	0	0	1	1	0	1	1	0	1	1	0	0	1	0	1	1	0	0	0
Chr01_10886797	Chr01	10886797	C	CA	1	1	0	0	1	0	1	1	1	0	0	1	1	0	1	1	1	1	1	1	0	1	1	1	1	0	0	0	1	0	0	0	1	0	0	1	0	1	0	1	1	1	1	1	0
Chr01_10886835	Chr01	10886835	G	T	0	0	1	0	1	0	0	0	1	1	0	1	0	1	0	1	1	0	0	1	0	1	1	1	0	0	1	1	1	1	0	1	1	1	0	0	0	1	1	1	1	1	0	1	1
Chr01_10893033	Chr01	10893033	G	A	1	1	0	1	1	0	0	1	0	0	1	0	0	0	0	0	0	1	1	0	1	1	1	0	0	1	0	1	0	0	1	1	1	1	0	0	1	1	0	1	1	1	1	1	0
Chr01_10893066	Chr01	10893066	C	T	0	1	0	0	1	1	1	0	1	1	0	1	0	1	1	0	1	1	1	0	1	0	0	1	1	1	1	0	1	0	0	0	1	0	1	1	0	1	0	0	1	1	1	1	1
Chr01_10893067	Chr01	10893067	A	T	1	1	0	0	0	0	1	0	0	0	1	0	1	1	1	0	1	0	0	1	0	0	1	1	0	0	1	0	0	1	1	0	1	1	1	1	0	1	0	0	1	1	1	1	1
Chr01_10893068	Chr01	10893068	G	A	1	0	1	0	0	0	1	0	0	1	1	0	1	1	0	1	1	1	0	0	0	1	0	1	0	0	1	1	0	1	0	0	0	0	1	0	1	0	0	1	0	0	0	1	0
Chr01_10893078	Chr01	10893078	G	A	1	0	1	1	1	1	1	0	0	0	0	0	1	0	1	1	0	0	1	1	1	0	0	1	1	0	1	0	1	0	0	0	0	0	1	1	0	1	0	0	1	1	1	0	1
Chr01_10893086	Chr01	10893086	C	T	1	1	0	0	1	0	1	1	0	1	1	1	0	0	0	1	1	1	0	0	1	1	1	1	0	1	0	0	1	1	0	0	1	0	0	0	0	1	0	0	0	0	0	1	1
Chr01_10893089	Chr01	10893089	C	A	1	0	1	0	0	0	1	0	0	1	1	0	1	1	0	1	1	1	0	0	0	1	0	1	0	0	1	1	0	1	0	0	0	0	1	0	1	0	0	1	0	0	0	1	0
Chr01_10893096	Chr01	10893096	C	A	1	1	0	0	1	0	1	1	0	1	1	1	0	0	0	1	1	1	0	0	1	1	1	1	0	1	0	0	1	1	0	0	1	0	0	0	0	1	0	0	0	0	0	1	1
Chr01_10893102	Chr01	10893102	G	A	0	1	1	0	1	1	0	1	0	1	0	1	1	0	0	1	1	1	0	0	0	0	1	1	0	1	0	0	0	0	1	1	1	0	0	1	0	1	1	1	0	0	1	0	0
Chr01_10912626	Chr01	10912626	A	G	0	1	1	0	1	0	1	0	1	0	0	0	0	0	0	1	1	0	1	0	0	1	1	0	0	0	0	1	1	0	0	1	0	1	0	0	1	0	0	0	1	1	0	0	1
Chr01_10912666	Chr01	10912666	C	A	1	0	1	0	0	1	0	1	1	0	1	0	1	0	1	1	0	1	1	0	0	1	0	0	1	1	1	1	0	1	1	0	0	1	0	0	1	0	1	0	1	0	1	1	1
Chr01_10979867	Chr01	10979867	A	T	0	1	1	0	1	0	0	0	0	0	0	1	1	1	1	0	0	0	1	0	1	0	0	0	0	0	0	1	1	0	0	1	1	0	0	1	0	0	1	0	1	0	0	1	0
Chr01_10983573	Chr01	10983573	A	C	1	1	1	0	1	1	NA	1	1	1	0	0	1	0	1	1	NA	1	NA	NA	1	1	0	1	1	0	1	1	NA	0	0	0	1	1	1	0	1	0	0	0	0	1	0	1	1
Chr01_10983593	Chr01	10983593	C	A	1	0	0	0	1	1	NA	1	1	0	1	0	1	0	1	0	1	1	NA	NA	1	0	1	1	1	1	1	0	NA	0	1	0	0	NA	0	1	1	0	0	0	0	1	0	NA	0
Chr01_10984754	Chr01	10984754	A	G	1	NA	0	0	1	0	0	1	1	0	0	1	0	1	1	1	1	0	0	NA	1	0	0	1	1	1	1	1	0	0	NA	NA	1	0	0	0	1	NA	0	0	1	1	0	1	1
Chr01_10984763	Chr01	10984763	G	A	0	0	0	0	0	1	NA	1	0	1	0	1	0	1	1	1	1	1	NA	NA	1	0	1	0	0	1	1	0	NA	0	0	NA	0	1	0	1	1	NA	1	0	0	1	1	1	1
Chr01_10984791	Chr01	10984791	T	A	0	1	1	0	1	NA	0	1	0	0	0	1	0	0	0	1	1	1	0	NA	0	0	1	0	1	1	0	0	0	0	1	0	1	0	1	1	0	0	1	NA	0	0	1	0	1
Chr01_112022	Chr01	112022	C	A	0	0	1	1	0	0	0	NA	0	NA	0	1	0	0	1	1	1	0	0	0	0	0	1	1	1	0	1	0	NA	NA	0	0	0	0	NA	NA	1	NA	0	0	0	0	0	1	1
Chr01_11220806	Chr01	11220806	A	C	0	0	1	1	0	0	0	1	1	0	0	1	0	0	0	1	0	0	0	0	1	0	0	1	0	1	1	0	1	0	1	1	1	0	0	0	1	1	0	0	1	1	0	1	1
Chr01_11287649	Chr01	11287649	GACAATAC	G	1	1	0	1	0	1	1	1	0	1	1	0	0	0	0	1	1	0	0	1	1	0	1	1	1	1	1	0	0	0	1	0	NA	0	1	1	1	1	0	1	0	1	1	0	0
Chr01_11287657	Chr01	11287657	GA	G	1	1	0	1	0	1	1	1	0	1	1	0	0	0	0	1	1	0	0	1	1	0	1	1	1	1	1	0	0	0	1	0	NA	0	1	1	1	1	0	1	0	1	1	0	0
Chr01_11300875	Chr01	11300875	C	T	0	0	0	0	1	1	0	0	1	0	1	0	1	0	1	0	1	0	1	1	0	0	0	0	1	1	1	1	1	1	1	0	0	0	1	0	1	0	1	1	1	1	1	0	0
Chr01_11300878	Chr01	11300878	G	A	0	0	0	0	1	1	0	0	1	0	1	0	1	0	1	0	1	0	1	1	0	0	0	0	1	1	1	1	1	1	1	0	0	1	1	0	1	0	1	1	1	1	1	0	0
Chr01_11300884	Chr01	11300884	T	A	0	0	0	0	1	1	0	0	1	0	1	0	1	0	1	0	1	0	1	1	0	0	0	0	1	1	1	1	1	1	1	0	0	1	1	0	1	0	1	1	1	1	1	0	0
Chr01_11309633	Chr01	11309633	G	A	0	0	1	0	0	1	0	NA	1	1	1	1	0	1	1	1	1	1	1	0	0	1	0	1	1	0	1	1	0	1	1	0	0	1	0	0	0	1	0	1	1	0	0	1	1
Chr01_11313061	Chr01	11313061	G	A	1	0	0	0	1	1	1	1	1	1	0	0	0	0	1	0	0	0	0	0	1	1	1	0	1	0	0	1	1	0	1	0	0	1	1	1	1	1	1	0	0	1	0	0	1
Chr01_11422488	Chr01	11422488	C	A	1	0	0	0	1	1	1	1	1	1	0	0	0	0	1	0	0	0	0	0	NA	1	1	0	1	0	0	1	NA	0	1	0	0	1	1	1	1	1	1	0	0	1	0	0	1
Chr01_11464904	Chr01	11464904	C	T	0	1	0	1	0	0	1	0	0	0	1	1	0	1	1	1	1	0	1	1	0	1	1	1	0	1	0	0	0	1	1	0	1	0	0	1	1	0	1	0	1	1	0	0	0
Chr01_11464933	Chr01	11464933	A	G	0	1	0	1	0	0	1	0	0	0	1	1	0	1	1	1	1	0	1	1	0	1	1	1	0	1	0	0	0	1	1	0	1	1	0	1	1	0	1	0	1	1	0	0	0
Chr01_11464936	Chr01	11464936	CT	C	0	1	0	1	0	0	1	0	0	0	1	1	0	1	1	1	1	0	1	1	0	1	1	1	0	1	0	0	0	1	1	0	1	1	0	1	1	0	1	0	1	1	0	0	0
Chr01_11481	Chr01	11481	A	T	0	1	NA	0	0	NA	0	0	0	1	NA	1	0	0	0	1	1	1	1	0	0	0	1	1	0	1	0	1	0	1	0	1	NA	0	1	0	1	0	1	1	1	NA	1	1	0
Chr01_11517780	Chr01	11517780	T	C	1	0	0	0	1	1	1	1	0	1	0	0	0	0	1	0	0	0	0	0	1	1	1	0	1	0	0	1	1	0	1	0	0	1	1	1	1	1	1	0	0	1	0	0	1
Chr01_11521761	Chr01	11521761	GT	G	0	NA	0	NA	0	0	1	0	0	0	1	1	0	1	1	1	1	0	1	1	0	1	1	1	0	1	0	0	0	1	NA	0	1	0	0	NA	1	0	NA	0	1	NA	0	0	1
Chr01_11524961	Chr01	11524961	T	TGGC	0	0	1	0	0	1	0	1	1	0	1	1	0	1	0	1	1	1	1	0	0	1	0	1	1	0	1	1	0	1	1	0	0	1	0	0	0	1	0	1	1	0	0	1	1
Chr01_11524962	Chr01	11524962	G	T	1	1	0	1	0	1	1	0	1	1	0	1	0	0	1	1	1	1	1	0	1	0	0	1	1	1	1	0	0	0	1	0	1	1	0	0	0	1	0	1	0	0	1	1	0
Chr01_11539	Chr01	11539	C	T	0	0	0	1	1	1	1	0	0	0	0	1	1	0	0	1	1	0	1	1	NA	1	0	1	1	1	1	0	0	0	1	0	0	1	0	0	0	1	0	0	1	0	1	1	1
Chr01_11545	Chr01	11545	C	T	0	0	0	1	1	1	1	0	0	0	0	1	1	0	0	1	1	0	1	1	NA	1	0	1	1	1	1	0	0	0	1	0	0	1	0	0	0	1	0	0	1	0	1	1	1
Chr01_11626373	Chr01	11626373	C	A	0	0	0	1	1	NA	0	NA	0	1	0	1	0	1	0	1	0	NA	0	1	NA	0	0	0	0	0	NA	0	NA	0	NA	1	0	0	0	NA	0	0	0	0	0	NA	1	1	1
Chr01_11648843	Chr01	11648843	C	G	0	NA	0	NA	0	0	NA	0	0	0	1	1	0	NA	1	1	1	1	1	1	0	1	1	1	0	1	1	0	0	NA	0	0	1	0	0	NA	1	0	NA	0	1	1	0	0	1
Chr01_12044177	Chr01	12044177	G	T	0	1	0	1	1	1	1	0	0	1	0	1	0	1	0	0	0	1	0	1	1	0	0	1	1	0	0	1	1	1	0	1	0	1	0	0	1	0	0	0	0	0	1	0	0
Chr01_12133158	Chr01	12133158	C	T	0	1	1	1	1	0	1	1	1	0	0	0	1	1	0	0	1	0	0	1	0	1	1	0	0	0	0	0	1	1	0	1	1	0	1	1	0	0	1	0	1	1	0	0	1
Chr01_1219670	Chr01	1219670	C	A	0	NA	0	1	1	1	1	0	1	0	1	0	0	1	1	NA	0	0	1	1	0	1	0	1	0	1	0	1	0	0	1	1	0	1	0	0	1	0	1	1	1	1	0	0	1
Chr01_12208810	Chr01	12208810	G	A	0	0	0	1	0	0	0	1	1	0	0	1	0	0	1	1	1	0	0	0	1	0	0	1	0	1	1	0	1	0	1	1	1	1	0	0	1	1	0	0	1	1	0	1	1
Chr01_1223032	Chr01	1223032	T	C	0	NA	0	1	1	1	1	0	1	0	1	0	0	1	1	1	1	0	NA	1	0	1	0	1	0	1	0	1	0	0	1	1	0	1	0	0	1	0	1	1	NA	1	0	0	1
Chr01_1223155	Chr01	1223155	G	A	0	1	0	1	1	1	1	0	1	1	1	0	0	1	1	1	1	0	1	1	0	1	0	1	0	1	0	1	0	0	1	1	0	0	0	0	1	0	1	1	1	1	0	0	1
Chr01_1224245	Chr01	1224245	C	CTGGATAG	0	1	0	1	1	1	1	0	1	0	1	0	0	1	1	1	0	0	1	1	0	1	0	1	0	1	0	1	0	0	1	1	0	1	0	0	1	0	1	1	1	1	0	0	1
Chr01_12296452	Chr01	12296452	C	A	1	0	0	0	1	1	1	1	0	1	0	0	0	0	1	0	0	0	0	0	1	1	1	0	1	0	0	1	1	0	1	0	0	1	1	1	1	1	1	0	0	1	0	0	1
Chr01_12296460	Chr01	12296460	TAAA	T	1	0	0	0	1	1	1	1	0	1	0	0	0	0	1	0	0	0	0	0	1	1	1	0	1	0	0	1	1	0	1	0	0	1	1	1	1	1	1	0	0	1	0	0	1
Chr01_12296464	Chr01	12296464	C	T	1	0	0	0	1	1	1	1	0	1	0	0	0	0	1	0	0	0	0	0	1	1	1	0	1	0	0	1	1	0	1	0	0	1	1	1	1	1	1	0	0	1	0	0	1
Chr01_1230284	Chr01	1230284	TGAGACATTCGTAAACCGGC	T	1	1	1	0	0	1	0	0	0	1	1	1	1	0	1	1	0	1	1	0	1	1	0	0	0	1	1	1	0	0	1	1	1	1	0	0	0	0	1	1	0	0	0	0	0
Chr01_1232417	Chr01	1232417	T	C	0	1	0	1	1	1	1	0	1	1	1	0	0	1	1	1	0	0	1	1	0	1	0	1	0	1	0	1	0	0	1	1	0	0	0	0	1	0	1	1	1	1	0	0	1
Chr01_1235714	Chr01	1235714	A	G	0	1	0	1	1	NA	1	0	1	0	1	0	0	NA	1	1	1	0	1	1	0	1	0	1	0	1	0	1	0	0	1	1	0	0	0	0	1	0	1	1	1	1	0	0	1
Chr01_12369665	Chr01	12369665	T	A	1	0	0	NA	1	1	1	NA	1	1	0	0	0	0	1	0	0	0	0	0	NA	1	1	0	1	0	0	1	1	0	1	0	0	1	NA	NA	1	NA	1	0	0	1	0	0	1
Chr01_1237297	Chr01	1237297	G	T	1	0	0	1	0	0	1	1	0	0	1	0	0	1	NA	1	0	0	0	0	1	1	1	0	1	0	1	1	1	0	1	1	0	1	1	1	1	0	0	0	0	1	1	0	0
Chr01_1238958	Chr01	1238958	G	A	1	0	0	1	0	0	1	1	0	0	1	0	0	1	NA	1	0	0	0	0	1	1	1	0	1	0	1	1	1	0	1	1	0	1	1	1	1	0	0	0	0	1	1	0	1
Chr01_12458330	Chr01	12458330	C	T	1	0	0	0	1	1	0	NA	0	1	0	0	0	0	NA	0	1	0	0	0	1	1	1	0	1	NA	0	1	1	0	1	0	0	1	1	1	NA	1	NA	0	0	NA	0	0	1
Chr01_12458349	Chr01	12458349	A	G	1	0	0	0	1	0	1	0	1	1	NA	1	1	1	1	1	1	1	0	1	1	0	1	0	0	NA	NA	0	1	0	0	1	0	0	1	1	NA	0	0	1	0	0	NA	0	0
Chr01_12650492	Chr01	12650492	C	A	1	0	0	0	0	1	1	1	1	1	1	1	0	1	1	1	1	1	0	NA	1	1	1	0	0	0	0	0	1	0	0	0	0	1	1	1	0	0	0	0	0	0	0	0	1
Chr01_12650498	Chr01	12650498	T	G	1	0	0	0	0	1	1	1	1	1	1	1	0	1	1	1	1	1	0	NA	1	1	1	0	0	0	0	0	1	0	0	0	0	1	1	1	0	0	0	0	0	0	0	0	1
Chr01_12650549	Chr01	12650549	T	C	0	0	0	1	1	0	0	1	1	1	NA	1	1	1	1	0	1	1	1	0	0	0	1	1	1	0	0	1	0	1	0	1	1	0	1	0	0	0	1	0	0	1	0	0	1
Chr01_12657587	Chr01	12657587	A	G	0	0	1	0	0	1	0	0	1	0	1	1	0	1	1	1	1	1	1	0	0	1	0	1	1	0	1	1	0	1	1	0	0	1	0	0	0	1	0	1	1	0	0	1	1
Chr01_12705976	Chr01	12705976	C	A	1	1	0	1	0	1	0	1	1	1	0	1	0	0	1	1	0	1	1	0	1	0	0	1	1	1	1	0	0	0	1	0	1	1	0	0	0	1	0	1	0	0	1	1	0
Chr01_12706038	Chr01	12706038	C	A	0	1	0	1	1	1	1	0	0	1	0	1	0	1	1	0	0	1	0	1	1	0	0	1	1	0	0	1	1	1	0	1	0	1	0	0	1	0	0	0	0	0	1	0	1
Chr01_12706039	Chr01	12706039	A	G	1	0	0	0	1	1	0	1	0	1	0	0	0	0	1	0	1	0	0	0	1	1	1	0	1	0	0	1	1	0	1	0	0	1	1	1	1	1	1	0	0	1	0	0	1
Chr01_12750772	Chr01	12750772	C	T	1	0	0	0	1	1	0	1	0	1	0	0	0	0	1	0	1	0	0	0	1	1	1	0	1	0	0	1	1	0	1	0	0	1	1	1	1	1	1	0	0	1	0	0	1
Chr01_12750802	Chr01	12750802	T	G	1	0	0	0	1	0	1	0	1	0	1	1	1	1	1	1	0	1	0	1	1	0	1	0	0	1	1	0	1	0	0	1	0	0	1	1	1	0	0	1	0	0	1	0	0
Chr01_12751150	Chr01	12751150	G	C	0	1	1	1	1	0	1	NA	NA	0	0	0	1	1	0	0	1	0	0	1	0	1	NA	0	0	0	0	0	1	1	0	1	1	0	1	1	0	0	1	0	1	1	0	0	0
Chr01_12751163	Chr01	12751163	T	C	0	1	1	1	1	0	1	NA	NA	0	0	0	1	1	0	0	1	0	0	1	0	1	NA	0	0	0	0	0	1	1	0	1	1	0	1	1	0	0	1	0	1	1	0	0	0
Chr01_12772740	Chr01	12772740	A	C	NA	NA	0	1	0	NA	0	1	0	NA	1	0	NA	1	1	0	0	NA	NA	0	1	0	0	0	1	1	1	0	0	0	1	0	1	0	1	0	0	1	0	1	0	0	NA	1	0
Chr01_12835980	Chr01	12835980	T	C	1	0	0	0	1	1	1	1	1	1	0	0	1	0	0	0	1	1	1	1	1	0	1	0	1	0	1	0	0	1	1	1	0	1	1	1	0	1	1	0	1	1	1	1	1
Chr01_12836841	Chr01	12836841	G	T	1	0	0	0	1	1	1	1	1	1	0	0	1	0	1	0	0	1	1	1	1	0	1	0	1	1	1	0	0	1	1	1	0	1	1	1	0	1	1	0	1	1	1	1	1
Chr01_12913933	Chr01	12913933	G	T	NA	1	NA	0	0	1	0	1	1	1	NA	0	NA	1	1	0	0	1	1	0	0	1	0	0	1	0	1	NA	1	0	0	0	0	0	NA	0	0	0	0	1	0	0	1	NA	1
Chr01_12919408	Chr01	12919408	A	G	1	0	0	0	1	1	0	1	0	1	0	0	0	0	1	0	0	0	0	0	1	1	1	0	1	0	0	1	1	0	1	0	0	1	1	1	1	1	1	0	1	1	0	0	1
Chr01_12922310	Chr01	12922310	A	G	0	0	0	1	0	0	0	NA	1	0	0	1	0	0	1	NA	1	0	0	0	1	0	0	1	0	1	NA	0	0	0	1	1	1	1	0	0	1	1	0	0	NA	1	0	NA	1
Chr01_1295929	Chr01	1295929	G	GCAA	0	0	0	1	1	1	1	1	0	0	0	NA	1	0	0	1	1	0	1	1	NA	1	0	1	0	1	1	0	0	0	1	0	0	1	0	0	0	1	0	0	1	0	1	1	1
Chr01_1295941	Chr01	1295941	G	GCGT	0	0	0	1	1	1	1	1	0	0	0	1	1	0	0	1	1	0	1	1	NA	1	0	1	0	1	1	0	0	0	1	0	0	1	0	0	0	1	0	0	1	0	1	1	1
Chr01_1297623	Chr01	1297623	A	G	0	1	1	0	1	1	0	0	0	1	1	1	0	0	0	1	1	1	0	0	0	0	1	1	0	0	0	1	0	1	0	1	1	0	1	0	1	0	1	1	0	1	1	1	0
Chr01_1303557	Chr01	1303557	G	A	1	0	0	0	0	0	1	0	1	1	1	0	1	1	0	0	1	0	1	0	0	0	0	1	1	0	0	1	0	1	1	0	0	1	0	1	0	1	1	1	1	0	0	1	1
Chr01_13083687	Chr01	13083687	CTG	C	1	0	0	0	1	1	1	1	1	1	0	0	1	0	1	0	1	1	1	1	1	0	1	0	1	0	1	0	0	1	1	1	0	1	1	1	0	1	1	0	1	1	1	1	1
Chr01_13083712	Chr01	13083712	T	A	0	0	0	1	0	0	0	1	1	0	0	1	0	0	1	1	1	0	0	0	1	0	0	1	0	1	1	0	0	0	1	1	1	0	0	0	1	1	0	0	1	1	0	1	1
Chr01_1329677	Chr01	1329677	AGAT	A	0	1	0	1	1	1	1	0	1	0	1	0	0	1	1	1	0	0	1	1	0	1	0	1	0	1	0	1	0	0	1	1	0	0	0	0	1	0	1	1	1	1	0	0	1
Chr01_1330760	Chr01	1330760	A	G	0	0	0	1	1	NA	1	1	0	0	0	1	1	0	0	1	1	0	1	1	NA	NA	0	1	0	1	1	0	0	0	NA	0	0	1	0	0	0	1	0	0	1	0	1	1	1
Chr01_13429085	Chr01	13429085	A	G	0	0	1	1	1	0	1	1	1	0	0	0	1	1	0	0	1	0	0	1	0	1	1	0	0	1	0	0	1	1	0	1	1	1	1	1	0	0	1	0	1	1	0	0	0
Chr01_13429120	Chr01	13429120	T	C	1	0	0	0	1	1	1	1	1	1	0	0	0	0	1	0	0	0	0	0	1	1	1	0	1	0	0	1	1	0	1	0	0	1	1	1	1	1	1	0	0	1	0	0	1
Chr01_13436527	Chr01	13436527	C	A	0	0	1	0	0	0	0	0	0	1	0	0	1	0	0	0	0	0	1	0	0	0	0	0	0	1	0	1	0	1	0	1	1	0	0	0	1	0	1	0	1	0	0	1	0
Chr01_13514044	Chr01	13514044	A	G	NA	0	0	0	1	0	1	1	0	1	0	0	1	0	0	0	1	1	1	1	1	1	0	0	1	1	0	1	0	0	1	1	1	1	1	0	1	1	0	0	0	1	0	0	1
Chr01_13514071	Chr01	13514071	C	A	0	0	1	0	0	1	0	1	1	0	1	1	0	1	0	1	1	1	1	0	0	1	0	1	1	0	1	1	0	1	1	0	0	1	0	0	0	1	0	0	0	0	0	1	1
Chr01_13514075	Chr01	13514075	G	A	1	1	1	1	0	0	0	0	1	1	1	1	0	0	0	1	0	0	0	0	1	1	1	0	0	0	1	0	1	1	1	1	0	1	1	1	1	0	1	0	0	1	0	1	1
Chr01_13516279	Chr01	13516279	G	T	0	1	0	1	1	1	1	0	1	1	1	1	1	1	1	1	0	1	1	1	1	0	0	0	1	0	0	0	0	0	0	0	1	0	1	1	0	0	1	0	0	1	1	0	1
Chr01_13527953	Chr01	13527953	T	C	1	0	1	1	1	1	0	0	1	1	1	1	1	1	0	1	1	1	1	1	1	1	0	1	1	0	0	1	1	1	0	0	1	1	0	1	1	1	1	1	1	1	0	1	0
Chr01_13527955	Chr01	13527955	G	A	1	0	1	1	1	1	0	0	1	1	1	1	1	1	0	1	1	1	1	1	1	1	0	1	1	0	0	1	1	1	0	0	1	1	0	1	1	1	1	1	1	1	0	1	0
Chr01_13527964	Chr01	13527964	A	G	0	0	1	1	0	1	1	1	0	1	0	0	0	1	0	0	1	1	0	1	1	1	0	0	1	1	1	0	0	0	1	0	1	0	1	0	0	1	1	1	1	1	0	1	0
Chr01_13527971	Chr01	13527971	A	C	1	1	0	1	1	0	0	0	1	1	0	1	1	1	1	1	1	0	0	0	0	0	0	1	0	1	1	1	1	1	0	1	0	0	1	0	0	1	1	1	0	0	1	0	1
Chr01_13533533	Chr01	13533533	G	A	NA	0	1	0	0	1	1	0	1	0	0	1	0	1	1	0	0	0	1	1	0	1	0	1	NA	0	NA	0	1	NA	NA	1	NA	0	1	0	1	NA	0	1	0	1	0	0	0
Chr01_13533557	Chr01	13533557	T	C	NA	0	1	1	0	0	1	1	0	0	0	0	0	0	1	0	1	0	1	1	0	0	1	1	NA	0	NA	1	0	NA	NA	0	NA	0	0	0	0	NA	1	1	1	0	0	1	1
Chr01_13555171	Chr01	13555171	G	A	0	1	1	1	1	1	1	0	0	1	0	0	1	0	0	0	1	1	0	1	1	1	0	0	0	0	0	0	0	1	0	0	1	1	0	1	0	1	0	1	1	1	0	1	1
Chr01_13560000	Chr01	13560000	A	T	0	0	1	1	0	0	0	1	1	1	1	1	1	1	1	1	1	1	1	0	1	0	1	1	1	0	1	0	0	0	0	0	1	1	1	1	0	0	0	0	1	1	1	0	1
Chr01_13584961	Chr01	13584961	G	A	1	1	0	0	0	1	0	0	1	0	0	1	1	0	0	1	0	1	0	1	0	0	0	0	1	1	0	0	0	1	0	0	0	0	NA	0	1	1	1	0	1	1	1	0	NA
Chr01_13584991	Chr01	13584991	G	A	1	1	0	1	0	1	1	1	1	1	1	1	0	0	0	0	0	0	1	1	1	0	1	0	0	1	0	1	0	0	0	1	0	0	1	1	0	0	0	0	0	0	0	0	1
Chr01_13585013	Chr01	13585013	GA	G	1	1	0	1	0	1	1	1	1	1	1	1	0	0	0	0	0	0	1	1	1	0	1	0	0	1	0	1	0	0	0	1	0	0	1	1	0	0	0	0	0	0	0	0	1
Chr01_13585015	Chr01	13585015	A	G	1	1	0	1	0	1	1	1	1	1	1	1	0	0	0	0	0	0	1	1	1	0	1	0	0	1	0	1	0	0	0	1	0	0	1	1	0	0	0	0	0	0	0	0	1
Chr01_13585166	Chr01	13585166	C	T	0	0	0	1	NA	0	NA	NA	1	NA	1	1	0	0	1	0	NA	1	0	1	1	1	0	1	0	0	1	1	0	1	0	0	NA	0	1	1	0	NA	0	0	0	0	0	0	1
Chr01_1365624	Chr01	1365624	G	A	0	1	1	0	1	1	0	0	0	1	1	1	0	0	0	1	1	1	0	0	0	0	1	1	0	0	0	1	0	1	0	1	1	0	1	0	1	0	1	1	0	1	1	1	0
Chr01_1365716	Chr01	1365716	C	A	0	0	0	1	1	1	1	1	0	0	0	1	1	0	0	1	1	0	1	1	NA	1	0	1	0	1	1	0	0	0	1	0	0	1	0	0	0	1	0	0	1	0	1	1	1
Chr01_1373078	Chr01	1373078	A	G	0	1	0	1	1	1	1	0	1	0	1	0	0	1	1	1	1	0	1	1	0	1	0	1	0	1	0	1	0	0	1	1	0	0	0	0	1	0	1	1	1	1	0	0	0
Chr01_1373082	Chr01	1373082	G	A	0	NA	1	0	1	1	0	0	1	1	1	1	0	0	0	1	1	1	0	0	0	0	1	1	0	0	0	1	0	1	0	1	1	0	1	0	1	0	1	1	0	1	1	1	0
Chr01_1373893	Chr01	1373893	T	A	0	1	1	0	1	1	0	0	0	1	1	1	0	0	0	1	1	1	0	0	0	0	1	1	0	0	0	1	0	1	0	1	1	0	1	0	1	0	1	1	0	1	1	1	0
Chr01_13920781	Chr01	13920781	A	T	1	1	0	0	0	0	1	0	0	0	1	0	1	1	1	0	1	0	0	1	0	0	1	1	0	0	1	0	0	1	1	0	1	0	1	1	0	1	0	0	1	1	1	1	1
Chr01_13920782	Chr01	13920782	C	T	1	1	0	0	0	0	1	0	0	0	1	0	1	1	1	0	1	0	0	1	0	0	1	1	0	0	1	0	0	1	1	0	1	0	1	1	0	1	0	0	1	1	1	1	1
Chr01_13938344	Chr01	13938344	C	A	1	1	0	0	0	0	NA	0	1	1	NA	0	1	1	1	0	1	0	0	1	0	0	1	NA	0	0	1	0	0	1	1	0	1	0	NA	1	0	1	0	0	1	1	1	1	1
Chr01_1399365	Chr01	1399365	G	T	0	0	0	1	1	1	1	1	0	0	0	1	1	0	0	1	1	0	1	1	NA	1	0	1	0	1	1	0	0	0	1	0	0	1	0	0	0	1	0	0	1	0	1	1	1
Chr01_14020073	Chr01	14020073	T	C	NA	1	1	0	1	0	0	1	1	NA	0	1	0	0	0	1	1	1	1	1	0	1	0	0	1	1	1	1	1	1	0	1	1	NA	0	0	1	1	1	0	0	0	0	1	0
Chr01_14054039	Chr01	14054039	A	T	NA	0	0	0	1	1	1	1	0	NA	0	0	0	0	1	0	0	0	0	0	1	1	1	0	1	0	0	NA	1	0	1	0	0	1	1	1	1	1	1	0	0	1	0	0	1
Chr01_14054062	Chr01	14054062	G	A	0	0	1	0	0	1	0	1	1	NA	1	1	0	1	1	1	1	1	1	0	0	1	0	1	1	0	1	NA	0	NA	1	0	0	1	0	0	0	1	0	1	1	0	0	1	1
Chr01_1406280	Chr01	1406280	C	G	1	NA	1	0	0	NA	0	0	1	0	NA	1	1	0	1	1	0	1	1	0	NA	NA	0	0	0	0	1	1	0	0	1	1	1	1	0	0	0	0	1	1	0	0	0	0	0
Chr01_14111727	Chr01	14111727	T	A	0	0	0	1	0	0	0	0	0	0	0	1	0	0	0	1	1	0	0	0	0	0	0	0	0	1	1	0	1	0	NA	0	0	0	0	0	1	1	0	0	1	0	0	1	1
Chr01_14124921	Chr01	14124921	T	C	NA	NA	1	1	1	1	1	1	1	0	0	0	0	0	1	1	1	1	NA	NA	1	0	0	0	1	0	1	NA	0	0	NA	1	1	1	0	1	NA	NA	1	1	0	1	0	0	1
Chr01_14124965	Chr01	14124965	A	C	NA	NA	1	0	0	1	0	1	0	0	0	1	1	1	1	0	0	0	1	1	1	0	1	0	0	1	1	NA	0	1	NA	0	0	1	0	0	0	NA	1	0	1	0	1	0	1
Chr01_1415067	Chr01	1415067	G	C	1	NA	1	0	0	1	0	0	1	0	1	1	1	0	1	1	0	1	1	0	1	1	0	0	0	0	1	1	0	0	1	1	1	1	0	0	0	0	1	1	0	0	0	0	0
Chr01_1415072	Chr01	1415072	C	T	0	0	0	1	1	1	1	1	0	0	0	1	1	0	0	1	1	0	1	1	NA	1	0	1	0	1	1	0	0	0	1	0	0	1	0	0	0	1	0	0	1	0	1	1	1
Chr01_14153890	Chr01	14153890	T	TGTGCA	1	0	0	0	NA	NA	1	1	0	1	0	0	0	0	NA	NA	0	0	0	0	NA	NA	1	0	1	1	0	NA	1	0	NA	0	0	1	1	NA	NA	NA	1	0	0	NA	0	0	NA
Chr01_14261684	Chr01	14261684	G	A	0	0	1	1	0	0	0	1	0	0	0	1	0	0	0	1	0	0	0	0	0	0	1	0	1	0	1	NA	0	NA	0	0	0	0	1	0	0	1	0	NA	1	0	0	0	0
Chr01_14261718	Chr01	14261718	T	A	0	0	1	1	0	0	0	1	0	0	0	1	0	0	0	1	0	0	0	0	0	0	1	0	1	0	1	NA	0	NA	0	0	0	0	NA	0	0	1	0	NA	1	0	0	0	0
Chr01_14261727	Chr01	14261727	G	A	1	1	1	0	0	1	0	0	1	0	1	1	0	1	1	0	0	0	1	0	1	1	1	1	1	1	1	1	1	1	0	0	0	0	0	1	1	0	0	1	1	1	0	1	1
Chr01_14295159	Chr01	14295159	C	T	0	0	1	1	0	0	0	1	1	0	0	1	0	0	1	1	1	0	0	0	1	0	0	1	0	1	1	0	1	0	1	1	1	0	0	0	1	1	0	0	1	1	0	1	1
Chr01_1430608	Chr01	1430608	TA	T	0	0	0	1	1	1	1	1	0	0	0	1	1	0	0	1	1	0	1	1	NA	1	0	1	0	1	1	0	0	0	1	0	0	1	0	0	0	1	0	0	1	0	1	1	1
Chr01_1435484	Chr01	1435484	T	A	0	1	0	1	1	1	1	0	1	0	1	0	0	1	1	1	0	0	1	1	0	1	0	1	0	1	0	1	0	0	1	1	0	0	0	0	1	0	1	1	1	1	0	0	0
Chr01_14411050	Chr01	14411050	C	G	0	0	1	1	0	0	0	1	NA	0	0	1	0	0	1	NA	1	0	0	0	1	0	0	1	0	1	1	0	1	0	1	1	1	1	0	0	1	1	0	0	1	1	0	1	1
Chr01_1443313	Chr01	1443313	A	T	0	0	0	1	1	1	1	0	1	0	1	0	0	1	1	1	0	0	1	1	0	1	0	1	0	1	0	1	0	0	1	1	0	0	0	0	0	0	1	1	1	1	0	0	0
Chr01_1443318	Chr01	1443318	C	CCCAAAGA	0	0	0	1	1	1	1	0	1	0	1	0	0	1	1	1	0	0	1	1	0	1	0	1	0	1	0	1	0	0	1	1	0	0	0	0	0	0	1	1	1	1	0	0	0
Chr01_14565839	Chr01	14565839	T	C	0	1	0	1	0	0	1	0	0	0	1	1	0	1	1	1	1	0	1	1	0	1	1	1	0	1	0	0	0	1	1	0	1	0	0	1	1	0	1	0	1	1	0	0	0
Chr01_14642019	Chr01	14642019	C	T	0	0	NA	1	0	0	0	1	1	0	0	1	0	0	1	1	1	0	0	0	1	0	0	1	0	1	1	0	1	0	1	1	NA	0	0	0	1	1	0	0	1	1	0	NA	1
Chr01_14642036	Chr01	14642036	T	TAC	0	0	NA	1	0	0	0	1	1	0	0	1	0	0	1	1	1	0	0	0	1	0	0	1	0	1	1	0	1	0	1	1	NA	0	0	0	1	1	0	0	1	1	0	NA	1
Chr01_14645372	Chr01	14645372	T	A	0	0	1	1	0	0	0	1	1	0	0	1	0	0	1	NA	1	0	0	0	1	0	0	1	0	1	1	0	1	0	1	1	1	0	0	0	1	1	0	0	1	1	0	1	1
Chr01_14647705	Chr01	14647705	T	A	1	1	0	1	0	1	1	0	1	1	0	1	0	0	1	1	1	1	1	0	1	0	0	1	1	1	1	0	0	0	1	0	1	1	0	0	0	1	0	1	0	0	1	1	0
Chr01_14647877	Chr01	14647877	C	A	0	1	0	1	1	1	1	0	0	1	0	1	0	1	1	0	0	1	0	1	1	0	0	1	1	1	0	1	1	0	0	1	0	1	0	0	1	0	0	1	0	0	1	0	0
Chr01_14655930	Chr01	14655930	G	A	0	1	1	1	1	0	1	0	0	0	1	0	1	1	1	0	1	0	0	1	1	0	1	1	0	0	1	1	0	0	1	1	1	0	1	0	1	1	1	1	0	1	0	0	1
Chr01_14655944	Chr01	14655944	C	T	0	1	0	1	0	1	1	1	1	1	1	1	0	0	0	0	0	0	1	1	1	0	1	0	0	1	0	1	0	0	0	1	0	0	1	1	0	0	0	0	1	0	0	0	1
Chr01_14655952	Chr01	14655952	C	T	0	1	1	1	1	0	1	0	0	0	1	0	1	1	1	0	1	0	0	1	1	0	1	1	0	0	1	1	0	0	1	1	1	0	1	0	1	1	1	1	0	1	0	0	1
Chr01_14655959	Chr01	14655959	T	C	0	1	0	1	0	1	1	1	1	1	1	1	0	0	0	0	0	0	1	1	1	0	1	0	0	1	0	1	0	0	0	1	0	0	1	1	0	0	0	0	1	0	0	0	1
Chr01_14655965	Chr01	14655965	C	T	1	1	0	1	0	1	1	0	0	1	0	1	0	0	1	1	1	1	1	0	1	0	0	1	NA	1	1	0	0	0	1	0	1	1	0	0	0	1	0	1	0	0	1	1	0
Chr01_14767806	Chr01	14767806	C	A	0	1	1	1	0	0	1	0	0	0	1	1	0	1	1	1	1	0	1	1	0	1	1	1	0	1	0	0	0	1	1	0	1	0	0	1	1	0	1	0	1	1	0	0	1
Chr01_14809222	Chr01	14809222	C	T	0	1	1	1	0	0	1	0	0	0	1	1	0	1	1	1	1	0	1	1	0	1	1	1	0	1	0	0	0	1	1	0	NA	0	0	1	1	0	1	0	1	1	0	0	0
Chr01_148409	Chr01	148409	A	G	0	1	1	0	1	1	0	0	0	0	1	1	0	0	0	1	1	1	0	0	0	0	1	1	0	0	0	1	0	1	0	1	1	0	1	0	1	0	1	1	0	1	0	1	0
Chr01_1486020	Chr01	1486020	G	C	0	1	0	0	1	1	1	0	1	0	1	1	0	1	0	1	0	0	1	1	0	1	1	1	0	1	0	1	0	1	1	1	1	0	0	0	1	0	1	1	1	1	1	0	0
Chr01_1486025	Chr01	1486025	G	A	0	1	0	0	1	1	1	0	1	0	1	1	0	1	0	1	0	0	1	1	0	1	1	1	0	1	0	1	0	1	1	1	1	0	0	0	1	0	1	1	1	1	1	0	0
Chr01_14957331	Chr01	14957331	A	G	1	0	0	0	1	1	NA	1	0	NA	0	0	0	0	NA	0	0	0	0	0	NA	1	1	0	1	0	0	1	1	0	1	0	0	1	1	1	1	1	1	0	0	1	0	0	1
Chr01_14957353	Chr01	14957353	G	A	1	0	0	0	1	1	NA	1	0	NA	0	0	0	0	NA	0	0	0	0	0	NA	1	1	0	1	0	0	1	1	0	1	0	0	1	1	1	1	1	1	0	0	1	0	0	1
Chr01_14957354	Chr01	14957354	A	T	1	0	0	0	1	1	NA	1	0	NA	0	0	0	0	NA	0	0	0	0	0	NA	1	1	0	1	0	0	1	1	0	1	0	0	1	1	1	1	1	1	0	0	1	0	0	1
Chr01_14957358	Chr01	14957358	G	T	0	0	1	0	0	1	0	1	1	0	1	NA	0	1	1	NA	NA	1	NA	0	0	1	0	NA	1	0	1	1	0	1	1	0	0	1	0	0	0	1	0	1	1	0	0	1	1
Chr01_14957373	Chr01	14957373	T	C	1	0	0	0	1	1	NA	1	0	NA	0	0	0	0	NA	0	0	0	0	0	NA	1	1	0	1	0	0	1	1	0	1	0	0	1	1	1	1	1	1	0	0	1	0	0	1
Chr01_14957376	Chr01	14957376	G	C	1	0	0	0	1	1	1	1	0	1	0	0	0	0	1	0	0	0	0	0	0	1	1	0	1	0	0	1	0	0	1	0	0	1	0	0	1	1	1	0	0	1	0	0	1
Chr01_14957391	Chr01	14957391	T	A	1	0	0	0	1	1	1	1	0	1	0	0	0	0	1	0	0	0	0	0	0	1	1	0	1	0	0	1	0	0	1	0	0	1	0	0	1	1	1	0	0	1	0	0	1
Chr01_15050118	Chr01	15050118	A	G	1	1	0	1	0	1	1	0	1	1	0	NA	0	0	1	1	1	1	1	0	NA	0	0	1	1	1	1	0	0	0	1	0	1	1	0	0	0	1	0	NA	0	0	1	1	0
Chr01_15050127	Chr01	15050127	C	T	1	1	0	1	0	1	1	0	1	1	0	NA	0	0	1	1	1	1	1	0	NA	0	0	1	1	1	1	0	0	0	1	0	1	1	0	0	0	1	0	NA	0	0	1	1	0
Chr01_15059430	Chr01	15059430	AAGG	A	0	0	0	1	0	0	0	1	1	0	0	1	0	0	1	1	1	0	0	0	1	0	0	1	0	1	1	0	1	0	1	NA	1	0	0	0	1	1	0	NA	1	1	0	1	1
Chr01_15116648	Chr01	15116648	T	TCAA	0	1	1	1	1	0	1	1	1	0	0	0	1	1	0	0	1	0	0	1	0	1	NA	0	0	0	0	0	NA	1	0	1	1	0	1	0	0	0	NA	0	1	1	0	0	0
Chr01_15116649	Chr01	15116649	T	TATG	0	1	1	1	1	0	1	1	1	0	0	0	1	1	0	0	1	0	0	1	0	1	NA	0	0	0	0	0	NA	1	0	1	1	0	1	0	0	0	NA	0	1	1	0	0	0
Chr01_15118381	Chr01	15118381	G	A	1	1	0	1	1	1	1	0	1	1	0	1	0	1	1	0	0	1	0	1	1	0	0	1	1	0	0	1	1	1	0	1	0	1	0	0	1	0	0	0	0	0	1	0	0
Chr01_15302913	Chr01	15302913	G	A	NA	NA	0	1	0	1	NA	0	1	1	NA	1	0	0	1	0	1	1	1	0	1	0	NA	1	1	1	1	NA	0	0	NA	0	1	1	0	0	0	1	0	1	0	0	1	1	0
Chr01_15341499	Chr01	15341499	G	C	1	0	1	0	0	0	1	1	0	1	1	0	1	1	1	1	1	1	0	1	0	1	0	1	0	0	1	1	0	1	0	0	0	0	1	0	1	0	0	1	0	0	0	1	0
Chr01_1534946	Chr01	1534946	T	C	0	0	0	1	1	1	1	0	0	0	0	1	1	0	0	1	1	0	1	1	NA	1	0	1	0	1	1	0	0	0	1	0	0	1	0	0	0	1	0	0	1	0	1	1	1
Chr01_1543839	Chr01	1543839	C	T	0	1	1	0	0	1	0	0	0	1	1	1	0	0	0	1	1	1	1	0	0	0	1	1	0	0	0	1	0	1	0	1	1	0	1	0	1	0	1	1	0	1	1	1	0
Chr01_15449835	Chr01	15449835	T	C	0	1	1	NA	0	1	0	1	0	1	1	1	0	1	0	0	1	0	0	0	0	0	1	1	1	1	0	NA	0	1	NA	1	0	1	1	1	0	0	1	0	1	1	1	0	0
Chr01_1546667	Chr01	1546667	C	A	0	0	0	1	1	1	1	0	1	0	1	0	0	1	1	1	0	0	1	1	0	1	0	1	0	1	0	1	0	1	1	1	0	0	0	0	1	0	1	1	1	1	0	0	0
Chr01_15516138	Chr01	15516138	C	T	1	1	0	NA	0	1	0	1	0	1	0	1	0	0	1	1	0	1	NA	0	1	0	0	1	1	1	1	0	0	0	1	0	1	1	0	0	0	NA	0	1	0	0	1	1	0
Chr01_15539950	Chr01	15539950	C	T	0	0	1	0	0	1	0	0	1	0	1	1	0	1	1	NA	1	1	1	0	0	1	0	1	1	1	1	1	0	1	1	0	1	1	0	0	0	1	0	1	1	0	0	1	1
Chr01_15539953	Chr01	15539953	CCTT	C	0	0	1	0	0	1	0	0	1	0	1	1	0	1	1	NA	1	1	1	0	0	1	0	1	1	1	1	1	0	1	1	0	1	1	0	0	0	1	0	1	1	0	0	1	1
Chr01_15539969	Chr01	15539969	C	T	0	0	1	0	0	1	0	0	1	0	1	1	0	1	1	NA	1	1	1	0	0	1	0	1	1	1	1	1	0	1	1	0	1	1	0	0	0	1	0	1	1	0	0	1	1
Chr01_15577142	Chr01	15577142	G	A	0	NA	0	1	1	1	1	0	1	1	0	0	1	1	0	NA	0	1	0	0	1	0	1	NA	0	0	1	0	0	1	0	1	0	1	1	0	0	1	1	0	1	1	0	0	1
Chr01_15610460	Chr01	15610460	C	T	0	1	1	1	0	0	1	0	0	0	1	1	0	1	1	1	1	0	1	1	0	1	0	1	0	1	0	0	1	1	1	0	1	0	0	1	1	0	1	1	1	1	0	0	1
Chr01_1561107	Chr01	1561107	C	T	0	1	1	0	0	1	0	0	0	1	1	1	0	0	0	1	1	1	1	0	0	0	1	1	0	0	0	1	0	1	0	1	1	0	1	0	1	0	1	1	0	1	1	1	0
Chr01_15640734	Chr01	15640734	T	G	0	1	1	1	0	0	0	0	1	0	1	1	1	1	1	0	NA	1	1	0	0	1	0	0	0	1	0	1	1	0	1	1	1	0	0	0	1	0	1	1	1	1	0	1	0
Chr01_15640790	Chr01	15640790	G	A	0	1	0	0	1	1	1	1	1	0	1	1	0	0	1	1	1	1	1	0	1	0	1	1	1	0	0	1	0	0	0	1	1	1	0	0	0	0	1	0	0	1	1	1	1
Chr01_15705373	Chr01	15705373	A	G	0	0	0	1	0	0	0	1	1	0	0	1	0	0	1	1	1	0	0	0	NA	0	0	1	0	1	1	0	0	0	1	1	1	1	0	0	1	1	0	0	1	1	0	1	1
Chr01_15806323	Chr01	15806323	G	T	0	1	1	1	1	0	1	1	1	0	0	0	1	1	0	0	1	0	0	1	0	1	1	0	0	0	0	0	1	1	0	NA	1	0	1	1	0	0	1	0	1	1	0	0	1
Chr01_15833981	Chr01	15833981	G	A	1	0	0	0	1	0	0	0	1	0	1	1	1	1	1	1	0	1	0	1	1	0	1	0	0	1	1	0	1	0	0	1	0	1	1	1	1	0	0	1	0	0	1	0	0
Chr01_15845592	Chr01	15845592	C	T	0	0	0	0	0	1	0	1	1	0	1	1	0	1	0	0	1	1	1	0	0	0	0	1	1	0	1	1	0	1	1	0	0	1	0	0	0	1	0	1	1	0	0	1	1
Chr01_15845660	Chr01	15845660	G	T	0	NA	0	1	NA	1	1	0	0	1	0	1	0	1	1	0	0	1	0	1	1	0	0	1	NA	0	0	1	1	1	0	1	0	1	0	0	1	0	0	0	0	0	1	0	1
Chr01_15874807	Chr01	15874807	G	A	1	0	0	1	0	1	1	NA	1	NA	NA	1	1	1	0	1	0	0	0	1	1	0	0	0	1	1	0	0	0	1	NA	0	1	1	NA	1	1	1	1	1	0	1	1	1	0
Chr01_15874854	Chr01	15874854	C	T	1	0	0	1	0	0	0	NA	0	0	NA	0	0	1	0	1	1	0	0	0	1	0	1	0	0	1	0	1	0	0	NA	1	0	1	NA	1	1	0	1	1	0	0	1	0	1
Chr01_15880584	Chr01	15880584	G	T	1	1	0	1	0	1	0	1	1	0	0	1	0	NA	0	NA	0	1	1	1	1	1	0	0	1	1	1	0	0	1	0	0	1	1	1	1	1	1	0	0	0	1	0	0	1
Chr01_15881042	Chr01	15881042	G	A	1	1	1	1	1	0	1	0	1	1	0	0	1	0	0	0	0	1	1	1	1	1	0	0	1	0	0	1	1	1	0	1	1	1	1	0	1	1	0	0	1	1	0	0	1
Chr01_15883122	Chr01	15883122	A	T	1	1	0	0	0	0	0	0	0	0	0	0	0	0	0	1	1	1	1	1	0	1	0	1	1	0	1	1	1	1	1	0	0	0	1	1	1	0	1	1	1	1	1	0	0
Chr01_15883168	Chr01	15883168	G	T	0	0	1	0	0	0	0	0	1	0	1	0	1	1	0	1	1	0	0	0	1	1	0	0	0	0	1	0	0	1	0	1	0	1	1	1	1	1	1	1	1	1	1	0	0
Chr01_1588410	Chr01	1588410	G	C	0	1	1	0	0	1	0	0	0	1	1	0	0	0	0	1	1	1	1	0	0	0	1	1	0	0	0	1	0	1	0	1	1	0	1	0	1	0	1	1	0	1	1	1	0
Chr01_1588425	Chr01	1588425	T	C	0	0	0	1	1	1	1	0	0	0	0	1	1	0	0	1	1	0	1	1	NA	1	0	1	0	1	1	0	0	0	1	0	0	1	0	0	0	1	0	0	1	0	1	1	1
Chr01_15884381	Chr01	15884381	C	T	NA	NA	0	0	1	1	1	1	1	1	NA	1	0	1	0	0	0	0	0	1	0	0	0	0	0	0	0	1	0	1	0	1	NA	1	0	1	0	NA	1	1	0	0	1	0	1
Chr01_1588441	Chr01	1588441	A	C	0	0	0	1	1	1	1	0	1	0	1	0	0	1	1	1	1	0	1	1	0	1	0	1	0	1	0	1	0	1	1	1	0	0	0	0	1	0	1	1	1	1	0	0	1
Chr01_1588451	Chr01	1588451	T	C	0	0	0	1	1	1	1	0	1	0	1	0	0	1	1	1	1	0	1	1	0	1	0	1	0	1	0	1	0	1	1	1	0	0	0	0	1	0	1	1	1	1	0	0	1
Chr01_1588454	Chr01	1588454	T	C	0	0	0	1	1	1	1	0	1	0	1	0	0	1	1	1	1	0	1	1	0	1	0	1	0	1	0	1	0	1	1	1	0	0	0	0	1	0	1	1	1	1	0	0	1
Chr01_15895428	Chr01	15895428	C	A	0	1	1	0	1	0	0	0	0	0	0	1	0	0	0	1	1	1	0	0	0	0	1	1	0	0	0	1	0	1	0	1	1	0	0	0	1	0	1	1	0	1	0	0	0
Chr01_15932653	Chr01	15932653	GA	G	1	1	0	1	1	1	1	0	1	1	0	1	0	1	1	0	0	1	0	1	1	0	0	1	1	0	0	1	1	1	0	1	0	1	0	0	1	0	0	0	0	0	1	0	0
Chr01_1600171	Chr01	1600171	TCTAC	T	1	1	1	0	0	1	0	0	1	0	1	1	1	0	1	1	0	1	NA	0	1	1	0	0	0	0	1	1	0	0	1	1	1	1	0	0	0	1	1	1	0	0	0	0	0
Chr01_1600178	Chr01	1600178	T	A	1	1	1	0	0	1	0	0	1	0	1	1	1	0	1	1	0	1	NA	0	1	1	0	0	0	0	1	1	0	0	1	1	1	1	0	0	0	1	1	1	0	0	0	0	0
Chr01_1600210	Chr01	1600210	C	T	1	1	1	0	0	1	0	0	1	0	1	1	1	0	1	1	0	1	NA	0	1	1	0	0	0	0	1	1	0	0	1	1	1	1	0	0	0	1	1	1	0	0	0	0	0
Chr01_1602453	Chr01	1602453	T	A	0	0	0	1	1	1	1	0	0	0	0	1	1	0	0	1	1	0	1	1	NA	1	0	1	0	1	1	0	0	0	1	0	0	NA	0	0	0	1	0	0	1	0	1	1	1
Chr01_1609819	Chr01	1609819	T	C	0	0	0	1	1	1	1	0	1	0	1	0	0	1	1	1	0	0	1	1	0	1	0	1	0	1	0	1	0	1	1	1	0	0	0	0	1	0	1	1	1	1	0	0	1
Chr01_1614534	Chr01	1614534	G	A	0	1	0	0	0	0	0	0	1	0	1	0	0	0	0	0	0	1	1	0	0	0	1	0	1	0	0	0	0	0	0	0	0	0	0	0	0	0	0	0	1	1	0	0	0
Chr01_16171573	Chr01	16171573	C	A	1	0	1	1	1	0	0	1	0	0	1	0	1	0	1	1	1	0	1	1	1	0	0	0	1	1	1	0	1	0	1	1	1	1	1	0	1	0	1	0	1	0	1	0	0
Chr01_16171591	Chr01	16171591	C	G	1	0	1	0	1	0	0	0	1	1	1	1	0	0	0	0	0	0	1	0	0	1	1	0	0	0	1	1	0	1	0	1	0	0	0	0	0	0	0	0	1	0	1	0	1
Chr01_1620217	Chr01	1620217	T	C	0	1	1	0	0	1	0	0	0	1	1	0	0	0	0	1	1	1	1	0	0	0	1	1	1	0	0	1	0	1	0	1	1	0	1	0	1	0	1	1	0	1	1	1	0
Chr01_1620241	Chr01	1620241	G	A	1	1	1	0	0	1	0	0	1	0	1	1	1	0	1	1	0	1	1	0	0	1	0	0	0	1	1	1	0	0	1	1	1	1	0	0	0	1	1	1	0	0	0	0	0
Chr01_16223307	Chr01	16223307	T	C	1	0	0	0	1	1	1	1	0	1	0	0	0	0	1	0	0	0	0	0	1	1	1	0	1	0	0	1	1	0	1	0	0	1	1	1	1	1	1	0	0	1	0	0	1
Chr01_16223309	Chr01	16223309	C	G	0	0	1	0	0	1	0	1	1	0	1	NA	0	1	1	NA	NA	1	1	0	0	1	0	1	1	1	1	1	0	1	1	0	0	1	0	0	0	NA	0	1	1	0	0	1	1
Chr01_16350365	Chr01	16350365	G	A	0	1	1	1	1	0	1	1	1	0	0	0	1	1	0	0	1	0	0	1	0	1	1	0	0	0	0	0	1	1	0	1	1	0	1	1	0	0	1	0	1	1	0	0	1
Chr01_16350372	Chr01	16350372	T	G	1	0	0	0	1	1	0	1	0	1	0	0	0	0	1	0	1	0	0	0	1	1	1	0	1	0	0	1	1	0	1	0	0	1	1	1	1	1	1	0	0	1	0	0	1
Chr01_1637238	Chr01	1637238	G	GT	0	0	0	NA	1	1	1	0	1	0	1	0	0	1	1	NA	0	0	NA	1	0	1	0	NA	0	1	0	1	0	1	1	1	0	0	0	0	1	0	1	1	1	1	0	0	1
Chr01_16383097	Chr01	16383097	A	G	1	1	1	1	1	0	1	1	1	0	0	0	1	1	0	0	1	0	0	1	0	1	1	0	0	0	0	0	1	1	0	1	1	0	1	1	0	0	1	0	1	1	0	0	1
Chr01_16384721	Chr01	16384721	T	C	0	1	1	NA	1	0	NA	1	1	0	0	NA	1	1	0	0	1	0	0	1	NA	1	1	0	0	0	0	0	1	1	NA	1	1	0	NA	NA	0	0	NA	0	1	1	0	0	NA
Chr01_16384744	Chr01	16384744	A	C	0	0	0	NA	1	1	0	0	0	0	0	NA	0	0	0	0	1	0	0	0	NA	0	1	0	0	0	0	1	1	0	NA	0	0	1	1	1	1	1	1	0	0	1	0	0	1
Chr01_16384746	Chr01	16384746	A	G	0	1	1	NA	1	0	NA	1	1	0	0	NA	1	1	0	0	1	0	0	1	NA	1	1	0	0	0	0	0	1	1	NA	1	1	0	NA	1	0	0	NA	0	1	1	0	0	0
Chr01_16384760	Chr01	16384760	C	T	0	0	0	NA	1	1	0	0	0	0	0	NA	0	0	0	0	1	0	0	0	NA	0	1	0	0	0	0	1	1	0	NA	0	0	1	1	1	1	1	1	0	0	1	0	0	1
Chr01_1639369	Chr01	1639369	G	A	0	0	0	1	1	NA	1	0	0	1	0	1	1	0	0	1	1	0	1	1	NA	1	0	1	0	1	1	0	0	0	1	0	0	1	0	0	0	1	0	0	1	0	1	1	1
Chr01_16399012	Chr01	16399012	A	G	1	0	0	0	1	NA	0	1	1	1	0	0	0	0	1	0	1	0	0	NA	1	1	1	0	1	0	0	1	NA	0	NA	0	0	1	1	1	1	1	1	0	0	1	0	0	1
Chr01_16399028	Chr01	16399028	G	A	1	1	1	0	0	NA	0	NA	1	1	NA	0	1	NA	1	0	0	1	NA	NA	0	1	0	0	0	0	NA	1	1	0	0	0	0	0	1	0	0	0	0	1	0	0	NA	NA	1
Chr01_16401401	Chr01	16401401	C	T	0	1	1	1	1	0	1	1	1	0	0	0	1	1	0	0	1	0	0	1	0	1	1	0	NA	0	0	0	1	1	0	1	NA	0	1	1	0	0	1	0	1	NA	0	0	1
Chr01_16401403	Chr01	16401403	C	T	0	1	1	1	1	0	1	1	1	0	0	0	1	1	0	0	1	0	0	1	0	1	1	0	NA	0	0	0	1	1	0	1	NA	0	1	1	0	0	1	0	1	NA	0	0	1
Chr01_16401412	Chr01	16401412	G	A	0	1	1	1	1	0	1	1	1	0	0	0	1	1	0	0	1	0	0	1	0	1	1	0	NA	0	0	0	1	1	0	1	NA	0	1	1	0	0	1	0	1	NA	0	0	1
Chr01_16401419	Chr01	16401419	G	A	0	1	1	1	1	0	1	1	1	0	0	0	1	1	0	0	1	0	0	1	0	1	1	0	NA	0	0	0	1	1	0	1	NA	0	1	1	0	0	1	0	1	NA	0	0	1
Chr01_1642817	Chr01	1642817	T	C	0	NA	0	1	1	0	1	0	0	1	0	1	1	0	0	0	1	0	1	0	NA	0	0	1	0	1	1	0	0	0	1	0	0	1	0	0	0	1	0	0	1	0	1	1	1
Chr01_16516324	Chr01	16516324	A	G	0	0	1	0	0	1	0	0	1	0	0	1	0	1	0	1	1	1	1	0	0	1	0	1	1	0	1	1	0	1	1	0	1	1	0	0	0	1	0	0	1	0	0	1	1
Chr01_16619627	Chr01	16619627	G	C	0	0	1	0	0	1	0	0	1	0	1	1	0	1	1	1	1	1	1	0	0	1	0	1	1	1	1	1	0	1	1	0	1	1	0	0	0	1	0	1	1	0	0	1	1
Chr01_16643728	Chr01	16643728	AATTAT	A	0	1	1	1	0	0	1	0	0	0	1	1	0	1	1	1	1	0	1	1	0	1	1	1	0	1	0	0	1	1	1	0	1	0	0	1	1	0	1	1	1	1	0	0	0
Chr01_16643734	Chr01	16643734	A	G	0	1	1	1	0	0	1	0	0	0	1	1	0	1	1	1	1	0	1	1	0	1	1	1	0	1	0	0	1	1	1	0	1	0	0	1	1	0	1	1	1	1	0	0	0
Chr01_16673293	Chr01	16673293	C	A	1	1	NA	1	0	0	NA	0	0	0	NA	1	0	1	1	NA	NA	0	1	1	0	NA	NA	1	1	1	0	0	1	NA	NA	0	1	0	0	NA	1	0	1	NA	NA	NA	0	0	0
Chr01_16673300	Chr01	16673300	C	CATAT	1	1	NA	1	0	0	NA	0	0	0	NA	1	0	1	1	NA	NA	1	1	1	0	NA	NA	1	1	1	0	0	1	NA	NA	0	1	0	0	NA	1	0	1	NA	NA	NA	0	0	0
Chr01_16673337	Chr01	16673337	G	A	1	1	NA	1	0	0	NA	0	0	0	NA	1	0	1	1	NA	NA	0	1	1	0	NA	NA	1	1	1	0	0	1	NA	NA	0	1	0	0	NA	1	0	1	NA	NA	NA	0	0	0
Chr01_16715548	Chr01	16715548	A	C	1	1	NA	1	1	0	1	1	1	0	0	0	1	1	0	0	NA	0	0	1	0	1	1	0	0	0	0	0	1	NA	0	NA	1	0	1	1	0	0	1	0	1	NA	0	0	0
Chr01_16791890	Chr01	16791890	TGG	T	1	0	0	0	1	1	0	1	1	1	1	1	0	0	1	0	1	0	0	0	1	1	1	1	1	0	0	1	1	0	1	0	0	1	1	1	1	1	1	0	0	1	0	1	1
Chr01_16791893	Chr01	16791893	C	CAG	1	0	0	0	1	1	0	1	1	1	1	1	0	0	1	0	1	0	0	0	1	1	1	1	1	0	0	1	1	0	1	0	0	1	1	1	1	1	1	0	0	1	0	1	1
Chr01_16871062	Chr01	16871062	C	G	0	1	1	1	0	0	NA	0	0	1	1	0	1	0	1	0	0	0	1	1	0	0	0	0	0	1	1	1	0	0	0	1	0	0	0	0	1	1	1	0	1	1	1	1	1
Chr01_17013972	Chr01	17013972	C	T	1	0	1	1	0	1	0	1	1	1	1	0	0	1	0	1	0	1	1	0	1	1	0	1	0	0	1	0	1	1	1	1	1	1	1	0	1	0	0	0	1	1	0	1	1
Chr01_17014981	Chr01	17014981	G	T	1	0	0	0	0	0	0	0	1	1	0	1	1	1	1	0	1	1	1	1	0	0	1	1	0	0	0	1	1	0	0	0	0	1	0	1	0	0	1	0	0	1	0	0	0
Chr01_17015018	Chr01	17015018	T	C	1	0	0	0	0	0	0	0	1	1	0	1	1	1	1	0	1	1	1	1	0	0	1	1	0	0	0	1	1	0	0	0	0	1	0	1	0	0	1	0	0	1	0	0	0
Chr01_17016369	Chr01	17016369	C	G	1	0	0	0	1	0	0	1	1	0	1	1	1	1	1	1	0	0	0	1	0	0	0	1	1	1	0	1	1	0	1	1	0	1	0	0	0	0	1	1	1	0	0	1	0
Chr01_17025263	Chr01	17025263	C	T	0	0	1	0	1	0	1	0	1	0	1	0	0	1	0	1	NA	0	0	1	0	1	1	0	0	0	1	0	1	1	1	0	1	1	1	0	1	0	1	1	0	1	0	0	1
Chr01_17025266	Chr01	17025266	G	T	0	0	1	0	1	0	1	0	1	0	1	0	0	1	0	1	NA	0	0	1	0	1	1	0	0	0	1	0	1	1	1	0	1	1	1	0	1	0	1	1	0	1	0	0	1
Chr01_17025279	Chr01	17025279	A	C	0	0	1	0	1	0	1	0	1	0	1	0	0	1	0	1	NA	0	0	1	0	1	1	0	0	0	1	0	1	1	1	0	1	1	1	0	1	0	1	1	0	1	0	0	1
Chr01_1718239	Chr01	1718239	G	C	0	1	1	0	0	1	0	0	0	1	1	0	0	0	0	1	1	1	1	0	0	0	1	1	0	0	0	1	0	1	0	1	1	0	1	0	1	0	1	1	0	1	1	1	0
Chr01_171907	Chr01	171907	C	T	NA	0	0	1	NA	1	1	1	0	0	0	1	1	0	0	1	1	0	1	1	NA	1	0	1	0	1	1	0	0	0	1	0	0	NA	0	0	0	1	0	0	1	0	0	1	1
Chr01_171958	Chr01	171958	G	A	NA	0	1	1	0	0	0	1	0	NA	0	1	0	0	1	1	1	0	0	0	0	0	1	1	1	0	1	0	1	1	0	0	0	0	1	1	1	1	0	0	0	0	0	1	1
Chr01_171975	Chr01	171975	C	A	NA	0	0	1	NA	1	1	1	0	0	0	1	1	0	0	1	1	0	1	1	NA	1	0	1	0	1	1	0	0	0	1	0	0	NA	0	0	0	1	0	0	1	0	0	1	1
Chr01_17223682	Chr01	17223682	G	A	1	1	0	1	1	1	1	0	NA	1	1	1	0	0	1	0	0	1	0	0	1	0	0	1	1	0	0	1	0	1	1	1	0	1	0	0	1	0	0	0	0	0	1	0	1
Chr01_172323	Chr01	172323	G	T	0	0	1	1	0	0	0	1	0	1	0	1	0	0	0	1	1	0	0	0	0	0	0	1	0	0	1	0	1	1	0	0	0	0	0	1	0	1	0	0	0	0	0	1	1
Chr01_17232611	Chr01	17232611	C	T	NA	NA	0	1	1	1	1	NA	NA	0	1	1	0	0	1	0	0	1	1	0	1	NA	0	1	1	0	0	1	0	NA	NA	1	NA	1	0	0	1	0	0	0	0	0	1	NA	1
Chr01_17232653	Chr01	17232653	T	A	NA	NA	0	1	1	1	1	NA	NA	0	1	1	0	0	1	0	0	1	1	0	1	NA	0	1	1	0	0	1	0	NA	NA	1	NA	1	0	0	1	0	0	0	0	0	1	NA	1
Chr01_17295779	Chr01	17295779	A	G	1	0	0	0	1	1	0	1	0	NA	1	1	0	0	0	0	1	0	0	0	1	1	1	1	1	0	0	NA	1	0	NA	0	NA	1	NA	1	1	1	1	NA	0	1	0	1	1
Chr01_17322329	Chr01	17322329	G	GT	0	1	1	0	1	0	1	1	1	0	0	0	1	1	0	0	1	0	0	1	0	1	1	0	0	0	0	0	1	1	0	1	1	0	1	1	0	0	1	0	1	0	0	0	0
Chr01_17350197	Chr01	17350197	T	C	0	1	1	0	1	0	NA	1	1	0	0	0	1	1	0	0	1	0	0	1	0	1	1	0	0	0	0	0	1	1	0	1	1	0	1	1	0	0	1	0	1	0	0	0	0
Chr01_17366120	Chr01	17366120	G	C	0	1	1	0	1	0	1	1	1	0	0	0	1	1	0	0	1	0	0	1	0	1	1	0	0	0	0	0	1	1	0	1	1	0	1	1	0	0	1	0	1	0	0	0	0
Chr01_17366148	Chr01	17366148	T	C	1	0	0	0	1	1	0	1	0	1	1	1	0	0	0	0	1	0	0	0	1	1	1	1	1	0	0	1	1	0	1	0	0	1	1	1	1	1	1	0	0	1	0	1	1
Chr01_17370031	Chr01	17370031	G	A	1	1	0	1	1	1	1	0	0	0	1	1	0	0	0	0	0	1	0	0	1	0	0	1	1	0	0	1	0	1	1	1	0	1	0	0	1	0	0	0	0	0	1	0	0
Chr01_17384272	Chr01	17384272	A	G	NA	1	1	NA	0	0	NA	0	0	1	1	1	0	1	1	1	1	0	1	NA	0	1	0	1	0	1	0	0	1	1	1	0	NA	0	NA	1	0	0	NA	NA	1	1	1	0	1
Chr01_17385422	Chr01	17385422	A	AATCTCC,AATCTCCATCTCC	1	1	1	0	1	0	NA	1	1	0	0	0	1	1	0	0	1	0	0	1	0	1	1	0	1	0	0	0	1	1	0	1	1	0	1	1	0	0	1	0	NA	0	0	0	1
Chr01_17396796	Chr01	17396796	T	C	0	1	1	0	1	0	1	1	1	0	0	0	1	1	0	0	1	0	0	1	0	1	1	0	0	0	0	0	1	1	0	NA	1	0	1	1	0	0	1	0	1	0	0	0	0
Chr01_17456332	Chr01	17456332	T	A	1	0	0	0	1	0	0	1	0	1	1	1	0	0	0	0	1	0	0	0	1	1	1	0	1	0	0	0	1	0	1	0	0	0	1	1	1	1	1	0	0	1	0	1	1
Chr01_17456337	Chr01	17456337	C	G	1	0	0	0	1	0	0	1	0	1	1	1	0	0	0	0	1	0	0	0	1	1	1	0	1	0	0	0	1	0	1	0	0	0	1	1	1	1	1	0	0	1	0	1	1
Chr01_17457648	Chr01	17457648	A	T	1	0	0	0	1	1	0	1	0	1	1	1	0	0	0	0	1	0	0	0	1	1	1	1	1	0	0	1	1	0	1	0	0	1	1	1	1	1	1	0	0	1	0	1	1
Chr01_174700	Chr01	174700	C	CA	0	NA	0	1	1	NA	1	1	0	NA	NA	NA	1	0	0	1	1	0	1	NA	NA	1	0	1	0	1	1	NA	0	0	NA	0	0	1	0	0	0	1	0	NA	1	0	0	NA	1
Chr01_17590570	Chr01	17590570	G	A	0	0	1	1	1	0	0	0	1	1	1	0	1	0	1	1	1	0	0	1	0	1	1	0	0	1	0	1	1	0	0	0	1	1	1	1	1	1	1	1	0	0	0	0	0
Chr01_17711990	Chr01	17711990	T	C	1	1	0	0	1	1	1	0	1	0	1	1	0	0	1	0	0	1	1	0	1	0	0	1	1	0	1	1	0	1	1	1	0	1	0	0	1	0	0	0	0	0	1	0	0
Chr01_17712010	Chr01	17712010	C	G	1	0	0	0	1	1	0	1	1	1	1	1	0	0	1	0	1	0	0	0	1	1	1	1	1	0	0	1	1	0	1	0	0	1	1	1	1	1	1	0	0	1	0	1	1
Chr01_17723475	Chr01	17723475	G	T	0	NA	1	NA	0	0	0	0	0	1	NA	NA	0	1	1	NA	1	0	0	NA	0	1	0	1	0	1	0	NA	1	1	1	0	NA	0	NA	1	NA	0	1	NA	1	1	NA	0	0
Chr01_17723508	Chr01	17723508	G	A	0	NA	1	NA	0	0	0	0	0	1	NA	NA	0	1	1	NA	1	0	0	NA	0	1	0	1	0	1	0	NA	1	1	1	0	NA	0	NA	1	NA	0	1	NA	1	1	NA	0	0
Chr01_1776543	Chr01	1776543	CTCCTCCGCCTCT	C	0	0	0	1	1	1	1	0	1	0	1	0	0	1	1	1	0	0	1	1	0	1	0	1	0	1	0	1	0	1	1	1	0	0	0	0	1	0	1	1	1	1	0	0	1
Chr01_17801785	Chr01	17801785	G	A	0	NA	NA	NA	0	1	0	NA	0	1	NA	0	0	0	0	1	0	1	1	1	1	NA	1	NA	1	1	1	1	1	NA	0	0	NA	0	1	0	0	NA	1	1	0	0	0	0	0
Chr01_1781053	Chr01	1781053	G	A	NA	NA	1	0	0	1	0	0	0	0	1	1	1	0	1	NA	0	1	NA	0	0	1	0	0	0	1	NA	1	0	0	1	1	1	1	0	0	0	1	1	1	0	0	0	0	0
Chr01_1781994	Chr01	1781994	T	C	1	NA	1	0	0	1	0	0	0	0	1	1	1	0	1	1	0	1	1	0	0	1	0	0	1	1	1	1	0	0	1	1	1	1	0	0	0	1	1	1	0	0	0	0	0
Chr01_1784540	Chr01	1784540	A	T	NA	NA	0	1	1	1	NA	0	1	0	1	0	0	1	1	NA	0	1	1	1	0	1	0	1	0	1	0	1	0	1	1	1	NA	0	0	NA	1	0	1	1	1	1	0	0	1
Chr01_1784543	Chr01	1784543	A	C,G	NA	NA	0	1	1	1	NA	0	1	0	1	0	0	1	1	NA	0	1	1	1	0	1	0	1	0	1	0	1	0	1	1	1	NA	0	0	NA	1	0	1	1	1	1	0	0	1
Chr01_17884898	Chr01	17884898	T	G	1	NA	0	0	1	1	1	0	1	0	NA	1	0	0	1	0	0	1	0	0	1	0	0	1	1	0	0	1	0	1	1	1	0	1	0	0	1	0	0	0	0	0	1	0	1
Chr01_17892676	Chr01	17892676	G	C	1	1	0	0	1	1	1	0	0	0	1	1	0	0	1	0	0	1	0	0	1	0	0	1	1	1	0	1	0	1	1	1	0	1	0	0	1	0	0	0	0	0	1	0	1
Chr01_17892677	Chr01	17892677	G	A	1	1	0	0	1	1	1	0	0	0	1	1	0	0	1	0	0	1	0	0	1	0	0	1	1	1	0	1	0	1	1	1	0	1	0	0	1	0	0	0	0	0	1	0	1
Chr01_17900425	Chr01	17900425	G	A	1	1	1	1	1	0	0	0	0	1	0	0	1	0	0	0	0	1	1	1	1	1	0	0	1	1	0	1	1	1	0	1	1	1	1	0	1	1	0	0	0	1	0	0	1
Chr01_17908749	Chr01	17908749	G	A	0	1	1	1	0	0	0	0	0	1	1	1	0	1	1	1	1	0	1	1	0	1	0	1	0	1	0	0	1	1	1	0	1	1	0	1	0	0	NA	1	1	1	1	0	1
Chr01_17908763	Chr01	17908763	C	T	0	1	1	1	0	0	0	0	0	1	1	1	0	1	1	1	1	0	1	1	0	1	0	1	0	1	0	0	1	1	1	0	1	1	0	1	0	0	NA	1	1	1	1	0	1
Chr01_17908764	Chr01	17908764	G	T	1	1	0	0	1	1	NA	0	1	0	1	1	0	0	1	0	0	1	0	0	1	0	0	1	1	0	0	1	0	1	1	1	0	1	0	0	1	0	0	0	0	0	1	0	1
Chr01_17908766	Chr01	17908766	C	T	1	1	0	0	1	1	NA	0	1	0	1	1	0	0	1	0	0	1	0	0	1	0	0	1	1	0	0	1	0	1	1	1	0	1	0	0	1	0	0	0	0	0	1	0	1
Chr01_17908767	Chr01	17908767	G	T	1	1	0	0	1	1	NA	0	1	0	1	1	0	0	1	0	0	1	0	0	1	0	0	1	1	0	0	1	0	1	1	1	0	1	0	0	1	0	0	0	0	0	1	0	1
Chr01_17908769	Chr01	17908769	G	T	1	1	0	0	1	1	NA	0	1	0	1	1	0	0	1	0	0	1	0	0	1	0	0	1	1	0	0	1	0	1	1	1	0	1	0	0	1	0	0	0	0	0	1	0	1
Chr01_17908794	Chr01	17908794	T	C	0	1	1	1	0	0	0	0	0	1	1	1	0	1	1	1	1	0	1	1	0	1	0	1	0	1	0	0	1	1	1	0	1	1	0	1	0	0	NA	1	1	1	1	0	1
Chr01_17908795	Chr01	17908795	G	T	0	1	1	1	0	0	0	0	0	1	1	1	0	1	1	1	1	0	1	1	0	1	0	1	0	1	0	0	1	1	1	0	1	1	0	1	0	0	NA	1	1	1	1	0	1
Chr01_17933693	Chr01	17933693	G	A	1	0	0	0	1	1	0	1	1	1	NA	1	0	0	1	0	1	0	0	0	1	1	1	NA	1	0	0	1	1	0	1	0	0	1	1	1	1	1	NA	0	0	1	0	1	1
Chr01_17933709	Chr01	17933709	C	G	1	0	0	0	NA	1	0	1	1	1	NA	1	0	0	1	0	1	0	0	0	1	1	1	NA	1	0	0	1	1	0	1	0	0	1	1	1	1	1	NA	0	0	1	0	1	1
Chr01_17935908	Chr01	17935908	T	C	1	1	0	0	1	1	1	0	1	0	1	1	0	0	1	0	0	1	0	0	1	0	0	1	1	0	0	1	0	1	1	1	0	1	0	0	1	0	0	0	0	0	1	0	1
Chr01_17956341	Chr01	17956341	G	A	1	NA	NA	1	0	0	0	0	0	1	NA	1	0	1	NA	1	1	0	1	1	0	1	0	1	0	1	0	0	1	1	NA	0	1	0	0	NA	0	0	1	1	1	1	1	0	1
Chr01_18002717	Chr01	18002717	A	T	1	1	0	NA	1	1	1	0	0	0	1	1	0	0	1	0	0	1	0	0	1	0	0	1	1	1	0	1	0	NA	1	NA	0	1	0	0	1	0	0	0	0	0	1	0	0
Chr01_18002760	Chr01	18002760	G	C	0	0	1	0	1	0	0	0	1	1	1	0	1	0	1	1	1	0	0	1	0	1	NA	0	0	1	0	1	NA	0	0	0	1	1	1	1	1	1	NA	1	0	0	0	0	0
Chr01_18002763	Chr01	18002763	T	C	0	0	1	0	1	0	0	0	1	1	1	0	1	0	1	1	1	0	0	1	0	1	NA	0	0	1	0	1	NA	0	0	0	1	1	1	1	1	1	NA	1	0	0	0	0	0
Chr01_18003273	Chr01	18003273	G	C	0	0	1	0	1	0	0	0	1	1	1	0	1	0	1	1	1	0	0	1	0	1	1	0	0	1	0	1	1	0	0	0	1	1	1	1	1	1	1	1	0	0	0	0	0
Chr01_18010720	Chr01	18010720	G	A	0	0	1	0	1	0	0	0	1	1	1	0	1	0	1	1	1	0	0	1	0	1	1	0	0	1	0	1	1	0	0	0	1	1	1	1	1	1	1	1	0	0	0	0	0
Chr01_18010727	Chr01	18010727	C	G	0	0	1	0	1	0	0	0	1	1	1	0	1	0	1	1	1	0	0	1	0	1	1	0	0	1	0	1	1	0	0	0	1	1	1	1	1	1	1	1	0	0	0	0	0
Chr01_18010749	Chr01	18010749	A	C	0	0	1	0	1	0	0	0	1	1	1	0	1	0	1	1	1	0	0	1	0	1	1	0	0	1	0	1	1	0	0	0	1	1	1	1	1	1	1	1	0	0	0	0	0
Chr01_18087313	Chr01	18087313	C	G	0	1	1	1	0	0	0	0	0	1	1	1	0	1	1	1	1	0	1	1	0	1	0	1	0	1	0	0	1	1	1	0	1	0	0	1	0	0	1	1	1	1	1	0	1
Chr01_18125074	Chr01	18125074	CTATAGATG	C	1	NA	0	NA	1	0	0	1	0	0	NA	1	0	0	0	0	1	0	0	NA	1	1	1	1	0	0	0	1	1	0	NA	0	NA	0	0	1	0	0	0	0	0	1	NA	1	1
Chr01_18125084	Chr01	18125084	ACTCTCTTGGT	A	1	NA	0	NA	1	0	0	1	0	0	NA	1	0	0	0	0	1	0	0	NA	1	1	1	1	0	0	0	1	1	0	NA	0	NA	0	0	1	0	0	0	0	0	1	NA	1	1
Chr01_18125107	Chr01	18125107	CAAGGGT	C	1	NA	0	NA	1	0	0	1	0	0	NA	1	0	0	0	0	1	0	0	NA	1	1	1	1	0	0	0	1	1	0	NA	0	NA	0	0	1	0	0	0	0	0	1	NA	1	1
Chr01_18125124	Chr01	18125124	A	C	1	NA	0	NA	1	0	0	1	0	0	NA	1	0	0	0	0	1	0	0	NA	1	1	1	1	0	0	0	1	1	0	NA	0	NA	0	0	1	0	0	0	0	0	1	NA	1	1
Chr01_18172417	Chr01	18172417	C	T	0	1	1	0	1	0	1	0	1	0	0	0	1	1	0	0	1	0	0	1	0	1	1	0	0	0	0	0	1	1	0	1	1	0	0	1	0	0	1	0	1	0	0	0	1
Chr01_18172442	Chr01	18172442	G	C	1	1	0	1	1	1	1	0	0	0	1	1	0	0	0	0	0	1	0	0	1	0	0	1	1	0	0	1	0	1	1	1	0	1	0	0	1	0	0	0	0	0	1	0	0
Chr01_18172445	Chr01	18172445	A	T	1	0	0	0	1	0	0	0	1	1	1	1	0	0	0	0	1	0	0	0	1	1	1	0	1	0	0	0	1	0	1	0	0	0	1	1	1	1	1	0	0	1	0	1	1
Chr01_18172455	Chr01	18172455	G	GA	0	0	0	0	1	1	0	1	0	1	1	1	0	0	0	0	1	0	0	0	0	1	1	1	1	0	0	1	1	0	0	0	0	1	0	1	1	0	1	0	1	1	0	1	1
Chr01_18172458	Chr01	18172458	A	G	1	0	0	0	1	0	0	0	1	1	1	1	0	0	0	0	1	0	0	0	1	1	1	0	1	0	0	0	1	0	1	0	0	0	1	1	1	1	1	0	0	1	0	1	1
Chr01_18172469	Chr01	18172469	A	T	1	1	0	1	1	1	1	0	0	0	1	1	0	0	1	0	0	1	0	0	0	0	0	1	0	0	0	0	0	1	1	1	0	0	0	0	0	0	0	0	0	0	1	0	1
Chr01_18188017	Chr01	18188017	A	C	1	1	0	1	1	1	1	0	0	0	1	1	0	0	0	0	0	1	0	0	1	0	0	1	1	0	0	1	0	1	1	1	0	1	0	0	1	0	0	0	0	0	1	0	0
Chr01_18188024	Chr01	18188024	A	C	1	1	0	1	1	1	1	0	0	0	1	1	0	0	0	0	0	1	0	0	1	0	0	1	1	0	0	1	0	1	1	1	0	1	0	0	1	0	0	0	0	0	1	0	0
Chr01_18188029	Chr01	18188029	G	A	1	1	0	1	1	1	1	0	0	0	1	1	0	0	0	0	0	1	0	0	1	0	0	1	1	0	0	1	0	1	1	1	0	1	0	0	1	0	0	0	0	0	1	0	0
Chr01_18321478	Chr01	18321478	A	T	1	0	0	1	1	0	0	0	0	0	0	NA	0	0	0	NA	1	0	0	0	1	1	0	NA	0	NA	0	1	1	0	0	0	0	1	0	0	NA	1	0	0	0	1	0	0	0
Chr01_18331375	Chr01	18331375	T	C	1	0	0	0	1	0	1	0	1	0	1	0	1	1	1	1	1	1	0	1	1	0	1	0	0	1	1	0	1	1	0	1	0	1	1	1	1	0	0	1	0	0	1	0	0
Chr01_18334884	Chr01	18334884	C	T	1	0	0	0	1	0	1	0	1	0	1	0	1	1	1	1	1	1	0	1	1	0	1	0	0	1	1	0	1	1	0	1	0	1	1	1	1	0	0	1	0	0	1	0	0
Chr01_18340653	Chr01	18340653	T	A	1	0	0	0	NA	0	NA	0	NA	1	NA	0	1	1	1	NA	1	1	0	1	1	0	1	0	0	1	1	0	NA	1	0	1	0	1	1	1	1	0	0	1	1	0	1	0	0
Chr01_1840395	Chr01	1840395	T	G	0	1	1	0	0	NA	0	0	0	1	1	0	0	0	0	NA	1	1	1	0	0	0	NA	NA	0	1	0	1	0	1	0	1	NA	0	1	0	1	0	1	1	0	1	1	1	0
Chr01_184043	Chr01	184043	G	T	0	1	1	0	1	0	1	0	0	0	0	1	0	0	1	1	1	1	0	1	1	1	0	0	1	1	0	1	0	0	1	1	1	1	1	1	0	1	0	1	1	0	1	0	1
Chr01_184363	Chr01	184363	C	T	0	1	1	0	1	0	1	0	0	0	0	0	0	0	0	1	1	1	0	1	1	1	0	0	1	1	0	1	0	0	1	1	1	1	1	1	0	1	0	1	1	0	1	0	1
Chr01_1856486	Chr01	1856486	A	T	0	0	0	NA	1	1	1	0	1	0	1	0	0	1	1	1	0	0	1	NA	0	1	0	1	0	1	0	1	0	NA	1	1	0	0	0	0	1	0	1	1	1	1	0	0	0
Chr01_1862885	Chr01	1862885	G	A	NA	0	1	1	0	NA	0	NA	1	1	NA	NA	0	1	0	NA	0	1	0	1	1	0	0	NA	NA	1	NA	NA	1	0	0	0	0	0	0	1	1	NA	0	0	0	0	0	1	0
Chr01_18665944	Chr01	18665944	T	C	0	1	1	1	0	0	1	0	0	1	1	0	1	0	0	0	0	0	1	1	0	0	0	1	0	1	0	1	0	0	0	1	0	0	0	0	1	1	1	0	1	1	1	1	1
Chr01_18665992	Chr01	18665992	T	A	0	1	1	1	0	0	1	0	0	1	1	0	1	0	0	0	0	0	1	1	0	0	0	1	0	1	0	1	0	0	0	1	0	0	0	0	1	1	1	0	1	1	1	1	1
Chr01_18689803	Chr01	18689803	A	G	0	1	1	1	0	0	1	0	0	1	1	0	1	0	0	0	0	0	1	1	0	0	0	1	0	1	0	1	0	0	0	1	0	0	0	0	1	1	1	0	1	1	1	1	1
Chr01_18690063	Chr01	18690063	A	T	NA	NA	1	NA	0	NA	NA	1	0	1	NA	0	1	0	1	0	0	1	NA	0	NA	0	1	0	0	0	1	1	NA	0	NA	0	NA	0	1	0	0	NA	NA	1	NA	0	1	NA	1
Chr01_18714078	Chr01	18714078	G	T	0	0	1	1	0	1	0	0	1	0	1	1	0	1	1	1	1	1	1	0	0	1	0	1	1	0	1	1	0	1	1	0	1	1	0	0	0	1	0	1	1	0	0	1	1
Chr01_18789851	Chr01	18789851	T	C	1	1	0	1	0	1	0	1	1	1	0	1	0	0	1	1	0	1	1	0	1	0	0	1	1	1	1	0	0	0	NA	0	1	1	0	0	0	0	0	1	0	0	1	1	0
Chr01_18797576	Chr01	18797576	G	A	1	1	0	1	0	1	0	1	1	1	0	1	0	0	1	1	0	1	1	0	1	0	0	1	1	1	1	0	0	0	1	0	1	1	0	0	0	0	0	1	0	0	1	1	0
Chr01_1879986	Chr01	1879986	T	C	0	0	0	1	1	1	1	0	0	1	0	1	1	0	0	1	1	0	1	1	NA	1	0	1	1	1	1	0	0	0	1	0	0	1	0	0	0	1	0	0	1	0	1	1	1
Chr01_1879998	Chr01	1879998	C	A	0	0	0	1	1	1	1	0	0	1	0	1	1	0	0	1	1	0	1	1	NA	1	0	1	1	1	1	0	0	0	1	0	0	1	0	0	0	1	0	0	1	0	1	1	1
Chr01_18802624	Chr01	18802624	G	GT	0	1	1	1	0	0	1	0	0	1	1	0	1	0	0	0	0	1	1	1	0	0	0	1	0	1	1	1	0	0	0	NA	0	0	0	0	1	1	1	0	1	1	NA	1	1
Chr01_18802643	Chr01	18802643	G	A	0	1	1	1	0	0	1	0	0	1	1	0	1	0	0	0	0	1	1	1	0	0	0	1	0	1	1	1	0	0	0	NA	0	0	0	0	1	1	1	0	1	1	NA	1	1
Chr01_18849154	Chr01	18849154	TAAATTTTGCCA	T	1	1	0	1	0	1	0	1	0	1	0	1	0	0	1	1	0	1	1	0	1	0	0	1	1	1	NA	0	0	0	1	0	1	1	0	0	0	0	0	1	0	0	1	1	0
Chr01_18900190	Chr01	18900190	C	T	1	1	1	0	0	1	0	1	0	1	1	0	1	0	1	0	0	1	1	0	0	0	1	0	0	0	1	1	1	0	0	0	0	0	1	1	0	0	0	1	0	0	1	1	1
Chr01_18922045	Chr01	18922045	C	T	1	1	1	0	0	1	0	1	0	1	1	0	1	0	1	0	0	1	1	0	0	0	1	0	0	0	1	1	1	0	0	0	0	0	1	1	0	0	0	1	0	0	1	1	1
Chr01_18933418	Chr01	18933418	C	A	0	1	0	1	0	1	0	1	1	1	0	1	0	0	1	1	0	1	1	0	1	0	0	1	1	1	1	0	0	0	1	0	1	1	0	0	0	0	0	1	0	0	1	1	0
Chr01_18945604	Chr01	18945604	G	C	1	0	0	0	1	1	1	1	1	1	0	0	1	1	1	0	1	1	1	0	1	0	1	0	1	0	1	0	0	1	1	1	0	1	1	0	0	1	1	0	1	1	1	1	1
Chr01_18969561	Chr01	18969561	C	T	1	0	0	0	NA	1	0	1	0	1	1	1	0	0	1	0	1	0	0	0	1	1	1	0	1	0	0	1	1	0	1	0	0	1	1	NA	1	1	1	0	0	NA	0	0	1
Chr01_1897268	Chr01	1897268	C	T	0	0	0	1	0	1	1	0	1	0	1	0	0	1	1	1	0	0	1	1	0	1	1	1	0	1	0	1	0	1	1	1	0	0	0	0	1	0	1	1	1	1	0	0	0
Chr01_19022970	Chr01	19022970	C	T	NA	0	0	0	NA	1	1	NA	1	NA	0	0	1	1	1	0	1	1	1	0	1	0	NA	0	1	0	1	0	0	1	1	1	0	1	NA	0	0	1	1	0	1	1	1	NA	NA
Chr01_19022979	Chr01	19022979	G	A	0	NA	NA	1	0	0	1	0	0	NA	1	0	NA	0	0	0	0	0	1	1	0	0	0	1	0	1	1	1	0	0	0	1	0	0	0	0	1	1	NA	0	1	NA	1	1	1
Chr01_19022982	Chr01	19022982	T	TCG	NA	0	0	0	NA	1	1	NA	1	NA	0	0	1	1	1	0	1	1	1	0	1	0	NA	0	1	0	1	0	0	1	1	1	0	1	NA	0	0	1	1	0	1	1	1	NA	NA
Chr01_19023476	Chr01	19023476	T	C	1	0	0	0	1	1	0	1	0	1	1	1	0	0	1	0	1	0	0	0	1	1	1	0	1	0	0	1	1	0	1	0	0	1	1	1	1	1	1	0	0	1	0	0	1
Chr01_19032831	Chr01	19032831	C	A	0	1	1	1	0	1	0	1	0	0	1	1	0	0	0	0	1	0	0	0	0	0	1	1	1	1	0	1	0	1	1	1	0	1	1	1	0	0	1	0	1	1	1	0	0
Chr01_19032840	Chr01	19032840	C	G	0	1	1	1	0	1	0	1	0	0	1	1	0	0	0	0	1	0	0	0	0	0	1	1	1	1	0	1	0	1	1	1	0	1	1	1	0	0	1	0	1	1	1	0	0
Chr01_19032861	Chr01	19032861	C	T	1	0	0	0	1	1	0	1	0	1	1	1	0	0	1	0	1	0	0	0	1	1	1	0	1	0	0	1	1	0	1	0	0	1	1	1	1	1	1	0	0	1	0	0	1
Chr01_19032862	Chr01	19032862	C	A	1	1	0	1	0	1	0	1	1	1	0	1	0	0	1	1	0	1	1	0	1	0	0	1	1	1	1	0	0	0	1	0	1	1	0	0	0	0	0	1	0	0	1	1	0
Chr01_19032865	Chr01	19032865	G	C	0	1	1	1	0	1	0	1	0	0	1	1	0	0	0	0	1	0	0	0	0	0	1	1	1	1	0	1	0	1	1	1	0	1	1	1	0	0	1	0	1	1	1	0	0
Chr01_19032879	Chr01	19032879	T	C	0	1	1	1	0	1	0	1	0	0	1	1	0	0	0	0	1	0	0	0	0	0	1	1	1	1	0	1	0	1	1	1	0	1	1	1	0	0	1	0	1	1	1	0	0
Chr01_19033158	Chr01	19033158	G	A	1	0	0	0	1	1	1	1	1	1	0	0	1	1	0	0	1	1	1	0	1	0	1	0	1	0	1	0	0	1	1	1	0	1	1	0	0	1	1	0	1	1	1	1	1
Chr01_19045211	Chr01	19045211	G	A	1	1	0	1	0	1	0	1	1	1	0	1	0	0	1	1	0	1	1	0	1	0	0	1	NA	1	1	0	0	0	1	0	1	1	0	0	0	0	0	1	0	0	1	1	0
Chr01_19045215	Chr01	19045215	C	T	1	1	0	1	0	1	0	1	1	1	0	1	0	0	1	1	0	1	1	0	1	0	0	1	NA	1	1	0	0	0	1	0	1	1	0	0	0	0	0	1	0	0	1	1	0
Chr01_19045232	Chr01	19045232	A	G	0	1	1	1	0	0	1	0	0	1	1	1	0	1	1	1	1	0	1	1	0	1	0	1	0	1	0	0	1	1	1	0	1	0	0	1	0	0	1	1	1	1	0	0	0
Chr01_19047847	Chr01	19047847	A	G	0	1	1	1	0	0	1	0	0	1	1	1	0	1	1	1	1	1	1	1	0	1	0	1	0	1	0	0	1	1	1	0	1	0	0	1	0	0	1	1	1	1	0	0	0
Chr01_19047896	Chr01	19047896	T	A	1	0	0	0	1	1	0	1	0	1	1	1	0	0	1	0	1	0	0	0	1	NA	1	0	1	0	0	NA	1	0	1	0	0	1	1	1	1	1	1	0	0	1	0	0	1
Chr01_19047909	Chr01	19047909	A	C	NA	0	0	0	1	0	1	0	1	0	0	0	1	1	1	1	0	1	0	1	1	0	1	0	0	1	1	0	1	1	0	1	0	0	1	1	1	0	0	1	0	0	1	0	0
Chr01_1908534	Chr01	1908534	G	A	0	NA	0	1	0	NA	NA	0	1	0	NA	0	0	NA	1	1	0	0	1	1	0	1	NA	NA	0	1	0	1	0	1	1	NA	0	0	0	0	1	0	NA	1	1	NA	0	0	1
Chr01_19088941	Chr01	19088941	C	A	1	1	1	0	0	1	0	1	1	1	1	0	1	0	1	0	0	1	1	0	0	0	1	0	0	1	1	1	1	0	0	0	1	0	1	1	0	0	0	1	0	0	NA	1	1
Chr01_19089088	Chr01	19089088	GTAATAGCATCCT	G	0	NA	1	1	0	0	NA	0	0	1	1	1	0	1	1	1	1	0	NA	1	0	1	0	1	1	1	0	0	1	1	1	0	1	0	0	1	0	0	1	1	1	NA	0	0	0
Chr01_19091358	Chr01	19091358	C	T	0	0	1	0	1	0	0	0	1	0	1	0	1	0	1	1	1	0	0	1	0	1	1	0	1	1	0	1	1	0	0	0	1	1	1	1	1	1	1	1	0	0	0	0	0
Chr01_19092150	Chr01	19092150	G	GT	1	0	0	0	1	0	1	0	1	0	0	0	1	NA	1	NA	0	1	0	NA	1	0	1	0	0	1	1	0	1	1	0	1	0	0	1	1	NA	0	0	NA	0	0	1	0	0
Chr01_19117557	Chr01	19117557	A	AAGATC	1	0	0	0	1	1	0	1	1	1	1	1	0	0	1	0	1	0	0	0	1	1	1	0	1	0	0	1	1	0	1	0	0	1	1	1	NA	1	1	0	0	1	0	0	1
Chr01_19117573	Chr01	19117573	G	T	0	1	1	0	1	0	1	1	1	0	0	0	1	1	0	0	1	0	0	1	0	1	1	0	0	0	0	0	1	1	0	1	1	0	1	1	0	0	1	0	1	1	0	0	0
Chr01_19117617	Chr01	19117617	G	C	1	0	0	0	1	1	1	0	1	0	0	0	1	1	1	1	1	1	0	1	1	0	1	0	0	1	1	0	1	1	0	1	0	0	1	NA	1	0	0	1	0	0	1	0	0
Chr01_19164120	Chr01	19164120	C	G	0	0	1	0	1	0	0	0	1	0	NA	0	NA	0	1	NA	1	0	0	1	0	1	1	0	1	1	0	1	1	0	0	0	1	1	NA	NA	1	1	1	1	0	0	0	0	0
Chr01_19164123	Chr01	19164123	C	T	0	0	1	0	1	0	0	0	1	0	NA	0	NA	0	1	NA	1	0	0	1	0	1	1	0	1	1	0	1	1	0	0	0	1	1	NA	NA	1	1	1	1	0	0	0	0	0
Chr01_19164136	Chr01	19164136	G	A	0	1	1	1	0	0	1	0	0	NA	1	1	0	1	1	1	1	1	1	NA	0	1	0	1	0	1	0	0	1	1	1	0	1	0	0	1	0	0	1	1	1	1	0	0	0
Chr01_19164142	Chr01	19164142	C	A	0	1	1	1	0	0	1	0	0	NA	1	1	0	1	1	1	1	1	1	NA	0	1	0	1	0	1	0	0	1	1	1	0	1	0	0	1	0	0	1	1	1	1	0	0	0
Chr01_19193151	Chr01	19193151	GTCAACTC	G	0	0	1	0	1	0	0	0	1	0	1	0	1	0	1	1	1	0	0	1	0	1	1	0	1	1	0	1	1	0	0	0	1	1	1	1	1	1	1	1	0	0	0	0	0
Chr01_19193214	Chr01	19193214	G	C	0	0	1	0	1	0	0	0	1	0	1	0	1	0	1	1	1	0	0	1	0	1	1	0	1	1	0	1	1	0	0	0	1	1	1	1	1	1	1	1	0	0	0	0	0
Chr01_19210209	Chr01	19210209	A	G	0	1	1	1	0	1	0	0	1	0	1	0	1	0	0	1	0	0	1	1	1	0	1	0	0	1	1	1	0	0	0	1	0	0	0	1	1	0	1	1	1	1	1	1	1
Chr01_19210225	Chr01	19210225	G	A	1	0	0	0	1	1	0	1	0	1	1	1	0	0	0	0	1	0	0	0	1	1	1	0	1	0	0	1	1	0	1	0	0	1	1	1	1	1	1	0	0	1	0	0	1
Chr01_19210253	Chr01	19210253	G	T	1	0	0	0	1	1	1	1	1	1	0	0	1	1	0	0	1	1	1	0	1	0	1	0	1	0	1	0	0	1	0	1	0	1	1	0	0	1	1	0	1	1	1	1	1
Chr01_19210352	Chr01	19210352	C	CATAT	0	1	1	1	0	1	1	0	1	1	1	0	1	0	0	1	0	0	1	1	1	0	1	0	0	1	1	1	0	0	0	1	0	0	0	1	1	1	1	1	1	1	1	1	1
Chr01_19210375	Chr01	19210375	G	A	0	0	1	1	0	1	0	0	1	0	1	1	0	1	1	1	1	1	1	0	0	1	0	1	1	0	0	1	0	1	1	0	1	1	0	0	0	1	0	1	1	0	0	1	1
Chr01_19210390	Chr01	19210390	A	G	0	0	1	1	0	1	0	0	1	0	1	1	0	1	1	1	1	1	1	0	0	1	0	1	1	0	0	1	0	1	1	0	1	1	0	0	0	1	0	1	1	0	0	1	1
Chr01_19210393	Chr01	19210393	T	G	0	0	1	1	0	1	0	0	1	0	1	1	0	1	1	1	1	1	1	0	0	1	0	1	1	0	0	1	0	1	1	0	1	1	0	0	0	1	0	1	1	0	0	1	1
Chr01_19211858	Chr01	19211858	C	T	0	1	1	1	0	1	1	0	1	1	1	0	1	0	0	1	0	0	1	1	1	0	1	0	0	1	1	1	0	0	0	1	0	0	0	1	1	1	1	1	1	1	1	1	1
Chr01_19211865	Chr01	19211865	T	C	1	0	0	0	1	0	1	0	1	0	0	0	1	1	1	1	0	1	0	1	1	0	1	0	0	1	1	0	1	1	0	1	0	0	1	1	1	0	0	1	0	0	1	0	0
Chr01_19211873	Chr01	19211873	G	C	1	1	0	1	1	1	1	1	1	1	0	0	1	1	0	1	0	1	1	0	1	0	1	0	1	0	1	0	1	1	0	1	0	1	1	0	0	1	1	0	1	1	0	0	1
Chr01_19212301	Chr01	19212301	C	G,T	1	0	0	0	1	1	0	1	0	1	NA	1	0	0	1	0	0	0	0	0	1	1	1	0	1	1	0	0	1	0	1	0	0	1	1	1	NA	1	0	NA	0	0	0	0	1
Chr01_19212342	Chr01	19212342	A	T	1	0	0	0	1	1	0	1	0	1	NA	1	0	0	1	0	0	0	0	0	1	1	1	0	1	1	0	0	1	0	1	0	0	1	1	1	NA	1	0	NA	0	0	0	0	1
Chr01_19231492	Chr01	19231492	C	A	0	0	1	0	1	0	0	0	1	0	0	0	1	0	0	1	1	0	0	1	0	1	1	0	1	1	0	1	1	0	0	0	0	1	1	1	1	1	1	1	0	0	0	0	0
Chr01_19231516	Chr01	19231516	A	G	0	1	1	1	0	0	1	0	0	1	1	1	0	1	1	1	1	0	1	1	0	1	0	1	0	1	0	0	NA	1	1	0	1	0	0	1	0	0	1	1	1	1	0	0	0
Chr01_19234078	Chr01	19234078	C	T	1	1	0	1	0	1	0	1	1	1	0	NA	0	0	1	1	0	1	1	0	1	0	0	1	1	1	1	0	0	0	NA	0	1	1	0	0	0	0	0	1	0	0	1	1	0
Chr01_19234110	Chr01	19234110	C	CA	0	1	0	1	0	0	1	0	0	1	1	1	0	1	0	1	1	0	1	1	0	1	0	1	0	1	0	0	0	1	1	0	1	0	0	1	0	0	1	1	1	1	0	0	0
Chr01_19247434	Chr01	19247434	TC	T	1	NA	0	1	0	1	0	1	1	1	0	1	0	0	1	1	0	1	1	0	NA	0	0	1	1	1	1	0	0	0	NA	0	1	1	0	0	0	0	0	1	0	0	1	1	0
Chr01_19251136	Chr01	19251136	G	A	1	1	0	1	0	1	0	1	1	NA	0	1	0	0	1	1	0	1	1	0	NA	0	0	1	1	1	1	0	0	0	1	0	1	1	0	0	0	0	0	1	0	0	1	1	0
Chr01_19255171	Chr01	19255171	G	A	0	1	1	1	0	0	1	0	0	1	1	1	0	1	1	1	1	1	1	1	0	1	0	1	0	1	0	0	1	1	1	0	1	1	0	1	0	0	1	1	1	1	0	0	1
Chr01_19255179	Chr01	19255179	G	A	1	1	1	1	0	0	1	0	0	1	1	0	1	0	0	0	0	1	1	1	0	0	0	1	0	1	1	1	0	0	0	1	0	1	0	0	1	1	1	0	1	1	1	1	1
Chr01_19255200	Chr01	19255200	G	A	0	0	1	0	1	1	0	0	1	0	1	0	1	0	1	1	1	0	0	1	0	1	1	0	1	1	0	1	1	0	0	0	1	1	1	1	1	1	1	1	0	0	0	0	0
Chr01_19273307	Chr01	19273307	G	C	1	0	0	0	1	1	1	1	1	1	0	0	1	1	1	0	0	1	1	0	1	0	1	0	1	0	1	0	0	1	0	1	0	1	1	0	0	1	1	0	1	1	1	1	1
Chr01_19273325	Chr01	19273325	T	TAGTG	1	0	0	0	1	1	1	1	1	1	0	0	1	1	1	0	0	1	1	0	1	0	1	0	1	0	1	0	0	1	0	1	0	1	1	0	0	1	1	0	1	1	1	1	1
Chr01_19273328	Chr01	19273328	A	ATCTTC	1	0	0	0	1	1	1	1	1	1	0	0	1	1	1	0	0	1	1	0	1	0	1	0	1	0	1	0	0	1	0	1	0	1	1	0	0	1	1	0	1	1	1	1	1
Chr01_19273332	Chr01	19273332	T	A	1	0	0	0	1	1	1	1	1	1	0	0	1	1	1	0	0	1	1	0	1	0	1	0	1	0	1	0	0	1	0	1	0	1	1	0	0	1	1	0	1	1	1	1	1
Chr01_19273340	Chr01	19273340	G	A	1	0	0	0	1	1	1	1	1	1	0	0	1	1	1	0	0	1	1	0	1	0	1	0	1	0	1	0	0	1	0	1	0	1	1	0	0	1	1	0	1	1	1	1	1
Chr01_19316668	Chr01	19316668	C	T	1	1	1	0	NA	0	NA	1	1	0	0	0	1	1	0	0	1	0	0	1	0	1	1	0	0	0	0	0	1	1	0	1	1	0	1	1	0	0	NA	0	1	1	0	0	1
Chr01_19322385	Chr01	19322385	G	A	1	0	0	0	1	1	0	1	0	1	1	1	0	0	1	0	1	0	0	0	1	1	1	0	1	0	0	1	1	0	1	0	0	1	1	1	1	1	1	0	0	1	0	0	1
Chr01_19429525	Chr01	19429525	C	T	0	1	1	1	0	0	1	0	0	1	1	1	0	1	1	1	1	0	1	1	0	1	0	1	0	1	0	0	1	1	1	0	1	0	0	1	0	0	1	1	1	1	0	0	0
Chr01_19466635	Chr01	19466635	A	G	0	0	1	NA	0	1	0	0	1	0	1	NA	0	1	NA	NA	1	1	1	0	0	NA	0	1	NA	0	0	1	0	1	NA	0	1	1	0	0	0	1	0	1	1	0	0	1	1
Chr01_19473168	Chr01	19473168	T	A	0	0	1	NA	1	0	1	0	1	0	0	0	1	1	0	0	1	0	0	1	NA	1	1	0	0	0	0	0	1	1	0	1	1	0	1	NA	0	0	1	0	1	1	0	0	1
Chr01_19500006	Chr01	19500006	G	A	0	1	1	1	0	0	1	0	0	1	1	1	0	1	1	NA	1	0	1	1	0	1	0	1	0	1	0	0	1	1	1	0	1	0	0	1	0	0	1	1	1	1	0	0	0
Chr01_19500020	Chr01	19500020	G	T	0	1	1	1	0	0	1	0	0	1	1	0	1	0	0	0	0	0	1	1	0	0	0	1	0	1	1	1	0	0	0	1	0	0	0	0	1	1	1	0	1	1	1	1	1
Chr01_19500021	Chr01	19500021	C	T	0	1	1	1	0	0	1	0	0	1	1	0	1	0	0	0	0	0	1	1	0	0	0	1	0	1	1	1	0	0	0	1	0	0	0	0	1	1	1	0	1	1	1	1	1
Chr01_19500044	Chr01	19500044	T	G	0	1	1	1	0	0	1	0	0	1	1	1	0	1	1	NA	1	0	1	1	0	1	0	1	0	1	0	0	1	1	1	0	1	0	0	1	0	0	1	1	1	1	0	0	0
Chr01_19535958	Chr01	19535958	G	A	1	1	0	1	1	1	1	0	1	0	0	1	0	0	1	0	0	1	1	0	1	0	0	1	1	1	0	1	0	1	1	1	0	1	0	0	1	0	0	0	0	0	1	0	1
Chr01_19535983	Chr01	19535983	A	G	1	1	0	1	1	1	1	0	1	0	0	1	0	0	1	0	0	1	0	0	1	0	0	1	1	1	0	1	0	1	1	1	0	1	0	0	1	0	0	0	0	0	1	0	0
Chr01_195489	Chr01	195489	G	T	0	1	0	1	1	1	1	0	1	0	0	0	0	0	1	1	0	0	1	1	0	1	0	0	0	1	0	1	0	0	1	1	0	0	0	0	1	0	1	1	0	1	0	0	1
Chr01_195496	Chr01	195496	G	T	0	0	0	1	1	1	1	1	0	0	0	1	1	0	0	1	1	0	1	1	NA	1	0	1	0	1	1	0	0	0	1	0	0	1	0	0	0	1	0	0	1	0	0	1	1
Chr01_195507	Chr01	195507	G	GAGCC	0	1	0	1	1	1	1	0	1	0	0	0	0	0	1	1	0	0	1	1	0	1	0	0	0	1	0	1	0	0	1	1	0	0	0	0	1	0	1	1	0	1	0	0	1
Chr01_19551483	Chr01	19551483	G	T	0	1	1	0	1	1	1	1	1	0	0	0	1	1	0	0	1	0	0	1	0	1	1	0	0	0	0	0	1	1	0	1	NA	0	1	NA	0	0	1	0	1	1	0	0	1
Chr01_19551512	Chr01	19551512	G	A,T	1	0	0	NA	1	1	0	1	0	1	NA	1	0	NA	1	0	1	0	0	0	1	1	1	NA	1	0	0	1	1	0	1	0	0	1	1	1	1	1	1	0	NA	1	0	0	1
Chr01_1955510	Chr01	1955510	A	C	0	1	1	0	0	1	0	0	0	1	1	0	0	0	0	1	1	1	1	0	0	0	1	1	0	0	0	1	0	1	0	1	1	0	1	0	1	0	1	1	0	1	1	1	0
Chr01_1959087	Chr01	1959087	T	A	1	0	1	1	1	0	0	1	1	0	0	0	1	0	0	0	1	0	0	1	0	0	1	0	1	1	0	0	1	1	0	0	1	0	0	1	0	1	1	0	1	0	0	0	1
Chr01_19592522	Chr01	19592522	T	C	0	0	1	NA	0	1	0	0	1	0	NA	NA	0	0	1	1	1	1	1	0	0	1	0	1	1	1	0	1	0	1	1	0	1	1	0	0	0	1	0	1	1	0	0	1	1
Chr01_196125	Chr01	196125	T	G	0	0	1	1	0	0	0	1	0	1	0	0	0	0	0	1	1	0	0	0	0	0	0	0	1	0	1	0	1	1	0	0	0	0	1	NA	1	1	0	0	0	0	0	1	1
Chr01_19625005	Chr01	19625005	A	G	0	1	1	0	1	0	1	1	1	0	0	0	1	1	0	0	1	0	0	1	0	1	1	0	0	0	0	0	1	1	0	1	1	0	1	1	0	0	1	0	1	1	0	0	0
Chr01_19625010	Chr01	19625010	A	G	0	0	1	1	0	1	0	0	1	0	1	1	0	1	1	1	1	1	1	0	0	1	0	1	1	0	0	1	0	1	1	0	1	1	0	0	0	1	0	1	1	0	0	1	1
Chr01_19633328	Chr01	19633328	G	A	0	1	1	0	0	1	0	0	0	1	0	1	0	0	1	1	0	1	1	0	0	1	0	1	1	0	0	1	0	0	1	0	0	1	0	0	0	0	0	1	0	0	1	1	0
Chr01_19635995	Chr01	19635995	T	C	1	1	0	1	1	1	1	0	1	0	0	1	0	0	1	0	0	1	0	0	1	0	0	1	1	0	0	1	0	1	1	1	0	1	0	0	1	0	0	0	0	0	1	0	1
Chr01_19638752	Chr01	19638752	C	T	1	1	0	1	1	1	1	0	0	0	0	1	0	0	1	0	0	1	0	0	1	0	0	1	1	0	0	1	0	1	1	1	0	1	0	0	1	0	0	0	0	0	1	0	1
Chr01_19679976	Chr01	19679976	T	A	1	0	1	0	0	1	0	1	1	1	1	0	1	0	1	0	0	1	1	1	0	1	1	0	0	0	1	1	0	0	0	0	0	0	1	1	0	0	0	1	0	0	1	1	1
Chr01_19680035	Chr01	19680035	A	T	1	0	0	0	1	1	0	1	0	1	1	1	0	0	1	0	1	0	0	0	1	1	1	0	1	0	0	1	1	0	1	0	0	1	1	1	1	1	1	0	0	1	0	0	1
Chr01_19689302	Chr01	19689302	C	T	NA	0	0	0	1	NA	1	1	1	NA	0	0	1	1	1	0	1	NA	1	0	1	0	1	0	1	0	1	0	1	1	0	1	0	1	1	0	0	1	NA	0	1	1	1	1	1
Chr01_19710166	Chr01	19710166	A	G	1	0	0	0	1	1	0	NA	1	1	1	1	0	0	1	0	1	0	0	0	1	1	1	0	1	0	0	1	1	0	1	0	0	1	NA	NA	1	1	1	0	0	1	0	0	1
Chr01_19710190	Chr01	19710190	A	C	1	0	0	0	1	1	1	1	1	1	0	0	1	1	1	0	1	1	1	0	1	0	1	0	1	0	1	0	1	1	0	1	0	1	1	0	0	1	1	0	1	1	1	1	1
Chr01_1975843	Chr01	1975843	G	T	0	0	0	1	1	NA	1	0	0	1	0	1	1	0	0	1	1	0	1	1	NA	1	0	1	0	1	1	0	0	0	1	0	0	1	0	0	0	1	0	0	1	0	1	1	1
Chr01_1975844	Chr01	1975844	T	A	0	0	0	1	1	NA	1	0	0	1	0	1	1	0	0	1	1	0	1	1	NA	1	0	1	0	1	1	0	0	0	1	0	0	1	0	0	0	1	0	0	1	0	1	1	1
Chr01_1975874	Chr01	1975874	C	T	0	0	0	1	1	0	1	1	1	1	0	1	1	0	1	0	1	1	0	1	1	0	0	1	0	0	0	0	1	1	0	0	0	0	0	1	1	0	0	0	0	1	1	0	0
Chr01_19800603	Chr01	19800603	G	A	1	1	1	0	1	0	1	1	1	0	0	0	1	1	0	0	1	0	0	1	0	1	1	0	0	0	0	0	1	1	0	1	1	0	1	1	0	0	1	0	1	0	0	0	0
Chr01_19800618	Chr01	19800618	G	C	1	1	1	0	1	0	1	1	1	0	0	0	1	1	0	0	1	0	0	1	0	1	1	0	0	0	0	0	1	1	0	1	1	0	1	1	0	0	1	0	1	0	0	0	0
Chr01_19800716	Chr01	19800716	C	T	NA	0	0	0	1	1	0	NA	1	1	1	1	0	0	0	0	1	0	0	0	1	1	1	0	1	0	0	1	1	0	1	0	0	1	1	1	1	1	1	0	0	1	0	1	1
Chr01_19842382	Chr01	19842382	A	T	0	1	1	1	0	0	1	0	0	1	1	1	0	1	1	1	1	0	1	1	0	1	0	1	0	1	1	0	1	NA	1	0	1	0	0	NA	0	0	1	NA	NA	NA	0	0	1
Chr01_19887772	Chr01	19887772	G	A	0	1	NA	1	0	0	1	0	0	1	1	0	NA	0	0	0	0	0	1	NA	0	0	0	0	0	1	NA	1	0	0	0	1	0	0	0	0	1	1	1	0	1	1	NA	1	NA
Chr01_19887796	Chr01	19887796	GTGT	G	NA	1	0	1	1	1	1	0	1	0	1	1	0	0	1	0	0	1	0	0	NA	0	0	1	1	0	0	1	0	1	1	NA	0	1	0	0	NA	0	0	0	0	0	NA	0	1
Chr01_19908486	Chr01	19908486	A	G	0	1	1	0	1	0	1	1	1	0	0	0	1	1	0	0	1	0	0	1	0	1	1	0	0	0	0	0	1	1	0	1	1	0	1	1	0	0	1	0	1	0	0	0	0
Chr01_2000899	Chr01	2000899	G	A	NA	NA	0	1	0	1	1	0	1	0	1	0	0	NA	NA	1	0	1	1	1	0	NA	1	1	1	1	0	NA	0	1	1	NA	0	1	0	0	1	0	1	NA	NA	1	0	0	1
Chr01_2003217	Chr01	2003217	T	C	1	1	1	0	0	1	0	0	0	1	1	0	0	0	0	NA	1	1	1	0	NA	0	1	1	0	0	0	1	0	1	0	1	1	0	1	0	1	0	1	1	0	1	NA	1	0
Chr01_2003222	Chr01	2003222	T	C	1	1	1	0	0	1	0	0	0	1	1	0	0	0	0	NA	1	1	1	0	NA	0	1	1	0	0	0	1	0	1	0	1	1	0	1	0	1	0	1	1	0	1	NA	1	0
Chr01_20050828	Chr01	20050828	G	GGCCTTTGA	0	NA	1	NA	0	0	NA	0	0	1	NA	0	1	0	1	0	0	0	1	1	0	0	0	0	0	1	1	1	0	0	0	NA	0	0	0	0	1	1	1	0	NA	1	1	1	1
Chr01_20068988	Chr01	20068988	T	A	1	1	1	0	1	1	0	1	1	0	1	1	1	0	1	NA	1	0	0	0	0	0	0	0	0	0	1	0	0	0	0	1	NA	1	1	1	1	1	1	NA	0	0	1	0	0
Chr01_20068992	Chr01	20068992	TA	T	1	1	1	0	1	1	0	1	1	0	1	1	1	0	1	NA	1	0	0	0	0	0	0	0	0	0	1	0	0	0	0	1	NA	1	1	1	1	1	1	NA	0	0	1	0	0
Chr01_20086917	Chr01	20086917	C	T	0	1	1	1	0	0	1	0	0	1	1	0	NA	0	0	0	0	0	1	1	0	0	0	0	0	1	1	1	0	0	0	1	0	0	0	0	1	1	1	0	1	1	1	1	1
Chr01_20127462	Chr01	20127462	T	G	0	1	1	1	0	0	NA	0	0	1	1	0	1	0	1	0	0	1	1	1	0	0	0	0	0	1	1	1	0	0	0	1	0	1	0	0	1	1	1	0	1	1	1	1	1
Chr01_20170525	Chr01	20170525	AT	A	0	1	1	1	0	0	NA	0	0	1	1	0	NA	0	1	0	0	1	1	1	0	0	0	0	0	NA	1	NA	0	0	0	1	0	0	0	0	1	NA	NA	0	1	1	1	1	1
Chr01_20170580	Chr01	20170580	C	T	0	1	1	1	0	0	NA	0	0	1	1	0	NA	0	1	0	0	1	1	1	0	0	0	0	0	NA	1	NA	0	0	0	1	0	0	0	0	1	NA	NA	0	1	1	1	1	1
Chr01_20216516	Chr01	20216516	G	A	0	NA	0	1	1	0	1	0	0	NA	1	0	0	1	0	0	0	1	0	1	1	0	0	1	0	1	1	0	0	1	1	1	0	1	0	1	1	0	NA	0	0	1	1	0	0
Chr01_20360015	Chr01	20360015	GGCA	G	0	1	1	1	0	0	1	0	0	NA	1	0	1	0	1	NA	0	1	1	1	1	0	0	0	0	1	1	1	0	0	0	1	0	0	0	0	1	1	1	0	1	1	1	1	1
Chr01_20363084	Chr01	20363084	CT	C	1	NA	0	NA	0	0	0	1	0	1	0	1	0	0	1	NA	0	0	1	0	0	0	0	1	1	NA	1	0	0	0	0	0	1	1	0	0	0	0	0	NA	0	0	NA	1	1
Chr01_20424003	Chr01	20424003	T	TAGG	1	NA	1	1	0	0	1	0	0	1	NA	NA	0	1	1	1	0	0	1	1	1	0	0	NA	1	1	1	0	0	1	1	1	1	1	0	0	0	0	0	1	1	1	NA	0	0
Chr01_20466395	Chr01	20466395	G	T	0	1	1	0	1	0	1	1	1	0	0	0	1	1	0	0	1	1	0	1	0	1	1	0	0	0	0	0	1	1	0	1	1	0	1	1	0	0	1	0	1	0	0	0	1
Chr01_20497491	Chr01	20497491	G	T	0	1	1	0	1	0	1	1	1	0	0	0	1	1	0	0	1	1	0	1	0	1	1	0	0	0	0	0	1	1	0	1	1	0	1	1	0	0	1	0	1	0	0	0	1
Chr01_20497506	Chr01	20497506	C	A	0	1	1	1	0	0	1	0	0	1	1	0	1	0	1	1	0	0	1	1	1	0	0	0	0	1	1	1	0	0	0	1	0	0	0	0	1	1	1	0	1	1	1	1	1
Chr01_20599059	Chr01	20599059	T	TTTA	0	0	1	1	0	1	0	0	1	0	1	NA	0	1	1	1	1	NA	1	0	1	1	0	1	0	0	0	1	0	NA	1	0	1	1	0	0	0	0	0	1	0	0	0	0	1
Chr01_20675929	Chr01	20675929	G	T	0	0	0	1	1	0	0	0	1	0	0	0	1	0	0	0	1	0	1	1	0	0	0	0	1	0	1	1	0	1	1	0	1	1	1	0	0	0	0	0	1	1	0	1	0
Chr01_20709520	Chr01	20709520	C	T	0	0	1	1	NA	0	NA	0	1	1	1	0	NA	0	1	1	NA	0	0	1	NA	1	NA	0	1	1	0	0	1	0	0	0	1	1	NA	1	1	NA	1	1	0	0	0	1	1
Chr01_20709559	Chr01	20709559	G	T	0	0	1	1	NA	0	NA	0	1	1	1	0	NA	0	1	1	NA	0	0	1	NA	1	NA	0	1	1	0	0	1	0	0	0	1	1	NA	1	1	NA	1	1	0	0	0	1	1
Chr01_20734513	Chr01	20734513	A	G	1	1	0	1	0	0	0	1	1	1	0	1	0	0	1	1	0	0	1	0	0	0	0	1	1	1	1	0	0	0	0	0	1	1	0	0	0	0	0	1	0	0	1	1	0
Chr01_20774260	Chr01	20774260	A	AAAAAATC	1	0	1	1	0	1	0	0	1	0	NA	1	1	1	1	0	0	0	0	1	1	0	1	1	0	1	1	0	0	1	0	1	0	1	1	0	0	0	1	1	0	0	0	0	1
Chr01_20774296	Chr01	20774296	G	A	0	0	1	0	1	1	0	0	1	1	0	1	0	0	1	1	1	1	1	0	0	1	0	1	1	1	1	0	1	0	1	1	0	0	0	0	1	0	1	0	1	0	0	0	1
Chr01_20841944	Chr01	20841944	A	G	1	1	1	0	1	0	1	1	0	0	0	1	0	0	0	0	0	0	1	0	0	0	0	1	1	0	1	1	0	0	0	0	0	1	NA	0	0	0	1	0	NA	1	0	1	0
Chr01_20898163	Chr01	20898163	A	G	0	1	1	1	0	1	1	0	0	1	1	0	1	0	1	1	0	0	1	1	1	0	0	0	0	1	1	1	0	0	0	1	0	0	0	0	1	1	1	1	1	1	1	1	1
Chr01_20898171	Chr01	20898171	A	G	1	0	0	0	1	1	1	1	1	1	0	0	1	1	1	0	1	1	1	0	1	0	1	0	1	0	1	0	1	1	0	1	0	1	1	0	0	1	1	0	1	1	0	0	1
Chr01_20899642	Chr01	20899642	TC	T	NA	1	0	NA	0	0	0	1	0	1	0	0	0	0	1	1	0	0	1	0	0	0	0	NA	1	1	1	0	0	0	0	0	1	1	0	0	0	0	0	0	0	0	1	1	0
Chr01_20899951	Chr01	20899951	G	C	0	NA	1	NA	0	NA	NA	NA	1	1	NA	0	NA	0	1	1	1	0	0	NA	NA	NA	NA	0	0	1	0	0	NA	NA	0	0	NA	1	1	NA	1	NA	1	1	0	0	0	NA	NA
Chr01_20952971	Chr01	20952971	T	C	0	NA	1	1	0	1	1	0	0	1	1	0	1	0	1	1	NA	0	1	1	1	0	0	0	0	1	1	1	0	0	0	1	0	0	0	0	1	NA	1	1	1	1	1	1	1
Chr01_20954319	Chr01	20954319	C	CTGCCAAG	0	1	0	1	1	1	1	1	1	1	0	0	1	1	1	0	0	1	1	0	1	0	1	0	1	0	1	0	1	1	0	1	0	1	1	0	0	1	1	0	1	1	0	0	1
Chr01_20954340	Chr01	20954340	C	A	1	1	0	1	0	0	0	1	1	1	0	0	0	0	1	1	0	0	1	0	0	0	0	1	1	1	1	0	0	0	0	0	1	1	0	0	0	0	0	0	0	0	1	1	1
Chr01_20956295	Chr01	20956295	A	G	0	0	1	1	0	1	0	0	1	0	NA	NA	0	1	1	1	1	1	1	0	1	1	1	1	0	0	0	1	0	1	1	0	NA	1	0	NA	0	0	0	1	0	0	0	0	1
Chr01_20987913	Chr01	20987913	C	A	1	0	0	0	1	1	1	1	1	1	0	0	1	1	1	0	1	1	1	0	1	0	1	0	1	0	1	0	1	1	0	1	0	1	1	0	0	1	1	0	1	1	0	0	1
Chr01_21007698	Chr01	21007698	T	C	0	1	1	0	1	0	NA	1	1	0	0	1	1	1	0	0	1	1	0	NA	0	1	1	0	0	0	0	0	1	1	0	1	1	0	1	1	0	0	1	0	1	0	0	0	1
Chr01_21010050	Chr01	21010050	T	C	0	0	1	1	0	0	0	0	1	1	1	0	1	0	1	1	1	0	0	1	0	1	1	0	0	1	0	0	1	0	0	0	1	1	1	1	NA	1	1	1	0	0	0	1	1
Chr01_2103060	Chr01	2103060	C	G	0	1	1	0	0	1	0	0	0	1	NA	0	0	0	0	1	1	1	1	0	0	0	1	1	0	0	0	1	0	1	0	1	NA	0	NA	0	1	0	1	NA	0	1	1	1	1
Chr01_21101541	Chr01	21101541	T	C	1	1	0	NA	0	0	0	1	1	NA	0	0	0	0	1	0	0	0	1	0	0	0	0	1	1	1	1	0	0	0	0	0	1	1	0	1	0	0	0	0	0	0	1	1	1
Chr01_2112761	Chr01	2112761	C	T	0	0	0	NA	1	0	1	1	1	1	0	1	1	0	1	0	1	1	0	1	1	0	0	NA	0	1	0	0	1	1	0	0	0	0	0	1	1	0	0	0	0	1	1	0	1
Chr01_21143695	Chr01	21143695	G	T	0	0	1	1	0	0	0	0	1	1	1	0	1	0	1	NA	1	0	0	1	0	1	1	0	0	1	0	0	1	0	0	0	1	1	1	1	1	NA	NA	1	0	0	0	1	1
Chr01_21154240	Chr01	21154240	T	A	0	0	1	1	0	0	0	0	1	1	1	0	1	0	1	1	1	0	0	1	0	1	1	0	1	1	0	0	1	0	0	0	1	1	1	1	1	1	1	1	0	0	0	1	1
Chr01_21159064	Chr01	21159064	T	C	NA	NA	1	NA	1	0	NA	1	1	0	0	1	1	1	0	0	1	1	0	1	0	1	1	0	0	1	0	0	1	1	0	1	1	0	1	1	0	0	1	0	1	0	0	0	1
Chr01_21169774	Chr01	21169774	A	T	0	1	1	1	0	1	NA	0	0	1	NA	0	1	0	1	1	0	0	1	1	1	0	0	0	0	NA	1	1	0	0	0	1	0	1	0	0	1	1	1	1	1	1	NA	1	1
Chr01_21180361	Chr01	21180361	TA	T	0	0	1	0	0	1	0	0	1	0	1	1	0	NA	1	1	1	1	1	0	1	NA	NA	1	1	0	0	1	0	1	1	0	1	NA	NA	0	0	0	0	1	0	0	0	0	1
Chr01_21199905	Chr01	21199905	C	T	1	1	1	0	1	0	1	1	1	0	0	1	1	1	0	0	1	1	0	1	0	1	1	0	0	0	0	0	1	1	0	1	1	0	1	1	0	0	1	0	NA	0	0	0	1
Chr01_21199916	Chr01	21199916	A	C	0	1	1	0	1	0	1	1	1	0	0	1	1	1	0	0	1	1	0	1	0	1	1	0	0	0	0	0	1	1	0	1	1	0	1	1	0	0	1	0	NA	0	0	0	1
Chr01_21211936	Chr01	21211936	A	G	0	1	NA	NA	1	1	NA	1	NA	0	0	1	1	1	0	0	NA	1	0	1	NA	1	0	0	0	0	0	0	NA	1	0	1	1	0	1	0	0	NA	1	0	1	0	0	0	1
Chr01_21211993	Chr01	21211993	T	G	1	0	NA	NA	1	NA	NA	NA	0	NA	1	1	0	NA	1	1	NA	1	0	0	NA	1	0	1	1	1	NA	NA	NA	0	1	0	0	1	1	0	NA	NA	1	0	1	1	0	1	1
Chr01_2122084	Chr01	2122084	A	G	0	0	0	1	1	1	1	0	0	1	0	1	1	0	0	NA	1	0	1	1	NA	1	0	1	1	1	1	0	0	0	1	0	0	1	0	0	0	1	0	0	1	0	1	1	1
Chr01_21230242	Chr01	21230242	A	G	1	1	1	0	1	0	1	1	1	0	0	1	1	1	0	0	1	1	0	1	0	1	1	0	0	1	0	0	1	1	0	1	1	0	1	0	0	0	1	0	1	0	0	0	1
Chr01_2124080	Chr01	2124080	A	C	0	1	1	0	0	1	0	0	0	NA	1	0	0	0	0	1	1	1	1	0	0	0	1	1	1	0	0	NA	0	1	0	1	1	0	1	0	1	0	1	1	1	1	1	1	1
Chr01_2133102	Chr01	2133102	G	C	0	1	1	0	0	1	0	0	0	1	1	0	0	0	0	NA	1	1	1	0	0	0	1	1	0	0	0	1	0	1	0	1	1	0	1	0	NA	0	NA	1	0	1	1	1	1
Chr01_2133108	Chr01	2133108	G	C	0	1	1	0	0	1	0	0	0	1	1	0	0	0	0	NA	1	1	1	0	0	0	1	1	0	0	0	1	0	1	0	1	1	0	1	0	NA	0	NA	1	0	1	1	1	1
Chr01_21350341	Chr01	21350341	AAACTT	A	1	1	0	1	1	1	1	0	0	1	0	1	1	1	1	0	0	1	0	1	1	0	0	1	1	1	0	1	NA	0	1	1	1	1	0	0	1	0	0	1	0	0	1	0	1
Chr01_21350345	Chr01	21350345	T	A	1	1	0	1	0	1	1	0	1	1	0	1	0	0	1	1	1	1	1	0	1	0	0	1	1	1	1	0	0	0	1	0	1	1	0	0	0	1	0	1	0	0	1	1	0
Chr01_2146222	Chr01	2146222	T	C	0	0	0	1	1	0	1	1	1	1	0	1	1	0	1	0	1	1	0	1	1	0	0	1	0	0	0	0	1	1	0	0	0	0	0	1	1	0	0	0	0	1	1	0	1
Chr01_21463915	Chr01	21463915	T	C	1	0	0	0	1	0	1	0	1	0	1	1	1	1	1	1	1	1	0	1	1	0	1	0	0	1	1	0	1	0	0	1	0	1	1	1	1	0	0	1	0	0	1	0	0
Chr01_215774	Chr01	215774	C	T	1	1	NA	0	1	1	0	0	0	0	1	1	0	0	0	1	1	1	0	0	0	0	NA	1	0	0	0	1	0	NA	0	1	NA	0	NA	0	1	0	1	1	0	1	0	NA	0
Chr01_216286	Chr01	216286	G	T	0	1	0	1	1	1	1	0	1	0	0	0	0	0	1	1	1	0	1	1	0	1	0	0	0	1	0	1	0	0	1	1	0	0	0	0	1	0	1	1	0	1	0	0	0
Chr01_21633370	Chr01	21633370	G	C	0	NA	0	NA	0	0	1	0	0	0	1	1	0	1	1	1	1	0	1	NA	0	1	1	1	0	1	0	0	0	1	1	0	1	0	0	1	1	0	1	0	1	1	0	0	0
Chr01_21633384	Chr01	21633384	A	AAAT	1	NA	0	NA	1	1	1	1	0	1	0	0	0	0	1	0	0	0	0	0	1	1	1	0	1	0	0	1	1	0	1	0	0	1	1	1	1	1	1	0	0	1	0	0	1
Chr01_21747693	Chr01	21747693	T	G	1	1	0	NA	0	0	0	1	0	1	0	0	0	0	1	NA	0	0	1	0	0	0	0	1	1	1	1	0	0	0	0	0	1	1	0	1	0	0	0	NA	0	0	1	1	1
Chr01_21837600	Chr01	21837600	A	C	1	1	1	0	0	0	1	0	NA	1	0	1	1	0	0	0	1	0	0	0	0	1	0	0	0	0	0	0	1	1	0	1	0	1	1	0	0	0	1	0	1	1	0	0	0
Chr01_21842288	Chr01	21842288	GT	G	0	0	1	1	0	0	0	0	1	1	1	0	1	0	1	1	1	0	0	1	0	1	1	1	0	1	0	0	1	0	0	0	1	1	1	1	1	1	1	1	0	0	0	1	1
Chr01_21842290	Chr01	21842290	GT	G	0	0	1	1	0	0	0	0	1	1	1	0	1	0	1	1	1	0	0	1	0	1	1	1	0	1	0	0	1	0	0	0	1	1	1	1	1	1	1	1	0	0	0	1	1
Chr01_21842298	Chr01	21842298	T	TAA	0	0	1	1	0	0	0	0	1	1	1	0	1	0	1	1	1	0	0	1	0	1	1	1	0	1	0	0	1	0	0	0	1	1	1	1	1	1	1	1	0	0	0	1	1
Chr01_21848411	Chr01	21848411	C	A	0	0	1	1	0	NA	0	0	NA	0	1	1	0	1	1	1	NA	1	1	0	1	NA	NA	1	0	0	0	1	0	NA	1	0	1	1	0	1	0	0	0	1	0	0	0	0	1
Chr01_21848449	Chr01	21848449	T	C	1	0	0	0	1	1	0	NA	1	NA	1	1	0	0	1	1	1	1	0	0	1	NA	0	1	1	1	0	1	NA	0	1	0	0	1	NA	0	1	1	NA	0	0	1	0	1	1
Chr01_21848634	Chr01	21848634	C	T	0	0	1	1	0	0	0	0	1	1	1	0	1	0	1	1	1	0	0	1	0	1	1	1	0	1	0	0	1	0	0	0	1	1	1	1	1	1	1	1	0	0	0	1	1
Chr01_21876712	Chr01	21876712	TTTAAAA	T	0	0	1	1	0	0	0	0	1	1	1	0	1	0	1	1	1	0	0	1	0	1	NA	1	0	1	0	0	NA	0	0	0	1	1	1	1	1	NA	1	1	0	0	0	1	1
Chr01_219046	Chr01	219046	C	T	1	1	0	1	1	1	NA	0	1	0	0	0	0	0	1	1	1	0	1	1	0	1	0	0	0	1	0	1	0	0	1	1	0	0	0	0	1	0	1	1	0	1	0	0	1
Chr01_22143237	Chr01	22143237	C	T	1	1	0	0	1	0	0	NA	1	0	0	1	0	1	1	NA	1	0	0	0	1	0	0	1	1	1	1	1	0	0	1	1	1	0	NA	0	1	1	0	0	1	1	0	1	NA
Chr01_22143303	Chr01	22143303	G	T	1	1	0	0	1	0	0	NA	1	0	0	1	0	1	1	NA	1	0	0	0	1	0	0	1	1	1	1	1	0	0	1	1	1	0	NA	0	1	1	0	0	1	1	0	1	NA
Chr01_22191887	Chr01	22191887	T	C	1	NA	0	0	1	0	0	1	0	NA	NA	NA	0	0	0	NA	NA	1	0	0	1	1	0	NA	1	NA	0	1	1	0	1	0	NA	1	1	0	1	1	1	0	0	1	0	1	NA
Chr01_22191913	Chr01	22191913	ATAACTCC	A	1	NA	0	0	1	0	0	1	0	NA	NA	NA	0	0	0	NA	NA	1	0	0	1	1	0	NA	1	NA	0	1	1	0	1	0	NA	1	1	0	1	1	1	0	0	1	0	1	NA
Chr01_22201158	Chr01	22201158	G	T	1	1	0	NA	1	NA	1	1	1	0	0	0	1	1	0	1	1	1	1	0	1	0	1	1	1	0	1	0	1	1	0	1	NA	1	1	0	1	1	0	0	1	1	0	1	1
Chr01_22212702	Chr01	22212702	C	A	1	0	0	0	1	0	0	1	0	1	1	1	0	0	1	1	1	1	0	0	1	1	0	1	1	0	0	1	1	0	1	0	0	1	1	0	1	1	1	0	0	1	0	1	1
Chr01_22230424	Chr01	22230424	G	A	0	1	1	0	1	0	1	1	1	0	0	1	1	1	0	0	1	1	0	1	0	1	1	0	0	0	0	0	1	1	0	1	1	0	1	0	0	0	1	0	1	0	0	0	0
Chr01_22261002	Chr01	22261002	C	T	1	0	0	1	1	0	0	0	1	1	1	0	1	1	0	1	1	0	0	1	0	0	1	0	0	0	0	1	0	0	1	0	0	1	0	1	0	0	1	1	0	0	1	0	1
Chr01_22261019	Chr01	22261019	A	C	0	1	1	0	0	0	0	0	1	0	1	1	0	1	0	1	1	1	1	0	1	0	1	1	0	1	1	0	0	1	1	1	1	0	1	0	1	0	1	1	1	1	1	1	0
Chr01_22261049	Chr01	22261049	A	G	0	0	0	0	1	1	0	1	1	1	0	1	1	0	0	1	0	0	1	1	1	1	0	0	1	0	1	0	0	0	1	1	0	1	0	0	1	0	0	1	0	0	0	1	1
Chr01_22274612	Chr01	22274612	T	A	1	0	0	0	1	0	0	1	1	1	1	NA	0	0	1	NA	NA	1	0	0	1	NA	0	NA	NA	1	0	1	1	0	1	0	0	1	1	0	1	1	NA	0	0	NA	0	1	NA
Chr01_22295056	Chr01	22295056	T	C	0	0	NA	1	0	1	0	0	0	0	1	1	0	1	1	1	1	1	1	0	1	NA	1	1	1	1	0	1	0	1	1	0	1	1	0	1	0	0	0	1	0	0	0	0	1
Chr01_22327911	Chr01	22327911	A	AT	0	0	1	1	0	1	0	0	0	0	1	1	0	1	1	1	1	1	1	0	1	1	1	1	0	1	0	1	0	1	1	0	1	1	0	1	0	0	0	1	0	0	0	0	1
Chr01_22327982	Chr01	22327982	C	T	1	1	0	0	1	0	0	1	1	0	0	1	0	1	1	1	1	0	0	0	1	0	0	1	1	1	1	1	0	0	1	1	1	1	0	0	1	1	0	0	1	1	0	1	1
Chr01_22350681	Chr01	22350681	ACCGCCGCCTCCG	A	1	1	0	1	1	1	1	1	1	1	0	0	1	1	1	0	1	1	1	0	1	0	1	0	1	0	1	0	1	1	0	1	0	1	1	0	0	1	1	0	1	1	0	0	1
Chr01_22362398	Chr01	22362398	C	T	0	0	1	1	0	1	0	0	0	0	1	1	0	1	1	1	1	1	NA	0	1	1	1	1	0	NA	0	1	0	1	1	0	1	1	0	1	0	0	0	1	0	0	0	0	1
Chr01_22364947	Chr01	22364947	T	C	1	1	0	0	1	0	0	1	1	0	0	1	0	1	1	1	1	0	0	0	1	0	0	1	1	1	1	1	0	0	1	1	1	0	0	0	1	1	0	0	1	1	0	1	1
Chr01_22364997	Chr01	22364997	C	G	0	1	1	1	0	1	1	0	1	1	1	0	NA	0	1	1	0	1	1	1	1	0	1	0	0	1	1	1	0	0	0	1	0	0	0	1	1	1	1	1	1	1	NA	1	1
Chr01_2238978	Chr01	2238978	C	T	1	1	1	0	1	1	0	0	0	0	1	1	1	0	1	1	0	1	1	0	0	1	0	0	0	1	0	1	0	0	1	1	1	1	0	0	0	1	1	1	0	0	0	0	0
Chr01_22519308	Chr01	22519308	C	A	0	1	1	NA	0	0	0	NA	0	1	1	1	0	NA	1	0	0	0	0	NA	NA	1	0	1	0	1	0	NA	0	1	1	0	NA	0	0	NA	0	0	NA	NA	1	1	NA	0	NA
Chr01_22519338	Chr01	22519338	T	C	0	1	1	NA	0	0	0	NA	0	1	1	1	0	NA	1	0	0	0	0	NA	NA	1	0	1	0	1	0	NA	0	1	1	0	NA	0	0	NA	0	0	NA	NA	1	1	NA	0	NA
Chr01_22520095	Chr01	22520095	T	G	0	1	1	0	0	0	0	0	0	1	1	1	0	1	1	0	0	0	0	1	0	1	0	1	0	1	0	0	0	1	1	0	1	0	0	1	0	0	0	1	1	1	1	0	0
Chr01_22520234	Chr01	22520234	A	G	0	1	1	0	0	0	0	0	0	1	1	1	0	1	1	0	0	0	0	NA	0	1	0	1	0	1	0	0	0	1	1	0	1	1	0	1	0	0	0	1	NA	1	1	0	1
Chr01_22527822	Chr01	22527822	C	A	1	1	0	1	0	0	0	1	1	1	0	0	0	0	1	0	1	1	1	0	0	0	0	1	1	1	1	0	0	0	0	0	1	1	0	1	0	0	0	0	0	0	1	1	1
Chr01_22546019	Chr01	22546019	T	A	1	1	1	0	0	0	0	1	0	1	0	1	0	1	1	1	1	0	1	1	1	1	1	1	0	1	0	1	0	0	1	1	1	0	1	1	1	0	1	0	0	1	0	0	0
Chr01_22603623	Chr01	22603623	G	A	0	1	1	1	0	1	1	0	1	1	1	0	1	0	1	1	0	0	1	1	1	0	1	0	0	1	1	1	0	0	0	1	0	0	0	1	1	1	1	1	1	1	1	1	1
Chr01_22627376	Chr01	22627376	C	T	1	0	0	0	0	1	0	1	1	0	1	1	0	0	0	0	0	0	0	0	1	1	1	0	1	0	0	1	1	0	1	0	0	1	1	1	1	0	1	0	0	1	0	0	1
Chr01_22627392	Chr01	22627392	T	C	0	1	1	1	0	1	1	0	1	1	1	0	1	0	1	1	0	0	1	1	1	0	1	0	0	1	1	1	0	0	0	1	0	1	0	1	1	1	1	1	1	1	1	1	1
Chr01_22633433	Chr01	22633433	G	A	0	1	1	0	0	0	0	0	0	1	1	1	0	1	1	0	0	0	0	1	0	1	0	NA	0	1	0	0	0	1	1	0	NA	0	0	1	0	0	0	1	1	1	1	0	1
Chr01_22653045	Chr01	22653045	C	T	1	1	1	1	0	1	1	0	1	1	1	0	1	0	1	1	0	0	1	1	1	0	1	0	0	1	1	1	0	0	0	1	0	0	0	1	1	1	1	1	1	1	1	1	1
Chr01_22653068	Chr01	22653068	A	C	1	1	0	1	1	1	NA	1	1	1	0	0	1	NA	1	0	1	1	1	0	1	0	1	0	1	0	1	0	1	1	0	1	0	1	1	0	0	1	1	0	1	1	0	0	1
Chr01_22653107	Chr01	22653107	A	T	1	1	0	1	1	1	NA	1	1	1	0	0	1	NA	1	0	1	1	1	0	1	0	1	0	1	0	1	0	1	1	0	1	0	1	1	0	0	1	1	0	1	1	0	0	1
Chr01_22662008	Chr01	22662008	G	A	0	0	1	1	0	1	0	0	0	0	1	1	0	1	1	1	1	1	1	0	1	1	1	1	1	1	0	1	0	1	1	0	NA	1	0	1	0	0	0	1	1	0	0	0	1
Chr01_22757606	Chr01	22757606	G	A	0	0	1	NA	0	0	0	0	1	1	NA	0	1	0	1	NA	1	0	0	NA	0	1	1	1	1	1	0	0	1	0	0	0	1	1	1	1	1	1	1	1	0	0	0	1	1
Chr01_22757631	Chr01	22757631	A	C	0	0	1	NA	0	0	0	0	1	1	1	0	1	0	1	NA	1	0	0	NA	0	1	1	1	1	1	0	0	1	0	0	0	1	1	1	1	1	1	1	1	0	0	0	1	1
Chr01_22785233	Chr01	22785233	C	T	0	0	1	NA	0	0	0	0	1	1	1	0	1	0	1	1	1	0	0	1	0	1	1	1	0	1	0	0	1	0	0	0	NA	1	1	NA	1	1	1	1	0	0	0	1	1
Chr01_22785263	Chr01	22785263	T	A	0	0	1	NA	0	0	0	0	1	1	1	0	1	0	1	1	1	0	0	1	0	1	1	1	0	1	0	0	1	0	0	0	NA	1	1	NA	1	1	1	1	0	0	0	1	1
Chr01_22818313	Chr01	22818313	TGTC	T	0	1	1	0	NA	1	NA	1	1	0	0	1	1	NA	0	0	1	1	0	1	1	1	NA	0	1	1	1	0	1	1	0	NA	1	0	1	0	0	0	NA	0	NA	0	0	0	1
Chr01_22818324	Chr01	22818324	G	C	0	1	1	0	NA	1	NA	1	1	0	0	1	1	NA	0	0	1	1	0	1	1	1	NA	0	1	1	1	0	1	1	0	NA	1	0	1	0	0	0	NA	0	NA	0	0	0	1
Chr01_22818432	Chr01	22818432	C	CTTCA	0	0	1	NA	0	0	0	0	1	1	1	0	1	0	1	1	1	0	0	1	0	1	1	1	0	1	0	0	1	0	0	0	1	1	NA	1	1	1	0	1	0	0	0	1	1
Chr01_22822415	Chr01	22822415	C	CGGTACG,CGGTACGGTGATT	0	0	1	1	0	0	0	0	1	1	1	0	1	0	1	1	1	0	0	1	0	1	1	1	0	1	0	0	1	0	0	0	1	1	1	1	1	1	1	1	0	0	0	1	1
Chr01_22822418	Chr01	22822418	T	G	0	0	1	1	0	0	0	0	1	1	1	0	1	0	1	1	1	0	0	1	0	1	1	1	0	1	0	0	1	0	0	0	1	1	1	1	1	1	1	1	0	0	0	1	1
[truncated: 32,391 more rows]
[truncated: 260 more columns]
